# Supplementary material for: Proteome-wide survey of phosphorylation patterns affected by nuclear DNA polymorphisms in Arabidopsis thaliana
Source: BMC Genomics. 2010 Jul 1;11:411. doi: 10.1186/1471-2164-11-411 (PMC2996939; doi:10.1186/1471-2164-11-411)
Supplement: Additional file 1 — This file contains seven worksheets with the list of over- and underrepresented plant GO Slim terms in the set of experimentally identified phosphoproteins, determined by BiNGO analysis. The worksheets S, T, Y, ST and STY contain the tables witht over- and underrepresented GO Slim categories with the following columns: GO term; p-value; corrected p-value; x: number of genes in the query dataset annotated to a certain GO term; X: the total number of genes in the query dataset, genes without any annotation are discarded; n: number of genes in the reference dataset annotated to a certain GO term; N: total number of genes in the reference dataset, genes without any annotation are discarded. The worksheets "underrepresented" and "overrepresented" include a presence-/absence comparison of the significant GO terms in the different datasets. Every pair of binary series was compared using the Pearson's correlation coefficient. [file 1471-2164-11-411-S1.XLS]

## Sheet: S
OVERREPRESENTED
GO-ID	p-value	corr p-value	x	n	X	N	Description
16301	1.9923e-42	1.9524e-40	293	1151	2867	25179	kinase activity
6464	2.9963e-28	1.4682e-26	252	1107	2867	25179	protein modification process
16740	4.0888e-25	1.3357e-23	404	2176	2867	25179	transferase activity
166	3.0505e-18	7.4737e-17	204	980	2867	25179	nucleotide binding
5622	6.7068e-16	1.3145e-14	877	6145	2867	25179	intracellular
8151	3.4478e-14	5.6314e-13	934	6706	2867	25179	cellular process
5488	8.8091e-14	1.2333e-12	954	6895	2867	25179	binding
9628	1.1629e-13	1.4245e-12	132	607	2867	25179	response to abiotic stimulus
5515	6.0612e-12	6.5999e-11	308	1873	2867	25179	protein binding
3824	1.94e-10	1.9012e-09	868	6393	2867	25179	catalytic activity
5737	1.2825e-09	1.1426e-08	588	4156	2867	25179	cytoplasm
7165	6.1381e-09	5.0128e-08	117	606	2867	25179	signal transduction
6950	1.0385e-08	7.8289e-08	202	1210	2867	25179	response to stress
5886	1.6666e-08	1.1666e-07	64	275	2867	25179	plasma membrane
4872	3.926e-08	2.565e-07	47	181	2867	25179	receptor activity
3774	5.7266e-08	3.5076e-07	27	78	2867	25179	motor activity
5635	5.3868e-07	3.1053e-06	18	44	2867	25179	nuclear envelope
8135	6.502e-07	3.54e-06	33	118	2867	25179	translation factor activity, nucleic acid binding
45182	8.0219e-07	4.1211e-06	33	119	2867	25179	translation regulator activity
4871	8.4104e-07	4.1211e-06	70	343	2867	25179	signal transducer activity
5856	2.2388e-06	1.0448e-05	36	141	2867	25179	cytoskeleton
7154	2.6127e-06	1.1638e-05	122	713	2867	25179	cell communication
5654	4.0141e-06	1.7103e-05	26	89	2867	25179	nucleoplasm
5634	1.1188e-05	4.466e-05	225	1510	2867	25179	nucleus
6139	1.1393e-05	4.466e-05	141	874	2867	25179	nucleobase, nucleoside, nucleotide and nucleic acid metabolic process
5794	2.866e-05	0.00010803	38	169	2867	25179	Golgi apparatus
6810	6.9725e-05	0.00025308	189	1273	2867	25179	transport
16043	8.2295e-05	0.00028803	138	887	2867	25179	cellular component organization and biogenesis
9607	0.00010859	0.00036695	60	325	2867	25179	response to biotic stimulus
9606	0.00019944	0.0006515	11	29	2867	25179	tropism
9605	0.000404	0.0012771	35	171	2867	25179	response to external stimulus
5478	0.00068788	0.0021066	146	993	2867	25179	transporter activity
8152	0.0010412	0.0030921	781	6261	2867	25179	metabolic process
9536	0.0012536	0.0035612	263	1941	2867	25179	plastid
19538	0.0012718	0.0035612	400	3065	2867	25179	protein metabolic process
7275	0.002762	0.0075189	126	871	2867	25179	multicellular organismal development
3682	0.0029029	0.0076888	9	28	2867	25179	chromatin binding
4518	0.0034176	0.0088139	27	138	2867	25179	nuclease activity
9653	0.0046653	0.011723	35	196	2867	25179	anatomical structure morphogenesis
9790	0.0090635	0.022206	45	277	2867	25179	embryonic development
9056	0.0094154	0.022243	69	458	2867	25179	catabolic process
40029	0.0095329	0.022243	18	88	2867	25179	regulation of gene expression, epigenetic
16049	0.01004	0.022881	19	95	2867	25179	cell growth
5829	0.011899	0.026502	44	274	2867	25179	cytosol
6091	0.012549	0.027329	24	131	2867	25179	generation of precursor metabolites and energy
40007	0.015768	0.033594	20	106	2867	25179	growth
6259	0.020161	0.042038	35	216	2867	25179	DNA metabolic process
30154	0.022558	0.046056	25	145	2867	25179	cell differentiation
UNDERREPRESENTED
GO-ID	p-value	corr p-value	x	n	X	N	Description
6416	1.0068e-12	1.0269e-10	61	1129	2867	25179	translation
9058	1.5613e-07	7.9625e-06	175	2149	2867	25179	biosynthetic process
3723	1.686e-05	0.00057325	73	983	2867	25179	RNA binding
3700	3.5815e-05	0.00091328	96	1207	2867	25179	transcription factor activity
5576	0.0016797	0.034266	8	172	2867	25179	extracellular region

## Sheet: T
OVERREPRESENTED
GO-ID	p-value	corr p-value	x	n	X	N	Description
16301	3.0363e-11	2.8238e-09	102	1151	1126	25179	kinase activity
3824	3.3683e-10	1.5663e-08	377	6393	1126	25179	catalytic activity
6464	3.636e-09	1.1272e-07	93	1107	1126	25179	protein modification process
16740	1.0422e-08	2.4231e-07	153	2176	1126	25179	transferase activity
166	1.1877e-06	2.209e-05	77	980	1126	25179	nucleotide binding
8151	6.09e-06	9.2647e-05	365	6706	1126	25179	cellular process
6139	6.9734e-06	9.2647e-05	68	874	1126	25179	nucleobase, nucleoside, nucleotide and nucleic acid metabolic process
5622	5.202e-05	0.00060473	331	6145	1126	25179	intracellular
6259	0.00011041	0.0011409	23	216	1126	25179	DNA metabolic process
40029	0.00014197	0.0013203	13	88	1126	25179	regulation of gene expression, epigenetic
4872	0.00018384	0.0015543	20	181	1126	25179	receptor activity
5886	0.00028309	0.0021939	26	275	1126	25179	plasma membrane
9790	0.00072811	0.0052088	25	277	1126	25179	embryonic development
7275	0.0010531	0.0069958	59	871	1126	25179	multicellular organismal development
5478	0.0014195	0.0084426	65	993	1126	25179	transporter activity
50876	0.0015112	0.0084426	38	509	1126	25179	reproduction
8152	0.0015433	0.0084426	323	6261	1126	25179	metabolic process
16020	0.0018274	0.0094415	130	2266	1126	25179	membrane
5488	0.0021807	0.010674	351	6895	1126	25179	binding
16787	0.0027036	0.012572	127	2231	1126	25179	hydrolase activity
4871	0.003361	0.014884	27	343	1126	25179	signal transducer activity
9607	0.0062053	0.025619	25	325	1126	25179	response to biotic stimulus
6810	0.0063748	0.025619	76	1273	1126	25179	transport
8135	0.0066114	0.025619	12	118	1126	25179	translation factor activity, nucleic acid binding
45182	0.0070623	0.026272	12	119	1126	25179	translation regulator activity
6950	0.0083952	0.030029	72	1210	1126	25179	response to stress
5737	0.010238	0.035264	215	4156	1126	25179	cytoplasm
5856	0.010736	0.03566	13	141	1126	25179	cytoskeleton
7165	0.015061	0.04705	39	606	1126	25179	signal transduction
9653	0.015177	0.04705	16	196	1126	25179	anatomical structure morphogenesis
UNDERREPRESENTED
GO-ID	p-value	corr p-value	x	n	X	N	Description
6416	1.5295e-08	1.5601e-06	17	1129	1126	25179	translation
3723	2.374e-05	0.0012107	20	983	1126	25179	RNA binding
30528	0.0012073	0.041048	42	1441	1126	25179	transcription regulator activity

## Sheet: Y
OVERREPRESENTED
GO-ID	p-value	corr p-value	x	n	X	N	Description
3824	2.194e-10	1.9965e-08	197	6393	522	25179	catalytic activity
16740	1.7196e-07	7.8242e-06	81	2176	522	25179	transferase activity
16301	3.8196e-06	0.00010917	48	1151	522	25179	kinase activity
8151	4.7986e-06	0.00010917	185	6706	522	25179	cellular process
6139	8.2201e-05	0.0012813	36	874	522	25179	nucleobase, nucleoside, nucleotide and nucleic acid metabolic process
4872	0.00011005	0.0012813	13	181	522	25179	receptor activity
16787	0.00011215	0.0012813	72	2231	522	25179	hydrolase activity
4871	0.00011264	0.0012813	19	343	522	25179	signal transducer activity
166	0.00018	0.0016565	38	980	522	25179	nucleotide binding
8152	0.00018204	0.0016565	166	6261	522	25179	metabolic process
6950	0.00044347	0.0036687	43	1210	522	25179	response to stress
6464	0.00095478	0.0072404	39	1107	522	25179	protein modification process
5654	0.002521	0.017647	7	89	522	25179	nucleoplasm
5515	0.0057778	0.037556	55	1873	522	25179	protein binding
UNDERREPRESENTED
GO-ID	p-value	corr p-value	x	n	X	N	Description
6416	4.8736e-05	0.0049711	7	1129	522	25179	translation
3677	0.00070537	0.035974	18	1699	522	25179	DNA binding

## Sheet: ST
OVERREPRESENTED
GO-ID	p-value	corr p-value	x	n	X	N	Description
16301	9.5783e-47	9.3867e-45	343	1151	3496	25179	kinase activity
6464	4.8602e-32	2.3815e-30	299	1107	3496	25179	protein modification process
16740	1.365e-29	4.459e-28	487	2176	3496	25179	transferase activity
166	4.8832e-23	1.1964e-21	250	980	3496	25179	nucleotide binding
5622	7.78e-17	1.5249e-15	1052	6145	3496	25179	intracellular
8151	1.1646e-16	1.9022e-15	1134	6706	3496	25179	cellular process
3824	2.8466e-16	3.9852e-15	1085	6393	3496	25179	catalytic activity
5488	1.9822e-13	2.4283e-12	1138	6895	3496	25179	binding
9628	4.0155e-12	4.3724e-11	147	607	3496	25179	response to abiotic stimulus
5515	1.7625e-11	1.7273e-10	360	1873	3496	25179	protein binding
5737	1.9819e-09	1.7657e-08	700	4156	3496	25179	cytoplasm
4872	2.6228e-09	2.142e-08	56	181	3496	25179	receptor activity
7165	2.9266e-09	2.2062e-08	137	606	3496	25179	signal transduction
8135	8.6265e-09	6.0386e-08	41	118	3496	25179	translation factor activity, nucleic acid binding
45182	1.1406e-08	7.452e-08	41	119	3496	25179	translation regulator activity
3774	1.5148e-08	9.2783e-08	31	78	3496	25179	motor activity
6950	1.9112e-08	1.0836e-07	236	1210	3496	25179	response to stress
5886	1.9904e-08	1.0836e-07	73	275	3496	25179	plasma membrane
4871	4.4705e-08	2.3059e-07	85	343	3496	25179	signal transducer activity
5856	9.6382e-08	4.7227e-07	44	141	3496	25179	cytoskeleton
6139	1.4512e-07	6.7722e-07	176	874	3496	25179	nucleobase, nucleoside, nucleotide and nucleic acid metabolic process
7154	6.1817e-07	2.7537e-06	146	713	3496	25179	cell communication
5635	2.0803e-06	8.8638e-06	19	44	3496	25179	nuclear envelope
9607	9.1568e-06	3.739e-05	74	325	3496	25179	response to biotic stimulus
7275	1.5049e-05	5.8993e-05	165	871	3496	25179	multicellular organismal development
6810	3.0407e-05	0.00011461	227	1273	3496	25179	transport
5634	4.0154e-05	0.00014574	263	1510	3496	25179	nucleus
5654	4.7522e-05	0.00016633	27	89	3496	25179	nucleoplasm
8152	5.8324e-05	0.00019709	962	6261	3496	25179	metabolic process
9790	7.8996e-05	0.00025805	62	277	3496	25179	embryonic development
5478	8.2229e-05	0.00025995	180	993	3496	25179	transporter activity
16043	8.7395e-05	0.00026765	163	887	3496	25179	cellular component organization and biogenesis
9653	0.00020121	0.0005945	46	196	3496	25179	anatomical structure morphogenesis
5794	0.00020625	0.0005945	41	169	3496	25179	Golgi apparatus
9606	0.00026122	0.00073141	12	29	3496	25179	tropism
9605	0.00026926	0.00073299	41	171	3496	25179	response to external stimulus
9536	0.00064743	0.001688	318	1941	3496	25179	plastid
50876	0.00065452	0.001688	97	509	3496	25179	reproduction
19538	0.00087283	0.0021933	483	3065	3496	25179	protein metabolic process
6259	0.0010283	0.0025193	47	216	3496	25179	DNA metabolic process
3682	0.003155	0.0075411	10	28	3496	25179	chromatin binding
40029	0.0038103	0.0088907	22	88	3496	25179	regulation of gene expression, epigenetic
4518	0.0041295	0.0094113	31	138	3496	25179	nuclease activity
16049	0.0048145	0.010723	23	95	3496	25179	cell growth
16787	0.0049727	0.010829	351	2231	3496	25179	hydrolase activity
5829	0.007263	0.015473	53	274	3496	25179	cytosol
30154	0.0087409	0.018226	31	145	3496	25179	cell differentiation
40007	0.0096896	0.019783	24	106	3496	25179	growth
16020	0.011922	0.023844	351	2266	3496	25179	membrane
UNDERREPRESENTED
GO-ID	p-value	corr p-value	x	n	X	N	Description
6416	6.9358e-15	7.0745e-13	76	1129	3496	25179	translation
3723	9.7735e-09	4.9845e-07	80	983	3496	25179	RNA binding
9058	1.28e-06	4.273e-05	228	2149	3496	25179	biosynthetic process
3700	1.6757e-06	4.273e-05	115	1207	3496	25179	transcription factor activity
5576	0.00020963	0.0036821	9	172	3496	25179	extracellular region
30528	0.00021659	0.0036821	156	1441	3496	25179	transcription regulator activity
7267	0.0021679	0.031589	0	41	3496	25179	cell-cell signaling

## Sheet: STY
OVERREPRESENTED
GO-ID	p-value	corr p-value	x	n	X	N	Description
16301	7.586e-48	7.4343e-46	362	1151	3760	25179	kinase activity
6464	2.5538e-32	1.1172e-30	315	1107	3760	25179	protein modification process
16740	3.4201e-32	1.1172e-30	524	2176	3760	25179	transferase activity
166	2.6758e-22	6.5558e-21	261	980	3760	25179	nucleotide binding
3824	1.9764e-21	3.8737e-20	1192	6393	3760	25179	catalytic activity
8151	1.7423e-18	2.8458e-17	1223	6706	3760	25179	cellular process
5622	1.1419e-17	1.5986e-16	1128	6145	3760	25179	intracellular
5515	1.3963e-11	1.7104e-10	383	1873	3760	25179	protein binding
9628	1.5921e-11	1.7337e-10	153	607	3760	25179	response to abiotic stimulus
5488	2.4575e-11	2.4084e-10	1198	6895	3760	25179	binding
5737	8.8618e-11	7.895e-10	758	4156	3760	25179	cytoplasm
4872	2.1066e-10	1.7204e-09	61	181	3760	25179	receptor activity
7165	7.2509e-10	5.466e-09	147	606	3760	25179	signal transduction
6950	2.703e-09	1.8921e-08	255	1210	3760	25179	response to stress
4871	3.3205e-09	2.1694e-08	93	343	3760	25179	signal transducer activity
8135	6.6673e-09	4.0837e-08	43	118	3760	25179	translation factor activity, nucleic acid binding
45182	8.94e-09	5.1536e-08	43	119	3760	25179	translation regulator activity
3774	2.1246e-08	1.1567e-07	32	78	3760	25179	motor activity
6139	2.9401e-08	1.5165e-07	190	874	3760	25179	nucleobase, nucleoside, nucleotide and nucleic acid metabolic process
5886	8.1475e-08	3.9923e-07	75	275	3760	25179	plasma membrane
7154	2.0331e-07	9.4877e-07	157	713	3760	25179	cell communication
5856	2.8389e-07	1.2646e-06	45	141	3760	25179	cytoskeleton
5635	1.3378e-06	5.7001e-06	20	44	3760	25179	nuclear envelope
8152	1.755e-06	7.1663e-06	1050	6261	3760	25179	metabolic process
9607	1.0161e-05	3.9833e-05	78	325	3760	25179	response to biotic stimulus
7275	2.5598e-05	9.6485e-05	174	871	3760	25179	multicellular organismal development
5634	3.332e-05	0.00012094	281	1510	3760	25179	nucleus
5654	6.2929e-05	0.00022025	28	89	3760	25179	nucleoplasm
9605	7.5286e-05	0.00025442	45	171	3760	25179	response to external stimulus
6810	9.889e-05	0.00032304	238	1273	3760	25179	transport
16787	0.00011552	0.00035095	394	2231	3760	25179	hydrolase activity
5794	0.00011744	0.00035095	44	169	3760	25179	Golgi apparatus
9536	0.00011818	0.00035095	347	1941	3760	25179	plastid
9790	0.00019408	0.00055941	64	277	3760	25179	embryonic development
5478	0.00026951	0.00075462	188	993	3760	25179	transporter activity
9653	0.00028801	0.00078402	48	196	3760	25179	anatomical structure morphogenesis
3682	0.00035255	0.00093378	12	28	3760	25179	chromatin binding
6259	0.00048182	0.0012305	51	216	3760	25179	DNA metabolic process
19538	0.00048967	0.0012305	520	3065	3760	25179	protein metabolic process
9606	0.00052014	0.0012743	12	29	3760	25179	tropism
16043	0.00054635	0.0013059	168	887	3760	25179	cellular component organization and biogenesis
50876	0.0010019	0.0023378	102	509	3760	25179	reproduction
4518	0.0035421	0.0080726	33	138	3760	25179	nuclease activity
16049	0.0057518	0.012811	24	95	3760	25179	cell growth
40029	0.0090472	0.019703	22	88	3760	25179	regulation of gene expression, epigenetic
6091	0.0099301	0.021155	30	131	3760	25179	generation of precursor metabolites and energy
40007	0.01214	0.025313	25	106	3760	25179	growth
5829	0.012482	0.025485	55	274	3760	25179	cytosol
30154	0.013686	0.027373	32	145	3760	25179	cell differentiation
16020	0.024546	0.047255	371	2266	3760	25179	membrane
19818	0.024706	0.047255	13	49	3760	25179	peroxisome
9056	0.025074	0.047255	84	458	3760	25179	catabolic process
UNDERREPRESENTED
GO-ID	p-value	corr p-value	x	n	X	N	Description
6416	7.8869e-18	8.0447e-16	77	1129	3760	25179	translation
3723	6.2132e-10	3.1687e-08	84	983	3760	25179	RNA binding
9058	1.0266e-07	2.7e-06	241	2149	3760	25179	biosynthetic process
3700	1.0588e-07	2.7e-06	120	1207	3760	25179	transcription factor activity
30528	1.6972e-05	0.00034623	162	1441	3760	25179	transcription regulator activity
5576	0.0010881	0.018498	12	172	3760	25179	extracellular region
7267	0.0013113	0.019108	0	41	3760	25179	cell-cell signaling
3676	0.0018362	0.023411	406	3078	3760	25179	nucleic acid binding
8150	0.0025546	0.028952	3063	20916	3760	25179	biological_process

## Sheet: Overrepresented
Category	S	T	Y	ST	STY
anatomical structure morphogenesis	1	1	0	1	1
binding	1	1	0	1	1
catabolic process	1	0	0	0	1
catalytic activity	1	1	1	1	1
cell communication	1	0	0	1	1
cell differentiation	1	0	0	1	1
cell growth	1	0	0	1	1
cellular component organization and biogenesis	1	0	0	1	1
cellular process	1	1	1	1	1
chromatin binding	1	0	0	1	1
cytoplasm	1	1	0	1	1
cytoskeleton	1	1	0	1	1
cytosol	1	0	0	1	1
DNA metabolic process	1	1	0	1	1
embryonic development	1	1	0	1	1
generation of precursor metabolites and energy	1	0	0	0	1
Golgi apparatus	1	0	0	1	1
growth	1	0	0	1	1
hydrolase activity	0	1	1	1	1
intracellular	1	1	0	1	1
kinase activity	1	1	1	1	1
membrane	0	1	0	1	1
metabolic process	1	1	1	1	1
motor activity	1	0	0	1	1
multicellular organismal development	1	1	0	1	1
nuclear envelope	1	0	0	1	1
nuclease activity	1	0	0	1	1
nucleobase, nucleoside, nucleotide and nucleic acid metabolic process	1	1	1	1	1
nucleoplasm	1	0	1	1	1
nucleotide binding	1	1	1	1	1
nucleus	1	0	0	1	1
peroxisome	0	0	0	0	1
plasma membrane	1	1	0	1	1
plastid	1	0	0	1	1
protein binding	1	0	1	1	1
protein metabolic process	1	0	0	1	1
protein modification process	1	1	1	1	1
receptor activity	1	1	1	1	1
regulation of gene expression, epigenetic	1	1	0	1	1
reproduction	0	1	0	1	1
response to abiotic stimulus	1	0	0	1	1
response to biotic stimulus	1	1	0	1	1
response to external stimulus	1	0	0	1	1
response to stress	1	1	1	1	1
signal transducer activity	1	1	1	1	1
signal transduction	1	1	0	1	1
transferase activity	1	1	1	1	1
translation factor activity, nucleic acid binding	1	1	0	1	1
translation regulator activity	1	1	0	1	1
transport	1	1	0	1	1
transporter activity	1	1	0	1	1
tropism	1	0	0	1	1

## Sheet: Underrepresented
Category	S	T	Y	ST	STY
biological_process	1	0	0	0	1
biosynthetic process	0	0	0	1	1
cell-cell signaling	0	0	0	1	1
DNA binding	0	0	1	0	0
extracellular region	1	0	0	1	1
nucleic acid binding	0	0	0	0	1
RNA binding	1	1	0	1	1
transcription factor activity	1	0	0	1	1
transcription regulator activity	0	1	0	1	1
translation	1	1	1	1	1
