# Supplementary material for: Proteome-wide survey of phosphorylation patterns affected by nuclear DNA polymorphisms in Arabidopsis thaliana
Source: BMC Genomics. 2010 Jul 1;11:411. doi: 10.1186/1471-2164-11-411 (PMC2996939; doi:10.1186/1471-2164-11-411)
Supplement: Additional file 2 — This file contains seven worksheets with the list of over- and underrepresented plant GO Slim terms in the set of high-confidence predicted phosphorylation sites (score ≥ 1), determined by BiNGO analysis. The worksheets S, T, Y, ST and STY contain the tables witht over- and underrepresented GO Slim categories with the following columns: GO term; p-value; corrected p-value; x: number of genes in the query dataset annotated to a certain GO term; X: the total number of genes in the query dataset, genes without any annotation are discarded; n: number of genes in the reference dataset annotated to a certain GO term; N: total number of genes in the reference dataset, genes without any annotation are discarded. The worksheets "underrepresented" and "overrepresented" include a presence-/absence comparison of the significant GO term in the different datasets. Every pair of binary series was compared using the Pearson's correlation coefficient. [file 1471-2164-11-411-S2.XLS]

## Sheet: S
OVERREPRESENTED
GO-ID	p-value	corr p-value	x	n	X	N	Description
16301	3.1905e-50	3.2224e-48	810	1151	12392	25179	kinase activity
3824	4.6653e-49	2.356e-47		6393	12392	25179	catalytic activity
6464	3.7494e-40	1.2623e-38	758	1107	12392	25179	protein modification process
16740	1.1677e-37	2.9485e-36	1355	2176	12392	25179	transferase activity
9536	7.8564e-35	1.587e-33	1214	1941	12392	25179	plastid
3677	2.8533e-28	4.8031e-27	1054	1699	12392	25179	DNA binding
5622	1.4038e-26	2.0255e-25	3386	6145	12392	25179	intracellular
30528	5.2677e-25	6.6505e-24	898	1441	12392	25179	transcription regulator activity
166	6.0419e-25	6.7804e-24	639	980	12392	25179	nucleotide binding
5634	2.223e-22	2.2452e-21	925	1510	12392	25179	nucleus
5515	5.477e-21	5.0288e-20	1116	1873	12392	25179	protein binding
3700	8.4979e-20	7.1524e-19	747	1207	12392	25179	transcription factor activity
5488	1.9345e-18	1.5029e-17	3701	6895	12392	25179	binding
16787	1.2555e-16	9.0575e-16	1283	2231	12392	25179	hydrolase activity
6259	2.1564e-15	1.452e-14	163	216	12392	25179	DNA metabolic process
5737	1.084e-11	6.8427e-11	2243	4156	12392	25179	cytoplasm
7275	2.7071e-11	1.6083e-10	524	871	12392	25179	multicellular organismal development
3774	6.9231e-11	3.8846e-10	66	78	12392	25179	motor activity
3674	1.0019e-09	5.3258e-09	10966	21958	12392	25179	molecular_function
4872	3.1585e-09	1.595e-08	128	181	12392	25179	receptor activity
6950	1.464e-08	7.0412e-08	690	1210	12392	25179	response to stress
9653	9.0739e-08	3.9739e-07	133	196	12392	25179	anatomical structure morphogenesis
4871	9.3715e-08	3.9739e-07	217	343	12392	25179	signal transducer activity
50876	9.4428e-08	3.9739e-07	309	509	12392	25179	reproduction
9628	9.8674e-07	3.9864e-06	357	607	12392	25179	response to abiotic stimulus
7165	3.9181e-06	1.522e-05	353	606	12392	25179	signal transduction
40007	1.3342e-05	4.9908e-05	74	106	12392	25179	growth
5886	1.6065e-05	5.7947e-05	170	275	12392	25179	plasma membrane
6139	2.8909e-05	0.00010068	489	874	12392	25179	nucleobase, nucleoside, nucleotide and nucleic acid metabolic process
7154	3.1601e-05	0.00010639	404	713	12392	25179	cell communication
9856	6.7938e-05	0.00022135	47	64	12392	25179	pollination
5856	8.5773e-05	0.00027072	92	141	12392	25179	cytoskeleton
16049	0.00011538	0.00035313	65	95	12392	25179	cell growth
9790	0.00012814	0.00037358	167	277	12392	25179	embryonic development
5635	0.00012946	0.00037358	34	44	12392	25179	nuclear envelope
9791	0.00019282	0.00054097	136	222	12392	25179	post-embryonic development
30154	0.00020028	0.0005467	93	145	12392	25179	cell differentiation
5975	0.00024374	0.00064785	329	583	12392	25179	carbohydrate metabolic process
9605	0.00028783	0.00074168	107	171	12392	25179	response to external stimulus
9875	0.00029373	0.00074168	27	34	12392	25179	pollen-pistil interaction
9607	0.00070395	0.0017341	189	325	12392	25179	response to biotic stimulus
9606	0.00087068	0.0020938	23	29	12392	25179	tropism
48409	0.0035579	0.008357	72	116	12392	25179	flower development
3682	0.0049373	0.011333	21	28	12392	25179	chromatin binding
5730	0.0080657	0.018103	37	56	12392	25179	nucleolus
5654	0.011337	0.024892	55	89	12392	25179	nucleoplasm
6629	0.012859	0.027634	279	515	12392	25179	lipid metabolic process
5478	0.01432	0.030131	523	993	12392	25179	transporter activity
9991	0.016937	0.034911	28	42	12392	25179	response to extracellular stimulus
40029	0.024606	0.049703	53	88	12392	25179	regulation of gene expression, epigenetic
UNDERREPRESENTED
GO-ID	p-value	corr p-value	x	n	X	N	Description
6416	6.8942e-143	0	159	1129	12392	25179	translation
3723	8.7467e-69	4.4608e-67	222	983	12392	25179	RNA binding
9058	2.9054e-52	9.8782e-51	724	2149	12392	25179	biosynthetic process
5840	3.174e-23	8.0936e-22	84	354	12392	25179	ribosome
5198	7.2506e-23	1.4791e-21	118	444	12392	25179	structural molecule activity
5576	4.8083e-10	8.1742e-09	45	172	12392	25179	extracellular region
7267	6.2609e-07	9.123e-06	5	41	12392	25179	cell-cell signaling
19538	1.5289e-06	1.9493e-05	1387	3065	12392	25179	protein metabolic process
5829	7.6718e-06	8.6947e-05	99	274	12392	25179	cytosol
8289	4.1009e-05	0.00041829	45	139	12392	25179	Mol Funct lipid binding
30234	0.00015292	0.001418	83	224	12392	25179	enzyme regulator activity
5575	0.0020931	0.017791	9402	19300	12392	25179	cellular_component
5623	0.0044876	0.03521	5473	11331	12392	25179	cell

## Sheet: T
OVERREPRESENTED
GO-ID	p-value	corr p-value	x	nX	N	Description	Genes in test set
3824	6.7563e-84	6.8914e-82	4196	6393	13925	25179	catalytic activity
16301	1.0527e-51	5.3689e-50	878	1151	13925	25179	kinase activity
16740	2.3228e-41	7.8974e-40	1497	2176	13925	25179	transferase activity
3677	1.7282e-40	4.4069e-39	1198	1699	13925	25179	DNA binding
6464	9.4383e-36	1.9254e-34	809	1107	13925	25179	protein modification process
5622	2.5274e-35	4.2966e-34	3816	6146	13925	25179	intracellular
166	8.2238e-34	1.1983e-32	722	980	13925	25179	nucleotide binding
5634	1.1776e-29	1.5014e-28	1043	1510	13925	25179	nucleus
30528	1.1247e-27	1.2746e-26	993	1441	13925	25179	transcription regulator activity
3700	7.13e-24	7.2726e-23	834	1207	13925	25179	transcription factor activity
16787	2.2595e-23	2.0952e-22	1454	2231	13925	25179	hydrolase activity
5488	3.6648e-23	3.1151e-22	4159	6895	13925	25179	binding
9536	9.3293e-20	7.3199e-19	1262	1941	13925	25179	plastid
7275	8.1876e-18	5.9652e-17	603	871	13925	25179	multicellular organismal development
5515	3.0107e-17	2.0473e-16	1208	1873	13925	25179	protein binding
3674	1.1346e-16	7.2332e-16	12361	21958	13925	25179	molecular_function
6259	1.4663e-14	8.7976e-14	173	216	13925	25179	DNA metabolic process
5737	1.5773e-14	8.938e-14	2521	4157	13925	25179	cytoplasm
50876	4.8485e-14	2.6029e-13	363	509	13925	25179	reproduction
5975	5.2911e-13	2.6985e-12	406	583	13925	25179	carbohydrate metabolic process
9790	1.3869e-11	6.7363e-11	207	277	13925	25179	embryonic development
3774	2.5933e-10	1.2023e-09	69	78	13925	25179	motor activity
8151	4.0579e-08	1.7996e-07	3896	6706	13925	25179	cellular process
9653	1.0691e-07	4.5439e-07	144	196	13925	25179	anatomical structure morphogenesis
7165	1.4695e-07	5.9955e-07	397	606	13925	25179	signal transduction
9628	1.9251e-07	7.5524e-07	397	607	13925	25179	response to abiotic stimulus
7154	5.5929e-07	2.1129e-06	458	713	13925	25179	cell communication
5886	9.5737e-07	3.4876e-06	191	275	13925	25179	plasma membrane
6950	1.5246e-06	5.3623e-06	748	1210	13925	25179	response to stress
6139	2.7939e-06	9.4991e-06	549	874	13925	25179	nucleobase, nucleoside, nucleotide and nucleic acid metabolic process
5856	1.0184e-05	3.3508e-05	103	141	13925	25179	cytoskeleton
5654	1.0525e-05	3.3549e-05	69	89	13925	25179	nucleoplasm
5794	1.9081e-05	5.8978e-05	120	169	13925	25179	Golgi apparatus
40007	3.2824e-05	9.8471e-05	79	106	13925	25179	growth
45182	4.6087e-05	0.00013431	87	119	13925	25179	translation regulator activity
8135	6.1532e-05	0.00017434	86	118	13925	25179	translation factor activity, nucleic acid binding
9607	6.3745e-05	0.00017573	214	325	13925	25179	response to biotic stimulus
30154	0.00014094	0.0003783	102	145	13925	25179	cell differentiation
16049	0.00016616	0.00043457	70	95	13925	25179	cell growth
9791	0.0002074	0.00052886	149	222	13925	25179	post-embryonic development
9056	0.00038643	0.00096137	289	458	13925	25179	catabolic process
3682	0.00066916	0.0016251	24	28	13925	25179	chromatin binding
4871	0.0010968	0.0026017	218	343	13925	25179	signal transducer activity
8152	0.0012624	0.0029264	3566	6261	13925	25179	metabolic process
9606	0.0018386	0.0041675	24	29	13925	25179	tropism
6519	0.0019116	0.0042389	233	371	13925	25179	amino acid and derivative metabolic process
48409	0.0032709	0.0070985	79	116	13925	25179	flower development
6350	0.0035732	0.0075083	64	92	13925	25179	transcription
16043	0.0036069	0.0075083	530	887	13925	25179	cellular component organization and biogenesis
9856	0.0048105	0.0098134	46	64	13925	25179	pollination
9605	0.0065921	0.013184	111	171	13925	25179	response to external stimulus
16265	0.0090748	0.017465	42	59	13925	25179	death
8219	0.0090748	0.017465	42	59	13925	25179	cell death
5783	0.010689	0.02	149	237	13925	25179	endoplasmic reticulum
30312	0.010784	0.02	117	183	13925	25179	external encapsulating structure
9579	0.018923	0.034467	152	245	13925	25179	thylakoid
5618	0.020223	0.036189	113	179	13925	25179	cell wall
7049	0.021278	0.037366	50	74	13925	25179	cell cycle
4872	0.021614	0.037366	114	181	13925	25179	receptor activity
UNDERREPRESENTED
GO-ID	p-value	corr p-value	x	n	X	N	Description
6416	5.0605e-130	0	235	1129	13925	25179	translation
3723	1.0543e-94	5.377e-93	232	983	13925	25179	RNA binding
9058	1.5748e-45	5.3545e-44	876	2149	13925	25179	biosynthetic process
5840	1.1377e-12	2.9012e-11	130	354	13925	25179	ribosome
5198	2.31e-09	4.7124e-08	184	444	13925	25179	structural molecule activity
5576	2.6966e-06	4.5842e-05	65	172	13925	25179	extracellular region
30234	0.00051891	0.0075612	99	224	13925	25179	enzyme regulator activity

## Sheet: Y
OVERREPRESENTED
GO-ID	p-value	corr p-value	x	n	X	N	Description
3824	9.5215e-96	9.6168e-94	3134	6393	9580	25178	catalytic activity
16787	3.4015e-38	1.7178e-36	1135	2231	9580	25178	hydrolase activity
16740	5.464e-35	1.8396e-33	1098	2176	9580	25178	transferase activity
16301	2.4188e-28	6.1074e-27	618	1151	9580	25178	kinase activity
6464	1.017e-18	2.0543e-17	562	1107	9580	25178	protein modification process
8151	5.3097e-18	8.9379e-17	2845	6706	9580	25178	cellular process
5975	9.3355e-16	1.347e-14	316	583	9580	25178	carbohydrate metabolic process
8152	3.5252e-15	4.4505e-14	2643	6261	9580	25178	metabolic process
6629	4.9019e-14	5.501e-13	279	515	9580	25178	lipid metabolic process
7275	4.2649e-13	4.3075e-12	434	871	9580	25178	multicellular organismal development
166	1.304e-12	1.1973e-11	479	980	9580	25178	nucleotide binding
19748	6.0529e-11	5.0945e-10	160	280	9580	25178	secondary metabolic process
5622	9.525e-10	7.4002e-09	2538	6145	9580	25178	intracellular
50876	1.0987e-09	7.9267e-09	260	509	9580	25178	reproduction
3774	1.4644e-09	9.86e-09	56	78	9580	25178	motor activity
6259	5.6316e-09	3.5549e-08	124	216	9580	25178	DNA metabolic process
3677	1.0955e-08	6.5087e-08	756	1699	9580	25178	DNA binding
9056	2.1304e-08	1.1954e-07	232	458	9580	25178	catabolic process
6139	3.3931e-08	1.8037e-07	410	874	9580	25178	nucleobase, nucleoside, nucleotide and nucleic acid metabolic process
5794	1.0957e-07	5.5333e-07	98	169	9580	25178	Golgi apparatus
9790	1.5051e-06	7.2386e-06	144	277	9580	25178	embryonic development
9653	3.5096e-06	1.6112e-05	106	196	9580	25178	anatomical structure morphogenesis
5856	1.0733e-05	4.6659e-05	79	141	9580	25178	cytoskeleton
3700	1.1385e-05	4.6659e-05	530	1207	9580	25178	transcription factor activity
9628	1.1549e-05	4.6659e-05	282	607	9580	25178	response to abiotic stimulus
5488	1.2602e-05	4.8954e-05	2769	6895	9580	25178	binding
7165	2.9297e-05	0.00010959	279	606	9580	25178	signal transduction
45182	3.9364e-05	0.00014199	67	119	9580	25178	translation regulator activity
5634	4.6257e-05	0.0001611	647	1510	9580	25178	nucleus
8135	5.908e-05	0.00019765	66	118	9580	25178	translation factor activity, nucleic acid binding
30528	6.0665e-05	0.00019765	618	1441	9580	25178	transcription regulator activity
7154	0.00012464	0.00039341	319	713	9580	25178	cell communication
5737	0.0001608	0.00049215	1685	4156	9580	25178	cytoplasm
3674	0.00017315	0.00051437	8447	21958	9580	25178	molecular_function
6950	0.00018248	0.0005187	520	1210	9580	25178	response to stress
5886	0.00018488	0.0005187	134	275	9580	25178	plasma membrane
5515	0.00035046	0.00095666	782	1873	9580	25178	protein binding
9791	0.00049121	0.0013056	109	222	9580	25178	post-embryonic development
9536	0.0018252	0.0047267	799	1941	9580	25178	plastid
7049	0.0036767	0.0092838	40	74	9580	25178	cell cycle
40029	0.0045632	0.011241	46	88	9580	25178	regulation of gene expression, epigenetic
5654	0.0060043	0.014439	46	89	9580	25178	nucleoplasm
4871	0.0072622	0.017058	153	343	9580	25178	signal transducer activity
30312	0.0081544	0.018718	86	183	9580	25178	external encapsulating structure
5635	0.0087688	0.019274	25	44	9580	25178	nuclear envelope
16049	0.0087784	0.019274	48	95	9580	25178	cell growth
48409	0.0095505	0.020523	57	116	9580	25178	flower development
5618	0.013753	0.028939	83	179	9580	25178	cell wall
16043	0.017674	0.036431	368	887	9580	25178	cellular component organization and biogenesis
6519	0.019172	0.038727	161	371	9580	25178	amino acid and derivative metabolic process
5783	0.0204	0.040401	106	237	9580	25178	endoplasmic reticulum
40007	0.021735	0.042216	51	106	9580	25178	growth
UNDERREPRESENTED
GO-ID	p-value	corr p-value	x	n	X	N	Description
6416	1.2205e-71	1.245e-69	163	1129	9580	25178	translation
3723	1.9119e-35	9.7508e-34	197	983	9580	25178	RNA binding
9058	2.8523e-13	9.6977e-12	664	2149	9580	25178	biosynthetic process
5840	1.0995e-08	2.8037e-07	85	354	9580	25178	ribosome
8289	0.00089035	0.018163	35	139	9580	25178	Mol Funct lipid binding
5198	0.0022897	0.038925	140	444	9580	25178	structural molecule activity

## Sheet: ST
OVERREPRESENTED
GO-ID	p-value	corr p-value	x	n	X	N	Description
3824	8.8863e-108	0	5186	6393	17774	25179	catalytic activity
16301	1.8215e-64	9.2897e-63	1044	1151	17774	25179	kinase activity
16740	1.5444e-56	5.2509e-55	1840	2176	17774	25179	transferase activity
3677	1.8363e-45	4.6826e-44	1441	1699	17774	25179	DNA binding
6464	1.418e-43	2.8928e-42	971	1107	17774	25179	protein modification process
166	2.667e-39	4.5339e-38	861	980	17774	25179	nucleotide binding
9536	4.2909e-38	6.2525e-37	1607	1941	17774	25179	plastid
5622	1.9474e-37	2.483e-36	4728	6146	17774	25179	intracellular
30528	1.6106e-36	1.8253e-35	1217	1441	17774	25179	transcription regulator activity
3700	5.4438e-32	5.5527e-31	1023	1207	17774	25179	transcription factor activity
16787	1.3475e-29	1.2495e-28	1798	2231	17774	25179	hydrolase activity
5634	5.9057e-28	5.0199e-27	1245	1510	17774	25179	nucleus
3674	8.782e-27	6.8905e-26	15763	21958	17774	25179	molecular_function
5515	1.8526e-25	1.3497e-24	1512	1873	17774	25179	protein binding
5737	9.4179e-20	6.4041e-19	3173	4157	17774	25179	cytoplasm
5975	6.894e-18	4.3949e-17	499	583	17774	25179	carbohydrate metabolic process
7275	7.4902e-16	4.4941e-15	716	871	17774	25179	multicellular organismal development
6259	4.7056e-13	2.6665e-12	196	216	17774	25179	DNA metabolic process
5488	7.7908e-13	4.1824e-12	5094	6895	17774	25179	binding
50876	1.5185e-11	7.7444e-11	424	509	17774	25179	reproduction
7165	1.0469e-09	5.085e-09	492	606	17774	25179	signal transduction
7154	1.871e-09	8.6747e-09	572	713	17774	25179	cell communication
9790	4.8366e-08	2.1449e-07	234	277	17774	25179	embryonic development
3774	7.5491e-08	3.2084e-07	74	78	17774	25179	motor activity
9607	1.215e-07	4.9571e-07	270	325	17774	25179	response to biotic stimulus
6950	1.5849e-07	6.2177e-07	932	1210	17774	25179	response to stress
9628	2.4018e-07	9.0735e-07	483	607	17774	25179	response to abiotic stimulus
9653	5.0381e-07	1.8353e-06	168	196	17774	25179	anatomical structure morphogenesis
4871	1.6416e-06	5.7738e-06	280	343	17774	25179	signal transducer activity
4872	3.8655e-06	1.3143e-05	154	181	17774	25179	receptor activity
9856	4.6082e-06	1.5163e-05	60	64	17774	25179	pollination
5886	1.2287e-05	3.9165e-05	225	275	17774	25179	plasma membrane
40007	2.3915e-05	7.3919e-05	93	106	17774	25179	growth
16049	9.2795e-05	0.00027839	83	95	17774	25179	cell growth
5856	0.00010287	0.0002998	119	141	17774	25179	cytoskeleton
5654	0.00011898	0.00033218	78	89	17774	25179	nucleoplasm
9605	0.00012056	0.00033218	142	171	17774	25179	response to external stimulus
9791	0.00012375	0.00033218	181	222	17774	25179	post-embryonic development
6629	0.00023639	0.00061825	399	515	17774	25179	lipid metabolic process
6139	0.00054863	0.001399	660	874	17774	25179	nucleobase, nucleoside, nucleotide and nucleic acid metabolic process
9056	0.00070014	0.0017418	354	458	17774	25179	catabolic process
9875	0.00080553	0.0019563	32	34	17774	25179	pollen-pistil interaction
6519	0.00087622	0.0020785	289	371	17774	25179	amino acid and derivative metabolic process
30154	0.0010539	0.002443	119	145	17774	25179	cell differentiation
45182	0.0011017	0.0024973	99	119	17774	25179	translation regulator activity
8135	0.0013098	0.0029043	98	118	17774	25179	translation factor activity, nucleic acid binding
8150	0.0018397	0.0039925	14845	20917	17774	25179	biological_process
5794	0.0022708	0.0048255	136	169	17774	25179	Golgi apparatus
9579	0.0023279	0.0048459	193	245	17774	25179	thylakoid
16020	0.0028046	0.0057213	1657	2266	17774	25179	membrane
16265	0.0036274	0.0071153	51	59	17774	25179	death
8219	0.0036274	0.0071153	51	59	17774	25179	cell death
30246	0.0067632	0.013016	88	108	17774	25179	carbohydrate binding
5478	0.0080685	0.01524	735	993	17774	25179	transporter activity
5783	0.0088961	0.016498	184	237	17774	25179	endoplasmic reticulum
19818	0.011268	0.020524	42	49	17774	25179	peroxisome
5635	0.012282	0.021978	38	44	17774	25179	nuclear envelope
48409	0.012817	0.02254	93	116	17774	25179	flower development
9606	0.014246	0.024629	26	29	17774	25179	tropism
3682	0.018295	0.031101	25	28	17774	25179	chromatin binding
5575	0.019092	0.031924	13688	19300	17774	25179	cellular_component
UNDERREPRESENTED
GO-ID	p-value	corr p-value	x	n	X	N	Description
6416	3.1476e-222	0	292	1129	17774	25179	translation
3723	8.9472e-162	0	291	983	17774	25179	RNA binding
9058	1.5346e-85	5.2176e-84	1105	2149	17774	25179	biosynthetic process
19538	1.6938e-18	4.3192e-17	1954	3065	17774	25179	protein metabolic process
5840	5.6162e-18	1.1457e-16	173	354	17774	25179	ribosome
5198	8.7463e-16	1.4869e-14	234	444	17774	25179	structural molecule activity
30234	1.0474e-07	1.5262e-06	121	224	17774	25179	enzyme regulator activity
3676	1.2835e-07	1.6364e-06	2049	3078	17774	25179	nucleic acid binding
5576	6.608e-06	7.4891e-05	94	172	17774	25179	extracellular region
8289	0.00070555	0.0071966	80	139	17774	25179	Mol Funct lipid binding

## Sheet: STY
OVERREPRESENTED
GO-ID	p-value	corr p-value	x	n	X	N	Description
3824	7.4561e-137	0	5609	6393	19376	25179	catalytic activity
16740	1.3685e-67	6.9792e-66	1973	2176	19376	25179	transferase activity
16301	2.2527e-66	7.6593e-65	1094	1151	19376	25179	kinase activity
6464	1.4119e-46	3.6003e-45	1027	1107	19376	25179	protein modification process
3677	5.2121e-46	1.0633e-44	1527	1699	19376	25179	DNA binding
16787	4.5154e-40	7.6761e-39	1953	2231	19376	25179	hydrolase activity
30528	2.3871e-39	3.4783e-38	1296	1441	19376	25179	transcription regulator activity
9536	1.2751e-38	1.6258e-37	1710	1941	19376	25179	plastid
3700	2.3862e-38	2.7044e-37	1097	1207	19376	25179	transcription factor activity
166	6.5716e-34	6.7031e-33	896	980	19376	25179	nucleotide binding
5622	7.8056e-34	7.2379e-33	5069	6146	19376	25179	intracellular
3674	2.0875e-30	1.7744e-29	17160	21958	19376	25179	molecular_function
5975	2.9581e-23	2.321e-22	538	583	19376	25179	carbohydrate metabolic process
5515	4.8116e-22	3.5056e-21	1602	1873	19376	25179	protein binding
5737	1.1664e-21	7.9314e-21	3429	4157	19376	25179	cytoplasm
5634	4.5832e-21	2.9218e-20	1303	1510	19376	25179	nucleus
7275	7.8664e-15	4.7198e-14	759	871	19376	25179	multicellular organismal development
50876	1.0577e-10	5.9935e-10	448	509	19376	25179	reproduction
6259	2.0705e-10	1.1115e-09	201	216	19376	25179	DNA metabolic process
6629	4.9557e-10	2.5274e-09	451	515	19376	25179	lipid metabolic process
7165	4.341e-08	2.1085e-07	519	606	19376	25179	signal transduction
9790	4.7101e-08	2.1838e-07	248	277	19376	25179	embryonic development
7154	7.0981e-08	3.1479e-07	605	713	19376	25179	cell communication
9628	1.2684e-07	5.3905e-07	518	607	19376	25179	response to abiotic stimulus
9653	3.2734e-07	1.318e-06	178	196	19376	25179	anatomical structure morphogenesis
5575	3.3597e-07	1.318e-06	14994	19300	19376	25179	cellular_component
6950	8.901e-07	3.3626e-06	998	1210	19376	25179	response to stress
9056	1.198e-06	4.3384e-06	393	458	19376	25179	catabolic process
9607	1.2335e-06	4.3384e-06	284	325	19376	25179	response to biotic stimulus
8150	3.1696e-06	1.0777e-05	16211	20917	19376	25179	biological_process
4871	4.4496e-06	1.4641e-05	297	343	19376	25179	signal transducer activity
40007	5.7123e-06	1.8208e-05	99	106	19376	25179	growth
5886	1.0071e-05	3.0752e-05	240	275	19376	25179	plasma membrane
9856	1.0323e-05	3.0752e-05	62	64	19376	25179	pollination
4872	1.0552e-05	3.0752e-05	162	181	19376	25179	receptor activity
3774	1.8047e-05	5.1135e-05	74	78	19376	25179	motor activity
19748	2.2417e-05	6.1798e-05	243	280	19376	25179	secondary metabolic process
6519	2.7203e-05	7.3018e-05	317	371	19376	25179	amino acid and derivative metabolic process
30312	4.7736e-05	0.00012011	162	183	19376	25179	external encapsulating structure
16049	4.8267e-05	0.00012011	88	95	19376	25179	cell growth
5488	4.8281e-05	0.00012011	5422	6895	19376	25179	binding
5794	6.5623e-05	0.00015937	150	169	19376	25179	Golgi apparatus
5618	8.5023e-05	0.00020168	158	179	19376	25179	cell wall
5654	0.00014892	0.00034523	82	89	19376	25179	nucleoplasm
9605	0.001138	0.0025794	148	171	19376	25179	response to external stimulus
9791	0.0015943	0.0035352	189	222	19376	25179	post-embryonic development
9579	0.0022272	0.0048335	207	245	19376	25179	thylakoid
5856	0.0030909	0.0064452	122	141	19376	25179	cytoskeleton
16020	0.0031521	0.0064452	1796	2266	19376	25179	membrane
16265	0.0032226	0.0064452	54	59	19376	25179	death
8219	0.0032226	0.0064452	54	59	19376	25179	cell death
5478	0.0058097	0.011396	797	993	19376	25179	transporter activity
30154	0.0070167	0.013504	124	145	19376	25179	cell differentiation
9875	0.008297	0.015672	32	34	19376	25179	pollen-pistil interaction
5783	0.012262	0.022627	197	237	19376	25179	endoplasmic reticulum
30246	0.012423	0.022627	93	108	19376	25179	carbohydrate binding
48409	0.017096	0.030593	99	116	19376	25179	flower development
19818	0.018319	0.032216	44	49	19376	25179	peroxisome
6139	0.019638	0.033951	698	874	19376	25179	nucleobase, nucleoside, nucleotide and nucleic acid metabolic process
45182	0.022005	0.037409	101	119	19376	25179	translation regulator activity
9606	0.023078	0.03859	27	29	19376	25179	tropism
8135	0.02454	0.040372	100	118	19376	25179	translation factor activity, nucleic acid binding
3682	0.028168	0.045605	26	28	19376	25179	chromatin binding
UNDERREPRESENTED
GO-ID	p-value	corr p-value	x	n	X	N	Description
6416	3.4589e-262	0	336	1129	19376	25179	translation
3723	8.2251e-209	0	312	983	19376	25179	RNA binding
9058	8.1053e-99	2.756e-97	1234	2149	19376	25179	biosynthetic process
19538	1.1511e-30	2.9353e-29	2100	3065	19376	25179	protein metabolic process
3676	1.1173e-18	2.2793e-17	2172	3078	19376	25179	nucleic acid binding
5840	7.7127e-14	1.3112e-12	210	354	19376	25179	ribosome
5198	3.989e-09	5.8125e-08	288	444	19376	25179	structural molecule activity
30234	1.4982e-06	1.9102e-05	141	224	19376	25179	enzyme regulator activity
8289	4.4897e-05	0.00050883	86	139	19376	25179	Mol Funct lipid binding
5576	0.00050462	0.0051471	113	172	19376	25179	extracellular region

## Sheet: Overrepresented
Category	S	T	Y	ST	STY
amino acid and derivative metabolic process	0	1	1	1	1
anatomical structure morphogenesis	1	1	1	1	1
binding	1	1	1	1	1
biological_process	0	0	0	1	1
carbohydrate binding	0	0	0	1	1
carbohydrate metabolic process	1	1	1	1	1
catabolic process	0	1	1	1	1
catalytic activity	1	0	1	1	1
cell communication	1	1	1	1	1
cell cycle	0	1	1	0	0
cell death	0	1	0	1	1
cell differentiation	1	1	0	1	1
cell growth	1	1	1	1	1
cell wall	0	1	1	0	1
cellular component organization and biogenesis	0	1	1	0	0
cellular process	0	1	1	0	0
cellular_component	0	0	0	1	1
chromatin binding	1	1	0	1	1
cytoplasm	1	1	1	1	1
cytoskeleton	1	1	1	1	1
death	0	1	0	1	1
DNA binding	1	1	1	1	1
DNA metabolic process	1	1	1	1	1
embryonic development	1	1	1	1	1
endoplasmic reticulum	0	1	0	1	1
e1ternal encapsulating structure	0	1	1	0	1
flower development	1	1	1	1	1
Golgi apparatus	0	1	1	1	1
growth	1	1	1	1	1
hydrolase activity	1	1	1	1	1
intracellular	1	1	1	1	1
kinase activity	1	1	1	1	1
lipid metabolic process	1	0	1	1	1
membrane	0	0	0	1	1
metabolic process	0	1	1	0	0
molecular_function	1	1	1	1	1
motor activity	1	1	1	1	1
multicellular organismal development	1	1	1	1	1
nuclear envelope	1	0	1	1	0
nucleobase, nucleoside, nucleotide and nucleic acid metabolic process	1	1	1	1	1
nucleolus	1	0	0	0	0
nucleoplasm	1	1	1	1	1
nucleotide binding	1	1	1	1	1
nucleus	1	1	1	1	1
pero1isome	0	0	0	1	1
plasma membrane	1	1	1	1	1
plastid	1	1	1	1	1
pollen-pistil interaction	1	0	0	1	1
pollination	1	1	0	1	1
post-embryonic development	1	1	1	1	1
protein binding	1	1	1	1	1
protein modification process	1	1	1	1	1
receptor activity	1	1	0	1	1
regulation of gene e1pression, epigenetic	1	0	1	0	0
reproduction	1	1	1	1	1
response to abiotic stimulus	1	1	1	1	1
response to biotic stimulus	1	1	0	1	1
response to e1ternal stimulus	1	1	0	1	1
response to e1tracellular stimulus	1	0	0	0	0
response to stress	1	1	1	1	1
secondary metabolic process	0	0	1	0	1
signal transducer activity	1	1	1	1	1
signal transduction	1	1	1	1	1
thylakoid	0	1	0	1	1
transcription	0	1	0	0	0
transcription factor activity	1	1	1	1	1
transcription regulator activity	1	1	1	1	1
transferase activity	1	1	1	1	1
translation factor activity, nucleic acid binding	0	1	1	1	1
translation regulator activity	0	1	1	1	1
transporter activity	1	0	0	1	1
tropism	1	1	0	1	1

## Sheet: Underrepresented
Category	S	T	Y	ST	STY
translation	1	1	1	1	1
RNA binding	1	1	1	1	1
biosynthetic process	1	1	1	1	1
ribosome	1	1	1	1	1
structural molecule activity	1	1	1	1	1
extracellular region	1	1	0	1	1
cell-cell signaling	1	0	0	0	0
protein metabolic process	1	0	0	1	1
cytosol	1	0	0	0	0
Mol Funct lipid binding	1	0	1	1	1
enzyme regulator activity	1	1	0	1	1
cellular_component	1	0	0	0	0
cell	1	0	0	0	0
nucleic acid binding	0	0	0	1	1
