# Supplementary material for: Proteome-wide survey of phosphorylation patterns affected by nuclear DNA polymorphisms in Arabidopsis thaliana
Source: BMC Genomics. 2010 Jul 1;11:411. doi: 10.1186/1471-2164-11-411 (PMC2996939; doi:10.1186/1471-2164-11-411)
Supplement: Additional file 4 — This file contains two worksheets: Experimental: With the number of S + T + Y and the number of observed experimental phosphorylation sites per protein. Predicted: With the number of S + T + Y and the number of high-confidence (score ≥ 1) predicted phosphorylation sites per protein. It was used to create Figure 1 in the main text. [file 1471-2164-11-411-S4.XLS]

## Sheet: Experimental
AGI	number of STY	number of experimental psites
AT5G52040.1	64	22
AT2G29210.1	163	16
AT2G37340.1	58	13
AT2G43680.1	139	13
AT3G55460.1	55	13
AT5G64200.1	71	13
AT1G35580.1	77	12
AT3G25500.1	242	12
AT3G63400.1	129	12
AT5G47690.1	255	12
AT2G18960.1	119	11
AT2G20960.1	153	11
AT3G23900.1	214	11
AT1G31870.1	88	10
AT3G53500.1	50	10
AT4G33240.1	324	10
AT5G01400.1	287	10
AT5G47430.1	132	10
AT1G19870.1	170	9
AT1G48920.1	100	9
AT3G13570.1	55	9
AT3G26935.1	72	9
AT3G61860.1	45	9
AT4G02510.1	243	9
AT4G31160.1	313	9
AT4G32420.1	217	9
AT5G10470.1	222	9
AT5G40450.1	503	9
AT5G43310.1	242	9
AT5G47910.1	138	9
AT5G61150.1	86	9
AT1G10290.1	153	8
AT1G17840.1	137	8
AT1G20760.1	201	8
AT1G29400.1	137	8
AT1G55310.1	45	8
AT1G59870.1	250	8
AT1G67230.1	158	8
AT3G13300.1	239	8
AT3G27960.1	96	8
AT5G11110.1	157	8
AT5G21160.1	141	8
AT5G53440.1	222	8
AT1G08680.1	134	7
AT1G16860.1	91	7
AT1G53165.1	125	7
AT1G59610.1	157	7
AT1G78880.1	90	7
AT2G19710.1	204	7
AT2G26730.1	128	7
AT2G27100.1	98	7
AT2G35880.1	97	7
AT2G37340.2	51	7
AT2G37340.3	48	7
AT3G48530.1	66	7
AT4G18820.1	196	7
AT4G25500.1	61	7
AT4G26630.1	111	7
AT4G30190.1	120	7
AT4G31580.1	32	7
AT5G16680.1	243	7
AT5G20280.1	161	7
AT5G52040.2	65	7
AT1G07350.1	122	6
AT1G14460.1	228	6
AT1G15280.1	127	6
AT1G15940.1	181	6
AT1G24706.1	298	6
AT1G53470.1	141	6
AT1G68790.1	125	6
AT1G80930.1	124	6
AT2G01190.1	157	6
AT2G20190.1	268	6
AT2G23520.1	158	6
AT2G24070.1	159	6
AT2G35350.1	123	6
AT2G46020.1	354	6
AT2G46170.1	34	6
AT3G05420.1	120	6
AT3G08680.1	116	6
AT3G13990.1	160	6
AT3G14350.1	141	6
AT3G17850.1	220	6
AT3G20410.1	81	6
AT3G24300.1	81	6
AT3G27390.1	97	6
AT3G48050.1	325	6
AT3G48430.1	248	6
AT3G52400.1	47	6
AT4G07523.1	14	6
AT4G11740.1	78	6
AT4G13350.1	127	6
AT4G31880.1	199	6
AT4G33530.1	145	6
AT5G05170.1	159	6
AT5G08610.1	146	6
AT5G47480.1	289	6
AT5G52300.1	118	6
AT5G52300.2	118	6
AT5G54380.1	186	6
AT5G64200.2	71	6
AT1G06840.1	170	5
AT1G07110.1	114	5
AT1G09730.1	168	5
AT1G15690.1	132	5
AT1G16610.1	100	5
AT1G17210.1	188	5
AT1G27500.1	100	5
AT1G27750.1	191	5
AT1G31460.1	68	5
AT1G45688.1	67	5
AT1G45688.2	55	5
AT1G50980.1	70	5
AT1G52380.1	77	5
AT1G67900.1	119	5
AT1G72150.1	93	5
AT1G78610.1	121	5
AT2G02480.1	249	5
AT2G24590.1	34	5
AT2G35030.1	89	5
AT2G38280.1	129	5
AT2G38940.1	80	5
AT2G41705.1	95	5
AT2G43680.2	139	5
AT2G45140.1	41	5
AT2G45460.1	159	5
AT3G04650.1	72	5
AT3G05090.1	150	5
AT3G07790.1	102	5
AT3G09070.1	118	5
AT3G10980.1	81	5
AT3G12020.1	189	5
AT3G18180.1	85	5
AT3G45780.1	155	5
AT3G48860.1	83	5
AT3G49590.1	150	5
AT3G50370.1	420	5
AT3G52930.1	56	5
AT3G66652.1	179	5
AT4G05150.1	87	5
AT4G19150.1	35	5
AT4G27430.1	197	5
AT4G28080.1	290	5
AT4G28990.1	53	5
AT4G29440.1	265	5
AT4G32250.1	85	5
AT4G38550.1	129	5
AT4G39680.1	103	5
AT5G04930.1	187	5
AT5G07940.1	301	5
AT5G12080.1	116	5
AT5G14530.1	59	5
AT5G14720.1	123	5
AT5G19450.1	68	5
AT5G23450.1	127	5
AT5G24350.1	413	5
AT5G27610.1	167	5
AT5G40640.1	99	5
AT5G42590.1	82	5
AT5G42950.1	321	5
AT5G44800.1	391	5
AT5G45510.1	173	5
AT5G45580.1	33	5
AT5G47750.1	114	5
AT5G50640.1	92	5
AT5G60610.1	63	5
AT5G63550.1	78	5
AT5G67470.1	181	5
AT1G03350.1	92	4
AT1G04780.1	116	4
AT1G05150.1	107	4
AT1G08420.1	139	4
AT1G10520.1	92	4
AT1G11720.1	124	4
AT1G13350.1	103	4
AT1G14970.1	96	4
AT1G15340.1	55	4
AT1G15400.1	22	4
AT1G16330.1	81	4
AT1G18670.1	121	4
AT1G19990.1	40	4
AT1G23080.1	106	4
AT1G24150.1	122	4
AT1G24160.1	99	4
AT1G24460.1	285	4
AT1G28090.1	86	4
AT1G29220.1	55	4
AT1G32400.1	43	4
AT1G32490.1	168	4
AT1G42550.1	93	4
AT1G47550.1	128	4
AT1G47670.1	98	4
AT1G47970.1	13	4
AT1G51500.1	128	4
AT1G51690.1	101	4
AT1G52590.1	24	4
AT1G53050.1	117	4
AT1G55040.1	134	4
AT1G58210.1	223	4
AT1G59650.1	90	4
AT1G60160.1	136	4
AT1G63210.1	166	4
AT1G63730.1	143	4
AT1G66480.1	34	4
AT1G66680.1	69	4
AT1G67120.1	838	4
AT1G70130.1	121	4
AT1G70530.1	109	4
AT1G70940.1	111	4
AT1G71410.1	162	4
AT1G71710.1	98	4
AT1G71770.1	91	4
AT1G72410.1	262	4
AT1G73200.1	129	4
AT1G73480.1	83	4
AT1G73590.1	108	4
AT1G77110.1	92	4
AT1G77510.1	78	4
AT1G80180.1	20	4
AT2G01320.1	117	4
AT2G07360.1	226	4
AT2G17050.1	204	4
AT2G17250.1	123	4
AT2G17290.1	85	4
AT2G23140.1	151	4
AT2G26460.1	90	4
AT2G26780.1	318	4
AT2G28290.1	661	4
AT2G28910.1	64	4
AT2G30940.1	70	4
AT2G34310.1	45	4
AT2G34680.1	339	4
AT2G36350.1	188	4
AT2G39130.1	126	4
AT2G40070.1	184	4
AT2G41720.1	126	4
AT2G41740.1	172	4
AT2G45200.1	47	4
AT2G46495.1	170	4
AT2G46920.1	149	4
AT2G46920.2	149	4
AT3G03300.1	249	4
AT3G05900.1	112	4
AT3G06010.1	166	4
AT3G11820.1	52	4
AT3G12200.1	102	4
AT3G17840.1	106	4
AT3G19370.1	101	4
AT3G20350.1	100	4
AT3G25070.1	46	4
AT3G28920.1	56	4
AT3G29310.1	105	4
AT3G29390.1	115	4
AT3G42640.1	128	4
AT3G46970.1	125	4
AT3G48060.1	324	4
AT3G51550.1	192	4
AT3G51560.1	182	4
AT3G51850.1	62	4
AT3G51880.1	18	4
AT3G55650.1	81	4
AT3G58940.1	91	4
AT3G59410.1	196	4
AT3G61260.1	21	4
AT3G61480.1	190	4
AT3G62700.1	282	4
AT3G63460.1	204	4
AT4G00400.1	74	4
AT4G01290.1	181	4
AT4G02120.1	81	4
AT4G02710.1	155	4
AT4G03550.1	277	4
AT4G05190.1	145	4
AT4G08310.1	92	4
AT4G10120.1	153	4
AT4G11270.1	312	4
AT4G14200.1	160	4
AT4G14605.1	77	4
AT4G15545.1	71	4
AT4G16340.1	312	4
AT4G16950.1	235	4
AT4G17410.1	135	4
AT4G19515.1	75	4
AT4G24740.1	55	4
AT4G25580.1	109	4
AT4G25880.3	157	4
AT4G26130.1	58	4
AT4G29810.1	67	4
AT4G30480.1	31	4
AT4G31570.1	461	4
AT4G31700.1	33	4
AT4G33400.1	110	4
AT4G35100.1	43	4
AT4G35560.1	214	4
AT4G35785.1	35	4
AT4G36520.1	216	4
AT4G36550.1	120	4
AT4G38710.1	70	4
AT5G02240.1	31	4
AT5G03040.1	92	4
AT5G04020.1	263	4
AT5G06530.1	138	4
AT5G07350.1	135	4
AT5G09400.1	144	4
AT5G09620.1	83	4
AT5G10550.1	111	4
AT5G13160.1	65	4
AT5G13260.1	96	4
AT5G14540.1	99	4
AT5G14890.1	141	4
AT5G16260.1	74	4
AT5G16590.1	108	4
AT5G18660.1	64	4
AT5G20720.1	48	4
AT5G21990.1	78	4
AT5G23080.1	166	4
AT5G25070.1	111	4
AT5G27630.1	129	4
AT5G41600.1	40	4
AT5G41620.1	85	4
AT5G42870.1	174	4
AT5G43830.1	39	4
AT5G44290.1	107	4
AT5G44340.1	70	4
AT5G45930.1	58	4
AT5G46760.1	101	4
AT5G46870.1	63	4
AT5G47210.1	45	4
AT5G47250.1	133	4
AT5G48460.1	102	4
AT5G55300.1	162	4
AT5G57110.1	157	4
AT5G58140.1	171	4
AT5G62820.1	67	4
AT5G64330.1	127	4
AT5G66210.1	73	4
AT1G01040.1	276	3
AT1G01540.1	65	3
AT1G01540.2	73	3
AT1G04120.1	238	3
AT1G05460.1	152	3
AT1G05805.1	92	3
AT1G06220.1	160	3
AT1G07705.1	122	3
AT1G07910.1	183	3
AT1G08680.2	134	3
AT1G08760.1	142	3
AT1G09320.1	66	3
AT1G09770.1	97	3
AT1G09840.1	64	3
AT1G10450.1	199	3
AT1G11360.1	40	3
AT1G12244.1	47	3
AT1G15400.2	21	3
AT1G15400.3	22	3
AT1G16800.1	315	3
AT1G20110.1	156	3
AT1G20440.1	42	3
AT1G20920.1	134	3
AT1G21580.1	403	3
AT1G21630.1	263	3
AT1G23190.1	97	3
AT1G23860.1	30	3
AT1G25275.3	15	3
AT1G26150.1	158	3
AT1G26270.1	94	3
AT1G31330.1	37	3
AT1G31410.1	80	3
AT1G32050.1	29	3
AT1G32300.1	98	3
AT1G33490.1	23	3
AT1G33530.1	92	3
AT1G34300.1	187	3
AT1G34320.1	120	3
AT1G35510.1	76	3
AT1G36310.1	80	3
AT1G36730.1	63	3
AT1G43690.1	84	3
AT1G45207.2	129	3
AT1G48280.1	85	3
AT1G48950.1	117	3
AT1G48970.1	128	3
AT1G49340.1	344	3
AT1G49340.2	344	3
AT1G50890.1	146	3
AT1G51870.1	166	3
AT1G52690.1	42	3
AT1G53070.1	52	3
AT1G53240.1	49	3
AT1G55350.1	360	3
AT1G55860.1	683	3
AT1G56070.1	115	3
AT1G57700.1	112	3
AT1G58050.1	216	3
AT1G58250.1	451	3
AT1G59620.1	107	3
AT1G61730.1	80	3
AT1G61970.1	77	3
AT1G62020.1	191	3
AT1G63070.1	83	3
AT1G63360.1	118	3
AT1G63900.1	56	3
AT1G67090.1	34	3
AT1G67580.1	119	3
AT1G67630.1	97	3
AT1G68330.1	67	3
AT1G68760.1	20	3
AT1G68840.1	57	3
AT1G70620.1	186	3
AT1G70770.1	88	3
AT1G71350.1	97	3
AT1G72710.1	90	3
AT1G73350.1	27	3
AT1G73450.1	219	3
AT1G74720.1	152	3
AT1G75920.1	56	3
AT1G76010.1	53	3
AT1G76290.1	89	3
AT1G76580.1	166	3
AT1G76810.1	162	3
AT1G76950.1	222	3
AT1G77100.1	39	3
AT1G78900.1	103	3
AT1G79280.1	351	3
AT1G79850.1	25	3
AT1G80870.1	112	3
AT2G01820.1	186	3
AT2G03150.1	262	3
AT2G03890.1	104	3
AT2G13370.1	254	3
AT2G14835.1	59	3
AT2G15860.1	92	3
AT2G15900.1	150	3
AT2G15930.1	9	3
AT2G16250.1	166	3
AT2G16470.1	142	3
AT2G16640.1	197	3
AT2G16850.1	40	3
AT2G22300.1	184	3
AT2G23350.1	108	3
AT2G25170.1	182	3
AT2G25650.1	50	3
AT2G27090.1	145	3
AT2G27285.1	35	3
AT2G27880.1	175	3
AT2G28000.1	77	3
AT2G28070.1	149	3
AT2G28490.1	78	3
AT2G29170.1	13	3
AT2G29190.1	156	3
AT2G32415.1	152	3
AT2G32910.1	111	3
AT2G34880.1	121	3
AT2G35330.1	122	3
AT2G35820.1	33	3
AT2G36570.1	110	3
AT2G36910.1	210	3
AT2G37170.1	46	3
AT2G37180.1	44	3
AT2G37550.1	90	3
AT2G38070.1	123	3
AT2G38410.1	137	3
AT2G38440.1	308	3
AT2G39810.1	153	3
AT2G40540.1	135	3
AT2G40540.2	135	3
AT2G40640.1	66	3
AT2G41520.1	222	3
AT2G41900.1	137	3
AT2G42010.1	203	3
AT2G42690.1	69	3
AT2G44410.1	74	3
AT2G44830.1	144	3
AT2G45260.1	66	3
AT2G46610.1	46	3
AT2G47000.1	206	3
AT2G47800.1	278	3
AT3G02700.1	43	3
AT3G02830.1	86	3
AT3G02880.1	117	3
AT3G04830.1	40	3
AT3G04840.1	33	3
AT3G05040.1	208	3
AT3G05190.1	96	3
AT3G05330.1	94	3
AT3G06170.1	82	3
AT3G06450.1	107	3
AT3G06500.1	106	3
AT3G07160.1	294	3
AT3G07250.1	209	3
AT3G07980.1	219	3
AT3G08680.2	116	3
AT3G08780.1	66	3
AT3G09850.1	160	3
AT3G10540.1	86	3
AT3G11940.1	26	3
AT3G12000.1	97	3
AT3G13530.1	217	3
AT3G13670.1	110	3
AT3G14120.1	172	3
AT3G16830.1	192	3
AT3G17420.1	78	3
AT3G17900.1	164	3
AT3G19300.1	129	3
AT3G19510.1	132	3
AT3G19960.1	202	3
AT3G21780.1	64	3
AT3G22850.1	39	3
AT3G22910.1	140	3
AT3G23110.1	165	3
AT3G23310.1	93	3
AT3G23400.1	58	3
AT3G23640.1	171	3
AT3G23740.1	122	3
AT3G23860.1	35	3
AT3G23920.1	82	3
AT3G25610.1	197	3
AT3G25840.1	125	3
AT3G26260.1	163	3
AT3G26400.1	85	3
AT3G27730.1	217	3
AT3G28040.1	177	3
AT3G28180.1	96	3
AT3G28630.1	55	3
AT3G28860.1	223	3
AT3G43810.1	15	3
AT3G44730.1	190	3
AT3G46290.1	174	3
AT3G47950.1	122	3
AT3G48760.1	80	3
AT3G49140.1	196	3
AT3G49910.1	26	3
AT3G51250.1	81	3
AT3G51460.1	88	3
AT3G51690.1	50	3
AT3G52200.1	102	3
AT3G52710.1	54	3
AT3G53420.1	47	3
AT3G53420.2	47	3
AT3G53710.1	87	3
AT3G54280.1	318	3
AT3G54760.1	133	3
AT3G55020.1	115	3
AT3G55320.1	221	3
AT3G56150.1	131	3
AT3G57150.1	79	3
AT3G58960.1	92	3
AT3G59010.1	131	3
AT3G60240.2	307	3
AT3G60380.1	143	3
AT3G60730.1	93	3
AT3G61440.1	59	3
AT3G61670.1	146	3
AT3G62150.1	213	3
AT3G62380.1	72	3
AT3G63410.1	53	3
AT4G01210.1	145	3
AT4G01330.1	52	3
AT4G01690.1	90	3
AT4G03300.1	194	3
AT4G05210.1	44	3
AT4G08330.1	46	3
AT4G08450.1	183	3
AT4G08850.1	199	3
AT4G09080.1	57	3
AT4G10770.1	141	3
AT4G10840.1	94	3
AT4G11560.1	84	3
AT4G11860.1	128	3
AT4G12010.1	199	3
AT4G12320.1	65	3
AT4G13510.1	84	3
AT4G14740.1	88	3
AT4G15180.1	432	3
AT4G15530.1	117	3
AT4G16080.1	82	3
AT4G16195.1	32	3
AT4G16630.1	103	3
AT4G16940.1	155	3
AT4G17620.1	94	3
AT4G17720.1	61	3
AT4G19510.1	158	3
AT4G20400.1	154	3
AT4G20940.1	188	3
AT4G21065.1	98	3
AT4G22140.1	39	3
AT4G22670.1	46	3
AT4G23800.1	61	3
AT4G24610.1	220	3
AT4G24630.1	71	3
AT4G24770.1	68	3
AT4G25070.1	106	3
AT4G25650.1	80	3
AT4G26450.1	236	3
AT4G27450.1	40	3
AT4G29900.1	154	3
AT4G30160.1	169	3
AT4G30890.1	104	3
AT4G31480.1	166	3
AT4G32180.1	122	3
AT4G32330.1	75	3
AT4G33985.1	29	3
AT4G34220.1	157	3
AT4G34860.1	81	3
AT4G36250.1	76	3
AT4G37910.1	107	3
AT5G01020.1	68	3
AT5G01550.1	139	3
AT5G01620.1	67	3
AT5G01950.1	174	3
AT5G02890.1	61	3
AT5G06120.1	202	3
AT5G06210.1	25	3
AT5G06510.1	62	3
AT5G06530.2	138	3
AT5G06530.3	126	3
AT5G06560.1	87	3
AT5G07170.1	106	3
AT5G07660.1	138	3
AT5G09390.1	63	3
AT5G11020.1	80	3
AT5G12400.1	262	3
AT5G12410.1	46	3
AT5G15020.1	225	3
AT5G16780.1	95	3
AT5G16880.1	61	3
AT5G18350.1	191	3
AT5G18420.1	64	3
AT5G18610.1	86	3
AT5G18760.1	82	3
AT5G18900.1	55	3
AT5G19450.2	68	3
AT5G20610.1	184	3
AT5G21030.1	135	3
AT5G23450.2	127	3
AT5G23450.3	121	3
AT5G23720.1	178	3
AT5G23880.1	128	3
AT5G24010.1	162	3
AT5G24430.1	86	3
AT5G26910.1	179	3
AT5G26910.2	147	3
AT5G27920.1	107	3
AT5G27970.1	286	3
AT5G35180.1	133	3
AT5G37190.1	156	3
AT5G38560.1	153	3
AT5G38600.1	100	3
AT5G38710.1	83	3
AT5G40480.1	396	3
AT5G42080.1	94	3
AT5G43230.1	90	3
AT5G43380.1	47	3
AT5G44290.2	107	3
AT5G44290.3	107	3
AT5G44290.4	107	3
AT5G45190.1	83	3
AT5G45420.1	53	3
AT5G46960.1	30	3
AT5G47490.1	275	3
AT5G48650.1	78	3
AT5G49720.1	116	3
AT5G49830.1	121	3
AT5G50000.1	50	3
AT5G50900.1	83	3
AT5G50930.1	29	3
AT5G51300.1	142	3
AT5G52200.1	39	3
AT5G52350.1	88	3
AT5G52545.1	23	3
AT5G53620.1	117	3
AT5G54280.1	152	3
AT5G55230.1	89	3
AT5G57350.1	123	3
AT5G58040.1	187	3
AT5G60660.1	41	3
AT5G61330.1	57	3
AT5G61970.1	99	3
AT5G62670.1	119	3
AT5G64220.1	180	3
AT5G64813.1	72	3
AT5G65770.1	155	3
AT5G65950.1	221	3
AT5G66170.2	26	3
AT5G66230.1	65	3
AT5G67200.1	130	3
AT1G01220.1	157	2
AT1G01320.1	324	2
AT1G01450.1	92	2
AT1G01950.1	135	2
AT1G02090.1	33	2
AT1G02380.1	41	2
AT1G02840.1	75	2
AT1G02870.1	25	2
AT1G03060.1	627	2
AT1G03080.1	245	2
AT1G03130.1	40	2
AT1G03920.1	96	2
AT1G04390.1	142	2
AT1G04445.1	35	2
AT1G04450.1	44	2
AT1G04700.1	188	2
AT1G04950.1	76	2
AT1G05790.1	100	2
AT1G06210.1	59	2
AT1G06240.1	63	2
AT1G06280.1	34	2
AT1G06490.1	309	2
AT1G06690.1	64	2
AT1G06910.1	53	2
AT1G07650.1	181	2
AT1G08125.1	50	2
AT1G08430.1	81	2
AT1G08880.1	23	2
AT1G09100.1	49	2
AT1G09180.1	26	2
AT1G09280.1	92	2
AT1G09815.1	19	2
AT1G10040.1	62	2
AT1G10470.1	51	2
AT1G10800.1	10	2
AT1G10920.1	103	2
AT1G11090.1	47	2
AT1G11310.1	98	2
AT1G11330.1	131	2
AT1G11960.1	57	2
AT1G12360.1	111	2
AT1G12800.1	118	2
AT1G13020.1	91	2
AT1G13530.1	62	2
AT1G13930.1	28	2
AT1G14280.1	117	2
AT1G14700.1	68	2
AT1G14790.1	190	2
AT1G15440.1	151	2
AT1G15520.1	228	2
AT1G15750.1	184	2
AT1G16170.1	17	2
AT1G16220.1	96	2
AT1G16290.1	80	2
AT1G16440.1	78	2
AT1G16520.1	68	2
AT1G16610.2	97	2
AT1G17000.1	120	2
AT1G17040.1	124	2
AT1G17745.1	92	2
AT1G18485.1	145	2
AT1G18550.1	134	2
AT1G19260.1	116	2
AT1G19650.1	112	2
AT1G20220.1	45	2
AT1G20260.1	48	2
AT1G20530.1	117	2
AT1G20840.1	133	2
AT1G20980.1	194	2
AT1G21010.1	53	2
AT1G21560.1	57	2
AT1G21730.1	187	2
AT1G22060.1	320	2
AT1G22170.1	64	2
AT1G22530.1	118	2
AT1G22930.1	168	2
AT1G23080.2	101	2
AT1G23080.3	106	2
AT1G23360.1	44	2
AT1G24180.1	66	2
AT1G24300.1	248	2
AT1G24540.1	73	2
AT1G25320.1	116	2
AT1G25360.1	117	2
AT1G26170.1	156	2
AT1G26590.1	72	2
AT1G26660.1	20	2
AT1G26760.1	158	2
AT1G27170.1	215	2
AT1G27460.1	101	2
AT1G27880.1	178	2
AT1G29350.1	185	2
AT1G29370.1	187	2
AT1G29750.1	165	2
AT1G29900.1	207	2
AT1G30320.1	87	2
AT1G30440.1	99	2
AT1G30460.1	76	2
AT1G30960.1	63	2
AT1G31335.1	9	2
AT1G31970.1	64	2
AT1G32090.1	141	2
AT1G32130.1	60	2
AT1G32380.1	74	2
AT1G32400.2	43	2
AT1G32400.3	43	2
AT1G32730.1	59	2
AT1G32750.1	285	2
AT1G33430.1	69	2
AT1G34020.1	63	2
AT1G34120.1	110	2
AT1G34210.1	89	2
AT1G34420.1	191	2
AT1G35340.1	62	2
AT1G35670.1	72	2
AT1G37130.1	144	2
AT1G42970.1	66	2
AT1G44835.1	54	2
AT1G44910.1	177	2
AT1G47340.1	85	2
AT1G47840.1	82	2
AT1G48030.1	77	2
AT1G48090.1	753	2
AT1G48370.1	121	2
AT1G48520.1	84	2
AT1G48635.1	62	2
AT1G48860.1	93	2
AT1G49250.1	107	2
AT1G49350.1	53	2
AT1G49760.1	91	2
AT1G50030.1	351	2
AT1G50120.1	129	2
AT1G50180.1	110	2
AT1G50360.1	191	2
AT1G50575.1	55	2
AT1G50790.1	139	2
AT1G50920.1	95	2
AT1G51140.1	84	2
AT1G51160.1	35	2
AT1G51410.1	52	2
AT1G51710.1	87	2
AT1G51805.1	165	2
AT1G51880.1	169	2
AT1G52320.1	53	2
AT1G52430.1	157	2
AT1G52780.1	205	2
AT1G52830.1	32	2
AT1G53270.1	103	2
AT1G53380.1	74	2
AT1G53590.1	110	2
AT1G53640.1	40	2
AT1G53730.1	146	2
AT1G53830.1	110	2
AT1G53885.1	19	2
AT1G54610.1	92	2
AT1G55060.1	34	2
AT1G55150.1	90	2
AT1G55310.2	45	2
AT1G55350.2	360	2
AT1G55350.3	360	2
AT1G55350.4	360	2
AT1G55545.1	147	2
AT1G55610.1	216	2
AT1G55660.1	88	2
AT1G55740.1	120	2
AT1G56340.1	61	2
AT1G56540.1	175	2
AT1G56630.1	37	2
AT1G57990.1	61	2
AT1G58025.1	90	2
AT1G58110.1	77	2
AT1G58370.1	137	2
AT1G58390.1	133	2
AT1G59710.1	51	2
AT1G59820.1	212	2
AT1G60030.1	90	2
AT1G60760.1	32	2
AT1G60930.1	189	2
AT1G61150.1	28	2
AT1G61250.1	30	2
AT1G61780.1	16	2
AT1G61980.1	73	2
AT1G62120.1	79	2
AT1G62390.1	108	2
AT1G62480.1	20	2
AT1G62740.1	69	2
AT1G63460.1	26	2
AT1G63660.1	74	2
AT1G63870.1	146	2
AT1G64260.1	119	2
AT1G64500.1	45	2
AT1G64720.1	58	2
AT1G65060.1	96	2
AT1G65220.1	57	2
AT1G65440.1	230	2
AT1G66150.1	180	2
AT1G66880.1	274	2
AT1G67310.1	185	2
AT1G67490.1	150	2
AT1G67540.1	50	2
AT1G68360.1	42	2
AT1G68585.1	29	2
AT1G68720.1	271	2
AT1G68830.1	86	2
AT1G69020.1	145	2
AT1G69040.1	86	2
AT1G69040.2	87	2
AT1G69060.1	102	2
AT1G70060.1	233	2
AT1G70120.1	35	2
AT1G70180.1	87	2
AT1G70320.1	638	2
AT1G70520.1	118	2
AT1G70730.1	98	2
AT1G71060.1	80	2
AT1G71320.1	75	2
AT1G71692.1	28	2
AT1G71830.1	92	2
AT1G71880.1	69	2
AT1G72090.1	111	2
AT1G72100.1	78	2
AT1G72160.1	89	2
AT1G72300.1	190	2
AT1G72340.1	67	2
AT1G72440.1	153	2
AT1G72490.1	49	2
AT1G72670.1	83	2
AT1G73110.1	72	2
AT1G73160.1	96	2
AT1G73470.1	54	2
AT1G73770.1	32	2
AT1G73920.1	132	2
AT1G74070.1	49	2
AT1G74600.1	175	2
AT1G74640.1	68	2
AT1G74690.1	104	2
AT1G75000.1	62	2
AT1G75920.2	53	2
AT1G75920.3	47	2
AT1G76070.1	50	2
AT1G76180.1	24	2
AT1G77120.1	49	2
AT1G77140.1	91	2
AT1G77180.1	86	2
AT1G77460.1	326	2
AT1G77680.1	175	2
AT1G77760.1	146	2
AT1G78230.1	120	2
AT1G78340.1	28	2
AT1G78800.1	65	2
AT1G78980.1	132	2
AT1G78995.1	28	2
AT1G79060.1	105	2
AT1G79530.1	87	2
AT1G79830.1	160	2
AT1G79920.1	113	2
AT1G79950.1	170	2
AT1G80270.1	94	2
AT1G80990.1	29	2
AT2G01210.1	124	2
AT2G01490.1	52	2
AT2G01500.1	49	2
AT2G01930.1	54	2
AT2G02090.1	116	2
AT2G02470.1	34	2
AT2G03110.1	18	2
AT2G03410.1	45	2
AT2G03620.1	66	2
AT2G04235.1	237	2
AT2G04330.1	79	2
AT2G04390.1	21	2
AT2G05370.1	45	2
AT2G05810.1	114	2
AT2G05810.2	114	2
AT2G07560.1	127	2
AT2G07728.1	53	2
AT2G15310.1	37	2
AT2G16270.1	147	2
AT2G16280.1	82	2
AT2G16405.1	109	2
AT2G16440.1	145	2
AT2G16860.1	38	2
AT2G16900.1	64	2
AT2G17080.1	53	2
AT2G17370.1	88	2
AT2G17480.1	104	2
AT2G17520.1	133	2
AT2G17560.1	21	2
AT2G17790.1	111	2
AT2G17850.1	27	2
AT2G18080.1	81	2
AT2G18130.1	109	2
AT2G18220.1	112	2
AT2G19160.1	68	2
AT2G19270.1	87	2
AT2G19385.1	41	2
AT2G19540.1	71	2
AT2G20330.1	119	2
AT2G20650.1	95	2
AT2G20850.1	127	2
AT2G21230.1	120	2
AT2G21710.1	94	2
AT2G22010.1	214	2
AT2G22560.1	148	2
AT2G22760.1	38	2
AT2G22950.1	139	2
AT2G23770.1	136	2
AT2G24270.1	74	2
AT2G24700.1	87	2
AT2G25160.1	66	2
AT2G25270.1	115	2
AT2G25430.1	104	2
AT2G25625.1	22	2
AT2G25670.1	38	2
AT2G26110.1	57	2
AT2G26280.1	111	2
AT2G26540.1	72	2
AT2G26570.1	140	2
AT2G26990.1	66	2
AT2G27030.1	15	2
AT2G27120.1	321	2
AT2G27140.1	30	2
AT2G27210.1	144	2
AT2G28100.1	94	2
AT2G28330.1	30	2
AT2G29140.1	163	2
AT2G29550.1	76	2
AT2G30010.1	86	2
AT2G30480.3	144	2
AT2G30505.1	54	2
AT2G30620.1	50	2
AT2G30930.1	42	2
AT2G31240.1	85	2
AT2G31320.1	173	2
AT2G31450.1	74	2
AT2G31800.1	61	2
AT2G31820.1	89	2
AT2G31840.1	44	2
AT2G32050.1	40	2
AT2G32080.1	48	2
AT2G32450.1	114	2
AT2G32510.1	65	2
AT2G32730.1	172	2
AT2G32800.1	155	2
AT2G33040.1	51	2
AT2G34060.1	59	2
AT2G34350.1	106	2
AT2G34430.1	38	2
AT2G34750.1	93	2
AT2G34780.1	228	2
AT2G34920.1	127	2
AT2G34970.1	118	2
AT2G35050.1	244	2
AT2G35100.1	64	2
AT2G35670.1	146	2
AT2G36330.1	66	2
AT2G36460.1	56	2
AT2G36640.1	75	2
AT2G37290.1	140	2
AT2G37960.1	117	2
AT2G38160.1	75	2
AT2G38580.1	59	2
AT2G38770.1	209	2
AT2G38880.1	23	2
AT2G39010.1	48	2
AT2G39240.1	93	2
AT2G39260.1	187	2
AT2G39480.1	226	2
AT2G39970.1	60	2
AT2G40030.1	392	2
AT2G40130.2	170	2
AT2G40620.1	67	2
AT2G40770.1	271	2
AT2G40840.1	160	2
AT2G41040.1	75	2
AT2G41360.1	72	2
AT2G41840.1	36	2
AT2G41990.1	71	2
AT2G42580.1	131	2
AT2G42600.1	112	2
AT2G42955.1	38	2
AT2G43130.1	45	2
AT2G43160.1	183	2
AT2G43790.1	53	2
AT2G44180.1	72	2
AT2G44510.1	42	2
AT2G45290.1	131	2
AT2G45350.1	88	2
AT2G45520.1	25	2
AT2G45540.1	510	2
AT2G45820.1	19	2
AT2G46340.1	199	2
AT2G46440.1	107	2
AT2G47210.1	73	2
AT2G47240.1	91	2
AT2G47440.1	82	2
AT2G47470.1	58	2
AT2G47970.1	57	2
AT3G01030.1	60	2
AT3G01160.1	102	2
AT3G01290.1	36	2
AT3G01310.1	150	2
AT3G01480.1	62	2
AT3G01780.1	177	2
AT3G01830.1	21	2
AT3G02750.1	83	2
AT3G03560.1	86	2
AT3G03680.1	157	2
AT3G03940.1	108	2
AT3G03960.1	79	2
AT3G04220.1	150	2
AT3G04470.1	106	2
AT3G04560.1	75	2
AT3G04690.1	160	2
AT3G04950.1	45	2
AT3G05140.1	72	2
AT3G05200.1	66	2
AT3G05470.1	140	2
AT3G06340.1	117	2
AT3G06340.2	117	2
AT3G06400.1	138	2
AT3G06480.1	165	2
AT3G06860.1	94	2
AT3G07020.1	97	2
AT3G07020.2	97	2
AT3G07340.1	101	2
AT3G07540.1	178	2
AT3G07770.1	144	2
AT3G07810.1	106	2
AT3G08510.1	86	2
AT3G08940.1	42	2
AT3G09090.1	170	2
AT3G09310.1	29	2
AT3G09520.1	133	2
AT3G09560.1	175	2
AT3G09670.1	129	2
AT3G09690.1	94	2
AT3G10190.1	37	2
AT3G10240.1	75	2
AT3G10360.1	186	2
AT3G10390.1	124	2
AT3G10400.1	47	2
AT3G10530.1	82	2
AT3G12280.1	174	2
AT3G12380.1	84	2
AT3G12480.1	48	2
AT3G12580.1	85	2
AT3G12810.1	314	2
AT3G13224.2	72	2
AT3G13235.1	49	2
AT3G13290.1	249	2
AT3G14067.1	162	2
AT3G14210.1	65	2
AT3G14310.1	108	2
AT3G14390.1	73	2
AT3G14830.1	83	2
AT3G14840.2	189	2
AT3G14890.1	115	2
AT3G15080.1	36	2
AT3G15450.1	45	2
AT3G15980.1	155	2
AT3G16010.1	104	2
AT3G16060.1	116	2
AT3G16310.1	57	2
AT3G16390.1	81	2
AT3G16620.1	176	2
AT3G17030.1	126	2
AT3G17160.1	14	2
AT3G17300.1	10	2
AT3G17650.1	127	2
AT3G17740.1	211	2
AT3G18770.1	139	2
AT3G18910.1	70	2
AT3G19050.1	411	2
AT3G19100.1	90	2
AT3G19180.1	134	2
AT3G19260.1	50	2
AT3G19410.1	75	2
AT3G19420.1	125	2
AT3G19750.1	64	2
AT3G19910.1	61	2
AT3G20250.1	188	2
AT3G20550.1	51	2
AT3G20830.1	70	2
AT3G21630.1	111	2
AT3G21720.1	97	2
AT3G22180.1	132	2
AT3G22231.1	21	2
AT3G22700.1	56	2
AT3G22810.1	85	2
AT3G22830.1	70	2
AT3G22950.1	30	2
AT3G23280.1	74	2
AT3G23750.1	175	2
AT3G23890.1	237	2
AT3G24180.1	161	2
AT3G24180.2	161	2
AT3G24513.1	14	2
AT3G24550.1	148	2
AT3G25540.1	59	2
AT3G25690.1	144	2
AT3G25905.1	17	2
AT3G26030.1	65	2
AT3G26460.1	19	2
AT3G26490.1	108	2
AT3G26560.1	165	2
AT3G26730.1	168	2
AT3G26840.1	101	2
AT3G26890.1	152	2
AT3G26910.1	121	2
AT3G27170.1	110	2
AT3G27210.1	60	2
AT3G27350.1	44	2
AT3G27580.1	112	2
AT3G27580.2	112	2
AT3G27925.1	88	2
AT3G28500.1	13	2
AT3G28690.1	58	2
AT3G28690.2	65	2
AT3G28850.1	61	2
AT3G29050.1	38	2
AT3G29830.1	76	2
AT3G30247.1	26	2
AT3G33530.1	250	2
AT3G43110.1	32	2
AT3G43300.1	282	2
AT3G44190.1	58	2
AT3G45190.1	143	2
AT3G45850.1	190	2
AT3G46210.1	37	2
AT3G46440.1	47	2
AT3G46530.1	115	2
AT3G46780.1	83	2
AT3G47070.1	20	2
AT3G47470.1	39	2
AT3G47570.1	167	2
AT3G47960.1	111	2
AT3G48440.1	96	2
AT3G48460.1	89	2
AT3G48500.1	82	2
AT3G48940.1	21	2
AT3G49260.1	89	2
AT3G49430.1	70	2
AT3G50080.1	67	2
AT3G50240.1	181	2
AT3G50500.1	56	2
AT3G50590.1	277	2
AT3G51390.1	57	2
AT3G51400.1	52	2
AT3G51410.1	67	2
AT3G51640.1	159	2
AT3G51650.1	159	2
AT3G51670.1	71	2
AT3G51800.1	55	2
AT3G52030.1	79	2
AT3G52190.1	76	2
AT3G52350.1	30	2
AT3G52880.1	63	2
AT3G52990.1	86	2
AT3G53180.1	135	2
AT3G53230.1	97	2
AT3G53380.1	141	2
AT3G53500.2	60	2
AT3G54030.1	75	2
AT3G54610.1	108	2
AT3G54670.1	171	2
AT3G54820.1	44	2
AT3G55160.1	374	2
AT3G55270.1	114	2
AT3G55600.1	49	2
AT3G55770.1	48	2
AT3G55980.1	101	2
AT3G56190.1	41	2
AT3G56410.2	355	2
AT3G56760.1	99	2
AT3G56850.1	50	2
AT3G56930.1	85	2
AT3G57180.1	90	2
AT3G57350.1	152	2
AT3G57410.1	179	2
AT3G57660.1	261	2
AT3G57940.1	166	2
AT3G58390.1	52	2
AT3G58600.1	52	2
AT3G58630.1	58	2
AT3G58690.1	66	2
AT3G58750.1	86	2
AT3G59110.1	82	2
AT3G59690.1	108	2
AT3G59770.1	281	2
AT3G60100.1	74	2
AT3G60600.1	44	2
AT3G60890.1	19	2
AT3G61380.1	128	2
AT3G62280.1	62	2
AT3G62300.1	109	2
AT3G63160.1	11	2
AT3G63260.1	57	2
AT3G63280.1	103	2
AT3G63340.1	77	2
AT3G63400.2	88	2
AT3G63500.1	142	2
AT4G00026.1	51	2
AT4G00752.1	85	2
AT4G00800.1	198	2
AT4G00830.1	66	2
AT4G01100.1	61	2
AT4G01400.1	176	2
AT4G01660.1	101	2
AT4G02010.1	138	2
AT4G02060.1	111	2
AT4G02300.1	105	2
AT4G02310.1	67	2
AT4G02320.1	108	2
AT4G02660.1	590	2
AT4G02720.1	80	2
AT4G02860.1	54	2
AT4G03210.1	50	2
AT4G03415.1	83	2
AT4G03470.1	102	2
AT4G03480.1	96	2
AT4G03965.1	36	2
AT4G04700.1	65	2
AT4G04980.1	134	2
AT4G05460.1	44	2
AT4G08180.1	141	2
AT4G08930.1	59	2
AT4G09060.1	52	2
AT4G09140.1	127	2
AT4G09190.1	72	2
AT4G09580.1	47	2
AT4G10320.1	177	2
AT4G10730.1	114	2
AT4G10750.1	68	2
AT4G11310.1	60	2
AT4G11920.1	102	2
AT4G12450.1	42	2
AT4G12460.1	124	2
AT4G12640.1	152	2
AT4G12770.1	164	2
AT4G13370.1	127	2
AT4G13750.1	389	2
AT4G14180.1	234	2
AT4G14280.1	117	2
AT4G14890.1	37	2
AT4G15053.1	64	2
AT4G15410.1	87	2
AT4G15755.1	57	2
AT4G16590.1	58	2
AT4G16770.1	56	2
AT4G16890.1	221	2
AT4G16970.1	146	2
AT4G17060.1	58	2
AT4G17130.1	154	2
AT4G17180.1	80	2
AT4G17890.1	98	2
AT4G18070.1	60	2
AT4G18205.1	86	2
AT4G18530.1	60	2
AT4G18760.1	106	2
AT4G19050.1	213	2
AT4G20090.1	103	2
AT4G20260.1	36	2
AT4G20430.1	170	2
AT4G20890.1	68	2
AT4G21940.1	84	2
AT4G22120.1	101	2
AT4G22740.1	56	2
AT4G22770.1	86	2
AT4G22860.1	90	2
AT4G23250.1	188	2
AT4G23740.1	110	2
AT4G23840.1	127	2
AT4G23850.1	98	2
AT4G24100.1	126	2
AT4G24250.1	71	2
AT4G24280.1	112	2
AT4G24580.1	156	2
AT4G25500.2	58	2
AT4G25500.3	59	2
AT4G25510.1	32	2
AT4G25730.1	94	2
AT4G25770.1	62	2
AT4G26070.1	57	2
AT4G26070.2	64	2
AT4G26070.3	64	2
AT4G26190.1	196	2
AT4G26380.1	191	2
AT4G26610.1	98	2
AT4G26650.1	91	2
AT4G26770.1	80	2
AT4G26920.1	85	2
AT4G27010.1	435	2
AT4G27320.1	38	2
AT4G27500.1	68	2
AT4G27585.1	71	2
AT4G27640.1	140	2
AT4G28310.1	32	2
AT4G28600.1	109	2
AT4G28710.1	134	2
AT4G28940.1	54	2
AT4G28980.1	73	2
AT4G29060.1	140	2
AT4G29310.1	78	2
AT4G29420.1	73	2
AT4G29730.1	89	2
AT4G29860.1	67	2
AT4G30130.1	137	2
AT4G30210.1	118	2
AT4G30560.1	120	2
AT4G30680.1	41	2
AT4G31130.1	40	2
AT4G31210.1	259	2
AT4G31490.1	161	2
AT4G31540.1	88	2
AT4G31700.2	27	2
AT4G31840.1	35	2
AT4G31960.1	29	2
AT4G32230.1	31	2
AT4G32260.1	34	2
AT4G32285.1	102	2
AT4G32320.1	57	2
AT4G32350.1	104	2
AT4G32605.1	32	2
AT4G32620.1	285	2
AT4G32860.1	44	2
AT4G33060.1	77	2
AT4G33080.1	69	2
AT4G33430.1	85	2
AT4G33770.1	41	2
AT4G34240.1	90	2
AT4G35010.1	148	2
AT4G35300.1	120	2
AT4G35310.1	80	2
AT4G35470.1	96	2
AT4G35520.1	206	2
AT4G35540.1	77	2
AT4G35650.1	47	2
AT4G35670.1	81	2
AT4G35680.1	91	2
AT4G35890.1	105	2
AT4G35980.1	20	2
AT4G36100.1	40	2
AT4G36630.1	186	2
AT4G36850.1	73	2
AT4G36860.2	79	2
AT4G36980.1	103	2
AT4G36990.1	48	2
AT4G37090.1	21	2
AT4G37100.1	173	2
AT4G37520.1	52	2
AT4G37630.1	69	2
AT4G38470.1	83	2
AT4G38600.1	373	2
AT4G38600.2	335	2
AT4G38900.1	112	2
AT4G39350.1	149	2
AT4G39450.1	256	2
AT4G40020.1	85	2
AT5G01490.1	80	2
AT5G01590.1	64	2
AT5G01600.1	37	2
AT5G02500.1	90	2
AT5G02530.1	41	2
AT5G02620.1	76	2
AT5G02940.1	133	2
AT5G03070.1	58	2
AT5G03320.1	69	2
AT5G03430.1	87	2
AT5G03690.2	56	2
AT5G04280.1	51	2
AT5G04430.1	63	2
AT5G04680.1	102	2
AT5G04870.1	85	2
AT5G04990.1	98	2
AT5G05030.1	63	2
AT5G05160.1	115	2
AT5G05680.1	158	2
AT5G05690.1	78	2
AT5G05730.1	99	2
AT5G06140.1	61	2
AT5G06440.1	64	2
AT5G06710.2	47	2
AT5G07120.1	109	2
AT5G07150.1	82	2
AT5G07390.1	161	2
AT5G07640.1	44	2
AT5G07850.1	91	2
AT5G08010.1	96	2
AT5G08080.1	32	2
AT5G08080.2	23	2
AT5G08660.1	116	2
AT5G09410.1	160	2
AT5G09850.1	42	2
AT5G09870.1	149	2
AT5G10020.1	214	2
AT5G10020.2	208	2
AT5G10070.1	30	2
AT5G10360.1	31	2
AT5G10470.2	223	2
AT5G10570.1	59	2
AT5G10910.1	64	2
AT5G10950.1	73	2
AT5G11880.1	77	2
AT5G11970.1	21	2
AT5G12080.2	116	2
AT5G12100.1	127	2
AT5G12150.1	148	2
AT5G12250.1	73	2
AT5G12430.1	235	2
AT5G12860.1	103	2
AT5G13020.1	67	2
AT5G13210.1	105	2
AT5G13240.1	42	2
AT5G13320.1	114	2
AT5G13530.1	104	2
AT5G13590.1	243	2
AT5G13610.1	74	2
AT5G13680.1	225	2
AT5G14060.1	97	2
AT5G14090.1	63	2
AT5G14120.1	89	2
AT5G14610.1	121	2
AT5G14900.1	47	2
AT5G15070.1	149	2
AT5G15270.1	100	2
AT5G15540.1	299	2
AT5G16150.1	106	2
AT5G16250.1	34	2
AT5G16470.1	13	2
AT5G16690.1	123	2
AT5G16715.1	164	2
AT5G16880.2	61	2
AT5G16930.1	95	2
AT5G17240.1	90	2
AT5G17330.1	73	2
AT5G17920.1	121	2
AT5G17980.1	175	2
AT5G18500.1	84	2
AT5G18500.2	84	2
AT5G18910.1	103	2
AT5G19320.1	73	2
AT5G19390.1	149	2
AT5G19540.1	92	2
AT5G20200.1	178	2
AT5G20360.1	106	2
AT5G20480.1	190	2
AT5G20900.1	37	2
AT5G22035.1	46	2
AT5G22120.1	82	2
AT5G22760.1	267	2
AT5G23040.1	53	2
AT5G23570.1	70	2
AT5G23680.1	48	2
AT5G24230.1	65	2
AT5G24740.1	641	2
AT5G25240.1	22	2
AT5G25270.1	122	2
AT5G25475.1	39	2
AT5G25520.1	145	2
AT5G26742.1	144	2
AT5G26940.1	58	2
AT5G27220.1	156	2
AT5G27580.1	54	2
AT5G28190.1	146	2
AT5G28220.1	45	2
AT5G28350.1	201	2
AT5G34940.1	78	2
AT5G35170.1	107	2
AT5G35200.1	76	2
AT5G35570.1	105	2
AT5G35750.1	192	2
AT5G35753.1	114	2
AT5G35910.1	140	2
AT5G36880.2	136	2
AT5G36930.1	197	2
AT5G37030.1	109	2
AT5G37280.1	42	2
AT5G37370.1	88	2
AT5G37410.1	90	2
AT5G37420.1	80	2
AT5G37450.1	173	2
AT5G37500.1	131	2
AT5G37530.1	64	2
AT5G38396.1	71	2
AT5G38850.1	151	2
AT5G39870.1	50	2
AT5G39940.1	87	2
AT5G40390.1	120	2
AT5G41130.1	102	2
AT5G41260.1	75	2
AT5G41470.1	37	2
AT5G41970.1	44	2
AT5G42190.1	32	2
AT5G42640.1	72	2
AT5G43220.1	48	2
AT5G43280.1	51	2
AT5G43560.1	213	2
AT5G43880.1	174	2
AT5G44180.1	234	2
AT5G44200.1	45	2
AT5G44240.1	178	2
AT5G45510.2	171	2
AT5G45750.1	40	2
AT5G45770.1	102	2
AT5G45990.1	89	2
AT5G46140.1	61	2
AT5G46380.1	128	2
AT5G47020.1	260	2
AT5G47080.1	61	2
AT5G47330.1	48	2
AT5G47800.1	108	2
AT5G48130.1	113	2
AT5G48220.1	47	2
AT5G48310.1	211	2
AT5G49660.1	192	2
AT5G49665.1	138	2
AT5G49680.2	456	2
AT5G49760.1	181	2
AT5G49840.1	109	2
AT5G49850.1	110	2
AT5G49890.1	105	2
AT5G49930.1	166	2
AT5G50020.1	66	2
AT5G50190.1	29	2
AT5G50320.1	86	2
AT5G50600.1	65	2
AT5G50700.1	65	2
AT5G50970.1	91	2
AT5G51150.1	95	2
AT5G51300.2	142	2
AT5G51300.3	142	2
AT5G51660.1	269	2
AT5G52310.1	130	2
AT5G52580.1	72	2
AT5G52840.1	16	2
AT5G52882.1	146	2
AT5G53310.1	36	2
AT5G53320.1	102	2
AT5G53420.1	46	2
AT5G53890.1	174	2
AT5G53930.1	121	2
AT5G54140.1	68	2
AT5G54210.1	55	2
AT5G54600.1	38	2
AT5G54820.1	92	2
AT5G55060.1	104	2
AT5G55100.1	158	2
AT5G55240.1	41	2
AT5G55390.1	198	2
AT5G55660.1	106	2
AT5G55910.1	95	2
AT5G56030.1	97	2
AT5G56060.1	40	2
AT5G56160.1	92	2
AT5G56850.1	104	2
AT5G56970.1	95	2
AT5G57000.1	25	2
AT5G57110.2	157	2
AT5G57120.1	51	2
AT5G57370.1	25	2
AT5G57610.1	152	2
AT5G57860.1	14	2
AT5G58150.1	127	2
AT5G58300.1	118	2
AT5G58350.1	109	2
AT5G58440.1	104	2
AT5G58760.1	92	2
AT5G58960.1	80	2
AT5G59010.1	80	2
AT5G59300.1	38	2
AT5G59430.1	99	2
AT5G59870.1	19	2
AT5G60590.1	27	2
AT5G60930.1	213	2
AT5G61350.1	166	2
AT5G61460.1	134	2
AT5G61690.1	159	2
AT5G61780.1	134	2
AT5G61790.1	58	2
AT5G61910.1	181	2
AT5G61960.1	190	2
AT5G62190.1	95	2
AT5G62390.1	67	2
AT5G62680.1	108	2
AT5G62690.1	77	2
AT5G62810.1	85	2
AT5G63330.1	88	2
AT5G63640.1	70	2
AT5G63700.1	70	2
AT5G64090.1	105	2
AT5G64130.1	16	2
AT5G64270.1	170	2
AT5G64410.1	127	2
AT5G64420.1	200	2
AT5G64850.1	16	2
AT5G65050.1	31	2
AT5G65080.1	33	2
AT5G65687.1	76	2
AT5G65910.1	77	2
AT5G66310.1	217	2
AT5G66800.1	42	2
AT5G67220.1	49	2
AT1G01100.1	11	1
AT1G01100.2	11	1
AT1G01100.3	11	1
AT1G01100.4	11	1
AT1G01500.1	61	1
AT1G01510.1	111	1
AT1G01550.1	62	1
AT1G01550.2	62	1
AT1G01830.1	85	1
AT1G01880.1	84	1
AT1G02010.1	114	1
AT1G02110.1	142	1
AT1G02220.1	75	1
AT1G02280.1	43	1
AT1G02300.1	61	1
AT1G02305.1	57	1
AT1G02460.1	98	1
AT1G02530.1	203	1
AT1G02630.1	71	1
AT1G02770.1	47	1
AT1G02850.1	96	1
AT1G02860.1	44	1
AT1G02880.1	40	1
AT1G03090.1	105	1
AT1G03140.1	57	1
AT1G03530.1	115	1
AT1G03590.1	66	1
AT1G03740.1	89	1
AT1G03800.1	39	1
AT1G03910.1	92	1
AT1G04010.1	117	1
AT1G04080.1	140	1
AT1G04210.1	194	1
AT1G04240.1	31	1
AT1G04280.1	78	1
AT1G04400.1	96	1
AT1G04530.1	45	1
AT1G04640.1	41	1
AT1G04710.1	60	1
AT1G04840.1	108	1
AT1G04860.1	171	1
AT1G04910.1	78	1
AT1G05065.1	10	1
AT1G05080.1	85	1
AT1G05320.1	121	1
AT1G05520.1	122	1
AT1G05700.1	174	1
AT1G05720.1	26	1
AT1G05820.1	69	1
AT1G05870.1	39	1
AT1G05920.1	46	1
AT1G06070.1	83	1
AT1G06200.1	36	1
AT1G06350.1	50	1
AT1G06550.1	62	1
AT1G06590.1	174	1
AT1G06710.1	151	1
AT1G06720.1	142	1
AT1G06890.1	72	1
AT1G06900.1	160	1
AT1G06970.1	138	1
AT1G06980.1	27	1
AT1G07000.1	89	1
AT1G07040.1	82	1
AT1G07320.1	51	1
AT1G07390.1	185	1
AT1G07490.1	40	1
AT1G07570.1	74	1
AT1G07570.2	74	1
AT1G07620.1	96	1
AT1G07630.1	113	1
AT1G07725.1	134	1
AT1G07740.1	59	1
AT1G07970.1	137	1
AT1G07985.1	28	1
AT1G07990.1	126	1
AT1G08040.1	49	1
AT1G08040.2	49	1
AT1G08050.1	123	1
AT1G08060.1	385	1
AT1G08090.1	90	1
AT1G08400.1	121	1
AT1G08410.1	96	1
AT1G08540.1	99	1
AT1G08550.1	61	1
AT1G08640.1	57	1
AT1G08680.3	122	1
AT1G08720.1	180	1
AT1G08730.1	227	1
AT1G08800.1	210	1
AT1G08820.1	62	1
AT1G08820.2	62	1
AT1G08840.1	235	1
AT1G08930.1	82	1
AT1G08990.1	62	1
AT1G09040.1	177	1
AT1G09060.1	144	1
AT1G09080.1	90	1
AT1G09190.1	142	1
AT1G09250.1	36	1
AT1G09300.1	87	1
AT1G09400.1	46	1
AT1G09420.1	96	1
AT1G09450.1	93	1
AT1G09540.1	81	1
AT1G09590.1	19	1
AT1G09600.1	118	1
AT1G09780.1	70	1
AT1G09795.1	71	1
AT1G09840.2	64	1
AT1G09840.3	64	1
AT1G09840.4	64	1
AT1G09840.5	64	1
AT1G09840.6	64	1
AT1G10060.2	66	1
AT1G10090.1	138	1
AT1G10140.1	44	1
AT1G10180.1	115	1
AT1G10350.1	56	1
AT1G10420.1	22	1
AT1G10550.1	70	1
AT1G10560.1	109	1
AT1G10570.1	78	1
AT1G10600.2	32	1
AT1G10610.1	54	1
AT1G10630.1	25	1
AT1G10750.1	87	1
AT1G10760.1	220	1
AT1G10830.1	58	1
AT1G10865.1	10	1
AT1G10890.1	83	1
AT1G10900.1	136	1
AT1G11060.1	185	1
AT1G11180.1	32	1
AT1G11240.1	37	1
AT1G11260.1	80	1
AT1G11360.2	40	1
AT1G11480.1	92	1
AT1G11620.1	66	1
AT1G11700.1	39	1
AT1G11940.1	70	1
AT1G12000.1	79	1
AT1G12110.1	100	1
AT1G12240.1	126	1
AT1G12270.1	76	1
AT1G12300.1	79	1
AT1G12700.1	129	1
AT1G12830.1	31	1
AT1G12930.1	179	1
AT1G12970.1	69	1
AT1G13030.1	108	1
AT1G13130.1	97	1
AT1G13190.1	86	1
AT1G13220.2	149	1
AT1G13280.1	60	1
AT1G13320.1	68	1
AT1G13410.1	60	1
AT1G13510.1	60	1
AT1G13630.1	128	1
AT1G13640.1	89	1
AT1G13790.1	110	1
AT1G13870.1	48	1
AT1G14230.1	99	1
AT1G14250.1	105	1
AT1G14390.1	152	1
AT1G14580.1	82	1
AT1G14610.1	152	1
AT1G14650.1	84	1
AT1G14710.1	81	1
AT1G14710.2	81	1
AT1G14740.1	128	1
AT1G14830.1	85	1
AT1G14850.1	253	1
AT1G14920.1	82	1
AT1G15040.1	56	1
AT1G15210.1	256	1
AT1G15230.1	12	1
AT1G15240.1	139	1
AT1G15290.1	281	1
AT1G15480.1	90	1
AT1G15530.1	112	1
AT1G15570.1	95	1
AT1G15750.2	184	1
AT1G15750.3	184	1
AT1G15750.4	184	1
AT1G15810.1	84	1
AT1G15820.1	29	1
AT1G15930.1	14	1
AT1G15950.1	53	1
AT1G16010.1	70	1
AT1G16020.1	98	1
AT1G16120.1	138	1
AT1G16260.1	120	1
AT1G16270.1	210	1
AT1G16760.1	146	1
AT1G16890.2	23	1
AT1G17010.1	44	1
AT1G17130.1	57	1
AT1G17200.1	47	1
AT1G17240.1	134	1
AT1G17290.1	94	1
AT1G17370.1	74	1
AT1G17690.1	136	1
AT1G17730.1	34	1
AT1G17930.1	68	1
AT1G17990.1	39	1
AT1G18130.1	30	1
AT1G18190.1	134	1
AT1G18210.1	33	1
AT1G18210.2	33	1
AT1G18370.1	160	1
AT1G18480.1	48	1
AT1G18500.1	119	1
AT1G18620.1	197	1
AT1G18680.1	31	1
AT1G18890.1	65	1
AT1G19000.1	58	1
AT1G19410.1	75	1
AT1G19485.1	140	1
AT1G19530.1	20	1
AT1G19750.1	94	1
AT1G19780.1	135	1
AT1G19835.1	173	1
AT1G19920.1	76	1
AT1G20010.1	75	1
AT1G20060.1	172	1
AT1G20080.1	65	1
AT1G20160.1	185	1
AT1G20310.1	44	1
AT1G20370.1	91	1
AT1G20380.1	128	1
AT1G20400.1	153	1
AT1G20580.1	16	1
AT1G20620.1	72	1
AT1G20630.1	64	1
AT1G20650.1	64	1
AT1G20670.1	118	1
AT1G20693.1	21	1
AT1G20780.1	106	1
AT1G20795.1	79	1
AT1G20823.1	29	1
AT1G20960.1	307	1
AT1G20970.1	251	1
AT1G21080.1	63	1
AT1G21160.1	129	1
AT1G21170.1	184	1
AT1G21240.1	132	1
AT1G21320.1	59	1
AT1G21380.1	89	1
AT1G21610.1	113	1
AT1G21860.1	107	1
AT1G22080.1	77	1
AT1G22300.1	40	1
AT1G22460.1	100	1
AT1G22500.1	73	1
AT1G22700.1	41	1
AT1G22730.1	104	1
AT1G22800.1	57	1
AT1G22830.1	126	1
AT1G22990.1	28	1
AT1G23310.1	71	1
AT1G23440.1	35	1
AT1G23670.1	40	1
AT1G23740.1	62	1
AT1G23870.1	142	1
AT1G23890.1	54	1
AT1G24220.1	119	1
AT1G24250.1	33	1
AT1G24267.1	74	1
AT1G24530.1	95	1
AT1G24570.1	50	1
AT1G24764.1	89	1
AT1G25260.1	36	1
AT1G25370.1	38	1
AT1G25390.1	122	1
AT1G25490.1	67	1
AT1G25550.1	67	1
AT1G25886.1	175	1
AT1G26120.1	98	1
AT1G26130.1	200	1
AT1G26300.1	59	1
AT1G26360.1	91	1
AT1G26630.1	25	1
AT1G26790.1	107	1
AT1G27000.1	48	1
AT1G27100.1	119	1
AT1G27110.1	77	1
AT1G27190.1	100	1
AT1G27270.1	32	1
AT1G27450.2	20	1
AT1G27540.1	66	1
AT1G27780.1	229	1
AT1G27970.1	23	1
AT1G28060.1	120	1
AT1G28130.2	93	1
AT1G28190.1	45	1
AT1G28280.1	65	1
AT1G28305.1	21	1
AT1G28380.1	113	1
AT1G28440.1	167	1
AT1G28530.1	114	1
AT1G28580.1	67	1
AT1G28700.1	60	1
AT1G29090.1	62	1
AT1G29150.1	63	1
AT1G29530.1	54	1
AT1G29700.1	55	1
AT1G29710.1	80	1
AT1G29730.1	192	1
AT1G29870.1	53	1
[truncated: 2,467 more rows]

## Sheet: Predicted
AGI	number of STY	number of predicted psites
AT3G22142.1	274	128
AT3G28550.1	390	72
AT4G22485.1	151	71
AT1G23720.1	353	65
AT3G54580.1	373	57
AT2G29210.1	163	55
AT4G32420.1	217	53
AT4G08410.1	274	51
AT3G54590.1	291	48
AT5G49080.1	238	46
AT5G06640.1	260	45
AT5G40450.1	503	45
AT1G26240.1	170	41
AT3G16460.1	178	41
AT3G16460.2	178	41
AT2G24980.1	235	40
AT3G02260.1	885	37
AT3G28780.1	203	36
AT4G08400.1	203	36
AT2G03150.1	262	35
AT3G18610.1	143	35
AT1G26250.1	160	33
AT2G28290.1	661	33
AT2G28290.2	652	33
AT2G28290.3	654	33
AT4G15180.1	432	33
AT4G29440.1	265	33
AT4G29440.2	263	33
AT1G16610.1	100	32
AT3G28770.1	381	32
AT1G08060.1	385	31
AT1G08060.2	385	31
AT1G16610.2	97	31
AT2G43680.1	139	31
AT2G43680.2	139	31
AT2G22795.1	159	30
AT3G56410.1	339	30
AT3G56410.2	355	30
AT4G35800.1	394	30
AT5G06630.1	184	30
AT1G21580.1	403	29
AT3G60240.2	307	29
AT1G48090.1	753	28
AT1G76740.1	272	28
AT3G60240.3	307	28
AT3G60240.4	308	28
AT4G38600.1	373	28
AT1G67120.1	838	27
AT3G63400.1	129	27
AT4G28080.1	290	27
AT5G23110.1	788	27
AT5G44800.1	391	27
AT5G49680.2	456	27
AT1G07350.1	122	26
AT1G27850.1	276	26
AT1G32750.1	285	26
AT1G76780.1	217	26
AT1G80930.1	124	26
AT3G23900.1	214	26
AT3G23900.2	203	26
AT3G53040.1	92	26
AT4G24680.1	312	26
AT1G03060.1	627	25
AT1G20760.1	201	25
AT1G34355.1	307	25
AT1G48090.2	638	25
AT2G20960.1	153	25
AT3G50370.1	420	25
AT4G31880.1	199	25
AT5G07570.1	193	25
AT5G53440.1	222	25
AT1G17360.1	229	24
AT1G32120.1	245	24
AT1G65440.1	230	24
AT3G10650.1	357	24
AT3G15120.1	322	24
AT3G21290.1	228	24
AT3G48050.1	325	24
AT3G48050.2	325	24
AT3G48060.1	324	24
AT4G13390.1	152	24
AT4G18600.1	398	24
AT5G52040.1	64	24
AT5G64270.1	170	24
AT4G26450.1	236	23
AT4G26630.1	111	23
AT4G26630.2	111	23
AT4G38600.2	335	23
AT5G52040.2	65	23
AT1G10390.1	269	22
AT1G10390.2	269	22
AT1G21630.1	263	22
AT1G31870.1	88	22
AT1G31870.2	88	22
AT1G71010.1	313	22
AT1G77300.1	338	22
AT1G79280.1	351	22
AT2G04235.1	237	22
AT2G34680.1	339	22
AT2G40030.1	392	22
AT3G08670.1	165	22
AT3G19020.1	165	22
AT3G66652.1	179	22
AT4G02720.1	80	22
AT5G27870.1	171	22
AT5G35190.1	115	22
AT1G06720.1	142	21
AT1G48920.1	100	21
AT1G65440.2	210	21
AT1G70620.2	176	21
AT2G24650.1	269	21
AT2G48160.1	247	21
AT3G05900.1	112	21
AT3G07790.1	102	21
AT3G24870.1	386	21
AT4G00450.1	378	21
AT4G02510.1	243	21
AT4G02660.1	590	21
AT4G25500.1	61	21
AT4G25500.2	58	21
AT4G25500.3	59	21
AT4G29790.1	234	21
AT4G32700.2	349	21
AT4G36080.1	554	21
AT4G36520.1	216	21
AT5G13590.1	243	21
AT5G17910.1	246	21
AT5G37010.1	140	21
AT5G43310.1	242	21
AT5G55660.1	106	21
AT1G01320.1	324	20
AT1G10320.1	123	20
AT1G20400.1	153	20
AT1G28420.1	275	20
AT1G61210.1	264	20
AT1G68720.1	271	20
AT1G70620.1	186	20
AT1G72270.1	509	20
AT2G36490.1	241	20
AT3G01460.1	377	20
AT3G12440.1	80	20
AT3G17850.1	220	20
AT3G19430.1	111	20
AT3G19510.1	132	20
AT3G25500.1	242	20
AT3G25840.1	125	20
AT3G60920.1	357	20
AT3G63070.1	268	20
AT4G19020.1	238	20
AT4G31570.1	461	20
AT5G04560.2	325	20
AT5G42950.1	321	20
AT5G44180.1	234	20
AT5G47480.1	289	20
AT5G55820.1	353	20
AT5G56890.1	220	20
AT5G61150.1	86	20
AT5G61150.2	86	20
AT5G63550.1	78	20
AT1G49340.1	344	19
AT1G49340.2	344	19
AT1G55040.1	134	19
AT2G27210.1	144	19
AT2G44430.1	123	19
AT3G09000.1	160	19
AT3G09560.1	175	19
AT3G09560.2	175	19
AT3G09850.1	160	19
AT3G19050.1	411	19
AT3G19570.1	162	19
AT3G19570.2	165	19
AT3G23270.1	221	19
AT3G28790.1	220	19
AT3G59290.1	208	19
AT3G60860.1	295	19
AT4G02070.1	236	19
AT4G10710.1	174	19
AT4G14370.1	375	19
AT4G24560.1	216	19
AT4G33240.1	324	19
AT4G33240.2	323	19
AT4G34430.3	155	19
AT4G37820.1	110	19
AT5G04290.1	272	19
AT5G04560.1	277	19
AT5G15580.1	185	19
AT5G15680.1	344	19
AT5G47690.1	255	19
AT5G67100.1	261	19
AT1G03370.1	320	18
AT1G08420.1	139	18
AT1G19870.1	170	18
AT1G45090.1	176	18
AT1G49490.1	172	18
AT1G67230.1	158	18
AT1G67500.1	343	18
AT1G74160.1	218	18
AT1G77300.2	286	18
AT2G25730.1	415	18
AT2G40070.1	184	18
AT2G40070.2	179	18
AT2G43160.1	183	18
AT2G43160.2	183	18
AT2G43160.3	183	18
AT2G45540.1	510	18
AT2G46020.1	354	18
AT2G46020.2	354	18
AT3G12810.1	314	18
AT3G13570.1	55	18
AT3G17360.1	349	18
AT3G22380.1	335	18
AT3G24880.1	400	18
AT3G48710.1	77	18
AT4G00820.1	138	18
AT4G31160.1	313	18
AT4G38200.1	289	18
AT5G01730.1	238	18
AT5G12350.1	205	18
AT5G19420.1	231	18
AT5G23150.1	257	18
AT5G42490.1	217	18
AT5G52530.1	147	18
AT5G52530.2	147	18
AT5G57210.1	131	18
AT5G64200.1	71	18
AT5G64200.2	71	18
AT1G05910.1	192	17
AT1G07110.1	114	17
AT1G15940.1	181	17
AT1G30470.1	145	17
AT1G32810.2	216	17
AT1G59910.1	172	17
AT1G61040.1	107	17
AT1G61690.1	169	17
AT1G70320.1	638	17
AT1G76810.1	162	17
AT2G12100.1	179	17
AT2G16470.1	142	17
AT2G26890.1	406	17
AT2G28440.1	64	17
AT2G28910.1	64	17
AT2G33240.1	290	17
AT2G35630.1	286	17
AT2G46560.1	473	17
AT3G01180.1	144	17
AT3G02170.1	174	17
AT3G07250.1	209	17
AT3G14270.1	345	17
AT3G15470.1	212	17
AT3G19040.1	289	17
AT3G21480.1	172	17
AT3G44690.1	204	17
AT3G52250.1	333	17
AT3G61860.1	45	17
AT4G04130.1	211	17
AT4G09980.1	163	17
AT4G12640.1	152	17
AT4G27430.1	197	17
AT4G32620.1	285	17
AT4G34430.1	156	17
AT4G34430.2	156	17
AT4G34430.4	156	17
AT4G36980.1	103	17
AT4G38550.1	129	17
AT5G02390.1	145	17
AT5G16730.1	137	17
AT5G22010.1	142	17
AT5G23080.1	166	17
AT5G23080.2	161	17
AT5G28320.1	158	17
AT5G35210.1	261	17
AT5G35210.2	233	17
AT5G58470.1	80	17
AT5G58470.2	80	17
AT5G58880.1	200	17
AT5G62310.1	186	17
AT1G01960.1	264	16
AT1G05490.1	237	16
AT1G18160.1	183	16
AT1G18620.1	197	16
AT1G18620.2	204	16
AT1G20920.1	134	16
AT1G22060.1	320	16
AT1G24300.1	248	16
AT1G24490.1	238	16
AT1G35940.1	290	16
AT1G50030.1	351	16
AT1G61080.1	152	16
AT1G75310.1	265	16
AT1G79570.1	246	16
AT2G17930.1	537	16
AT2G19710.1	204	16
AT2G33435.1	176	16
AT2G38440.1	308	16
AT2G39580.1	308	16
AT2G40950.1	141	16
AT2G41520.1	222	16
AT2G42010.1	203	16
AT3G03790.1	189	16
AT3G03790.2	190	16
AT3G05330.1	94	16
AT3G09070.1	118	16
AT3G44200.1	196	16
AT3G47890.1	249	16
AT3G53500.2	60	16
AT3G57980.1	127	16
AT3G59550.1	139	16
AT4G02110.1	230	16
AT4G08350.1	138	16
AT4G08380.1	191	16
AT4G09980.2	131	16
AT4G14920.1	185	16
AT4G18670.1	184	16
AT4G29060.1	140	16
AT4G34440.1	143	16
AT4G38780.1	355	16
AT4G39050.1	203	16
AT5G01400.1	287	16
AT5G17160.1	108	16
AT5G22650.1	49	16
AT5G28480.1	182	16
AT5G38190.1	158	16
AT5G49430.1	313	16
AT5G50350.1	157	16
AT5G52310.1	130	16
AT5G55300.1	162	16
AT5G55310.1	158	16
AT5G56240.1	220	16
AT1G02080.1	415	15
AT1G03910.1	92	15
AT1G04540.1	142	15
AT1G14850.1	253	15
AT1G18190.1	134	15
AT1G21740.1	179	15
AT1G24150.1	122	15
AT1G29470.1	132	15
AT1G29470.2	132	15
AT1G30860.1	140	15
AT1G35770.1	152	15
AT1G45160.2	183	15
AT1G48120.1	208	15
AT1G52000.1	176	15
AT1G55310.1	45	15
AT1G56500.1	182	15
AT1G58210.1	223	15
AT1G59660.1	274	15
AT1G61100.1	158	15
AT1G62440.1	189	15
AT1G65710.1	94	15
AT1G70060.1	233	15
AT1G72410.1	262	15
AT1G73460.1	225	15
AT1G76850.1	192	15
AT1G79830.1	160	15
AT2G03140.1	314	15
AT2G07360.1	226	15
AT2G13370.1	254	15
AT2G21380.1	202	15
AT2G24070.1	159	15
AT2G24070.2	159	15
AT2G28150.1	127	15
AT2G29510.1	183	15
AT2G35670.1	146	15
AT2G36640.1	75	15
AT2G37290.1	140	15
AT2G37340.1	58	15
AT2G38070.1	123	15
AT2G40770.1	271	15
AT2G41520.2	217	15
AT3G01160.1	102	15
AT3G04980.1	197	15
AT3G07980.1	219	15
AT3G12980.1	295	15
AT3G24340.1	180	15
AT3G44730.1	190	15
AT3G47910.1	272	15
AT3G48430.1	248	15
AT3G49590.1	150	15
AT3G49590.2	150	15
AT3G51650.1	159	15
AT3G53500.1	50	15
AT3G59770.1	281	15
AT3G61690.1	256	15
AT3G61780.1	170	15
AT3G62900.1	285	15
AT3G63500.2	195	15
AT4G00390.1	91	15
AT4G01290.1	181	15
AT4G01290.2	181	15
AT4G08113.1	108	15
AT4G08310.1	92	15
AT4G12020.1	335	15
AT4G13750.1	389	15
AT4G24270.1	139	15
AT4G24580.1	156	15
AT4G30710.1	173	15
AT4G30710.2	173	15
AT4G31520.1	95	15
AT4G32920.1	258	15
AT4G35380.1	294	15
AT5G02430.1	193	15
AT5G06670.1	185	15
AT5G15020.1	225	15
AT5G16500.1	134	15
AT5G20280.1	161	15
AT5G20610.1	184	15
AT5G22650.2	49	15
AT5G23430.1	160	15
AT5G23430.2	160	15
AT5G23720.1	178	15
AT5G23720.3	178	15
AT5G24740.1	641	15
AT5G32590.1	141	15
AT5G40480.1	396	15
AT5G47490.1	275	15
AT5G49470.2	155	15
AT5G49665.1	138	15
AT5G53870.1	103	15
AT5G56360.1	119	15
AT5G58040.1	187	15
AT5G61140.1	360	15
AT5G66310.1	217	15
AT1G02840.1	75	14
AT1G02840.3	75	14
AT1G04600.1	307	14
AT1G04700.1	188	14
AT1G06220.1	160	14
AT1G06220.2	160	14
AT1G09040.1	177	14
AT1G09770.1	97	14
AT1G10520.1	92	14
AT1G11160.1	204	14
AT1G14460.1	228	14
AT1G20060.1	172	14
AT1G23540.1	152	14
AT1G24190.1	231	14
AT1G24706.1	298	14
AT1G32490.1	168	14
AT1G33390.1	196	14
AT1G33680.1	156	14
AT1G35530.1	224	14
AT1G53140.1	130	14
AT1G55310.2	45	14
AT1G55325.1	419	14
AT1G55540.1	249	14
AT1G55860.1	683	14
AT1G59820.1	212	14
AT1G60200.1	122	14
AT1G64570.1	225	14
AT1G67580.1	119	14
AT1G70180.1	87	14
AT1G70180.2	87	14
AT1G73450.1	219	14
AT1G74690.1	104	14
AT1G80070.1	359	14
AT2G02480.1	249	14
AT2G02800.1	88	14
AT2G02800.2	88	14
AT2G25800.1	181	14
AT2G34210.1	138	14
AT2G35110.1	261	14
AT2G35110.2	255	14
AT2G35880.1	97	14
AT2G37340.2	51	14
AT2G37340.3	48	14
AT2G43160.4	141	14
AT2G43650.1	90	14
AT2G46610.1	46	14
AT2G46610.2	43	14
AT2G47390.1	181	14
AT3G06480.1	165	14
AT3G09620.1	125	14
AT3G13530.1	217	14
AT3G22330.1	118	14
AT3G29310.1	105	14
AT3G51120.1	220	14
AT3G53540.1	210	14
AT3G54760.1	133	14
AT3G55320.1	221	14
AT3G57060.1	238	14
AT3G61740.1	174	14
AT3G61740.2	165	14
AT3G62010.1	199	14
AT4G03090.1	136	14
AT4G03250.1	98	14
AT4G08710.1	89	14
AT4G09160.1	127	14
AT4G10570.1	181	14
AT4G15730.1	182	14
AT4G17520.1	51	14
AT4G24200.1	215	14
AT4G24270.2	139	14
AT4G32820.1	307	14
AT4G38710.1	70	14
AT5G03740.1	54	14
AT5G04020.1	263	14
AT5G04140.1	250	14
AT5G04140.2	254	14
AT5G08230.1	252	14
AT5G14720.1	123	14
AT5G22760.1	267	14
AT5G27610.1	167	14
AT5G35180.1	133	14
AT5G44660.1	108	14
AT5G45400.1	156	14
AT5G51800.1	192	14
AT5G58140.1	171	14
AT5G58140.2	171	14
AT5G60760.1	140	14
AT5G63420.1	164	14
AT5G67470.1	181	14
AT1G02990.2	248	13
AT1G10760.1	220	13
AT1G15280.1	127	13
AT1G15280.2	127	13
AT1G17690.1	136	13
AT1G21680.1	155	13
AT1G27100.1	119	13
AT1G27430.1	270	13
AT1G31480.1	155	13
AT1G31930.1	141	13
AT1G31930.2	141	13
AT1G34220.1	127	13
AT1G34220.2	120	13
AT1G34260.1	274	13
AT1G45160.1	176	13
AT1G47900.1	176	13
AT1G48540.1	214	13
AT1G49870.1	132	13
AT1G49890.1	178	13
AT1G53470.1	141	13
AT1G54710.1	201	13
AT1G55350.1	360	13
AT1G55350.2	360	13
AT1G55350.3	360	13
AT1G55350.4	360	13
AT1G58220.1	185	13
AT1G63700.1	190	13
AT1G66980.1	217	13
AT1G67140.1	360	13
AT1G73660.1	185	13
AT1G75150.1	131	13
AT1G77460.1	326	13
AT2G01100.1	51	13
AT2G01100.2	51	13
AT2G01100.3	51	13
AT2G03000.1	196	13
AT2G16920.1	186	13
AT2G17410.1	117	13
AT2G17550.1	145	13
AT2G17550.2	137	13
AT2G20190.1	268	13
AT2G20320.1	174	13
AT2G30690.1	148	13
AT2G34780.1	228	13
AT2G38770.1	209	13
AT2G46980.2	150	13
AT3G05670.1	152	13
AT3G06400.1	138	13
AT3G15950.1	137	13
AT3G15950.2	134	13
AT3G16620.1	176	13
AT3G18640.1	128	13
AT3G25840.2	79	13
AT3G27700.1	167	13
AT3G27700.2	167	13
AT3G28030.1	212	13
AT3G30230.1	89	13
AT3G49430.1	70	13
AT3G51540.1	129	13
AT3G51640.1	159	13
AT3G54230.1	226	13
AT3G56150.1	131	13
AT3G57660.1	261	13
AT3G60380.1	143	13
AT3G63460.1	204	13
AT3G63460.2	203	13
AT4G00240.1	160	13
AT4G00730.1	123	13
AT4G01090.1	145	13
AT4G04980.1	134	13
AT4G08370.1	106	13
AT4G08630.1	164	13
AT4G12620.1	119	13
AT4G12770.1	164	13
AT4G15410.1	87	13
AT4G17140.1	248	13
AT4G18820.1	196	13
AT4G19190.1	109	13
AT4G21070.1	174	13
AT4G27010.1	435	13
AT4G28610.1	86	13
AT4G28760.1	204	13
AT4G28760.2	204	13
AT4G29060.2	113	13
AT4G36980.2	88	13
AT5G01280.1	154	13
AT5G02880.1	277	13
AT5G03280.1	247	13
AT5G11510.1	190	13
AT5G12400.1	262	13
AT5G16780.1	95	13
AT5G23720.2	162	13
AT5G35980.1	193	13
AT5G37370.1	88	13
AT5G37370.2	88	13
AT5G37630.1	170	13
AT5G42870.1	174	13
AT5G43560.1	213	13
AT5G43560.2	213	13
AT5G44200.1	45	13
AT5G44200.2	45	13
AT5G49400.1	67	13
AT5G52300.1	118	13
AT5G52300.2	118	13
AT5G53460.1	322	13
AT5G55100.1	158	13
AT5G55100.2	161	13
AT5G56220.1	167	13
AT5G57110.1	157	13
AT5G57110.2	157	13
AT5G58140.3	174	13
AT5G58140.4	135	13
AT5G67440.1	116	13
AT1G02110.1	142	12
AT1G02890.1	218	12
AT1G02990.1	212	12
AT1G04300.1	220	12
AT1G04300.3	221	12
AT1G06670.1	244	12
AT1G08800.1	210	12
AT1G09170.1	196	12
AT1G13210.1	196	12
AT1G16520.1	68	12
AT1G16710.1	286	12
AT1G17210.1	188	12
AT1G20720.1	227	12
AT1G20960.1	307	12
AT1G20970.1	251	12
AT1G21670.1	146	12
AT1G22620.1	171	12
AT1G26150.1	158	12
AT1G27470.1	153	12
AT1G27780.1	229	12
AT1G30810.1	136	12
AT1G32850.1	165	12
AT1G35110.1	226	12
AT1G44910.1	177	12
AT1G48540.2	212	12
AT1G53390.1	194	12
AT1G54430.1	240	12
AT1G55050.1	170	12
AT1G58250.1	451	12
AT1G59453.1	288	12
AT1G63540.1	190	12
AT1G65280.1	93	12
AT1G67310.1	185	12
AT1G67890.1	124	12
AT1G69060.1	102	12
AT1G73130.1	151	12
AT1G75260.1	98	12
AT1G77270.1	116	12
AT1G77310.1	113	12
AT1G77620.1	194	12
AT1G77800.1	244	12
AT1G78650.1	100	12
AT1G79000.1	290	12
AT1G80810.1	145	12
AT1G80810.2	145	12
AT2G02160.1	103	12
AT2G06210.1	148	12
AT2G16270.1	147	12
AT2G16440.1	145	12
AT2G16640.1	197	12
AT2G18500.1	70	12
AT2G18790.1	173	12
AT2G19920.1	158	12
AT2G21300.1	158	12
AT2G21300.2	158	12
AT2G23140.1	151	12
AT2G23360.1	153	12
AT2G26570.1	140	12
AT2G26780.1	318	12
AT2G33320.1	140	12
AT2G33420.1	194	12
AT2G34357.1	215	12
AT2G35050.1	244	12
AT2G35340.1	159	12
AT2G36380.1	251	12
AT2G36960.1	140	12
AT2G36960.2	140	12
AT2G41960.1	213	12
AT2G43490.1	146	12
AT2G47230.1	106	12
AT3G05380.1	181	12
AT3G05380.2	181	12
AT3G07160.1	294	12
AT3G10420.2	114	12
AT3G13040.1	95	12
AT3G13040.2	95	12
AT3G13150.1	160	12
AT3G13290.1	249	12
AT3G13690.1	119	12
AT3G14590.1	95	12
AT3G15220.1	122	12
AT3G16630.1	133	12
AT3G16630.2	133	12
AT3G17920.1	190	12
AT3G18890.1	140	12
AT3G23890.1	237	12
AT3G26260.1	163	12
AT3G27550.1	71	12
AT3G28980.1	105	12
AT3G30810.1	133	12
AT3G42100.1	290	12
AT3G42670.1	187	12
AT3G42820.1	137	12
AT3G43300.1	282	12
AT3G49490.1	211	12
AT3G50380.1	590	12
AT3G51150.1	202	12
AT3G53390.1	134	12
AT3G58570.1	94	12
AT3G59690.1	108	12
AT3G59770.2	242	12
AT3G60110.1	97	12
AT3G60750.1	128	12
AT3G62700.1	282	12
AT3G63400.2	88	12
AT4G00890.1	108	12
AT4G01860.1	244	12
AT4G01860.2	244	12
AT4G01985.1	48	12
AT4G02460.1	174	12
AT4G04070.1	119	12
AT4G05360.1	146	12
AT4G09150.1	190	12
AT4G10930.1	172	12
AT4G11560.1	84	12
AT4G12460.1	124	12
AT4G12610.1	80	12
AT4G16830.3	47	12
AT4G17330.1	217	12
AT4G20160.1	221	12
AT4G24170.1	206	12
AT4G29900.1	154	12
AT4G30150.1	349	12
AT4G30350.1	162	12
AT4G31210.1	259	12
AT4G32551.1	169	12
AT4G35240.1	141	12
AT4G39160.1	109	12
AT5G04240.1	243	12
AT5G07940.1	301	12
AT5G08450.1	154	12
AT5G08450.2	154	12
AT5G08450.3	154	12
AT5G09410.1	160	12
AT5G10470.1	222	12
AT5G10470.2	223	12
AT5G12950.1	201	12
AT5G14920.1	66	12
AT5G16680.1	243	12
AT5G18810.1	51	12
AT5G22450.1	214	12
AT5G22640.1	123	12
AT5G24710.1	240	12
AT5G25230.1	163	12
AT5G25270.1	122	12
AT5G28400.1	160	12
AT5G39785.1	98	12
AT5G39785.2	99	12
AT5G42140.1	208	12
AT5G42880.1	107	12
AT5G43530.1	195	12
AT5G43880.1	174	12
AT5G49110.1	255	12
AT5G51300.1	142	12
AT5G51300.2	142	12
AT5G51300.3	142	12
AT5G54260.1	118	12
AT5G55480.1	166	12
AT5G57710.1	148	12
AT5G58410.1	339	12
AT5G60150.1	236	12
AT5G63720.1	98	12
AT5G63810.1	138	12
AT5G64030.1	135	12
AT5G64070.1	173	12
AT5G64540.1	114	12
AT5G66850.1	150	12
AT5G67240.1	105	12
AT1G02730.1	194	11
AT1G04300.2	201	11
AT1G05380.1	206	11
AT1G06230.1	124	11
AT1G06230.2	124	11
AT1G07530.1	143	11
AT1G08720.1	180	11
AT1G10050.1	189	11
AT1G10170.1	175	11
AT1G10290.1	153	11
AT1G12040.1	186	11
AT1G13790.1	110	11
AT1G15290.1	281	11
AT1G15750.1	184	11
AT1G15750.2	184	11
AT1G15750.3	184	11
AT1G15750.4	184	11
AT1G16270.1	210	11
AT1G17450.1	243	11
AT1G17760.1	143	11
AT1G18950.1	118	11
AT1G21170.1	184	11
AT1G21730.1	187	11
AT1G22770.1	210	11
AT1G23030.1	105	11
AT1G25054.1	170	11
AT1G25210.1	170	11
AT1G26130.1	200	11
AT1G27750.1	191	11
AT1G27940.1	230	11
AT1G28060.1	120	11
AT1G34120.1	110	11
AT1G34740.1	206	11
AT1G35220.1	172	11
AT1G44191.1	85	11
AT1G44780.1	78	11
AT1G44780.2	78	11
AT1G48490.1	139	11
AT1G48490.2	139	11
AT1G51910.1	174	11
AT1G54380.1	85	11
AT1G59610.1	157	11
AT1G60640.1	58	11
AT1G61850.1	196	11
AT1G64050.1	147	11
AT1G67890.2	120	11
AT1G68890.1	285	11
AT1G69070.1	109	11
AT1G69360.1	173	11
AT1G69710.1	206	11
AT1G70140.1	130	11
AT1G72870.1	103	11
AT1G73860.1	213	11
AT1G74040.1	119	11
AT1G75640.1	213	11
AT1G77280.1	140	11
AT1G80490.1	192	11
AT1G80490.2	192	11
AT2G02955.1	105	11
AT2G06210.2	119	11
AT2G14140.1	105	11
AT2G17110.1	128	11
AT2G19870.1	103	11
AT2G20290.1	234	11
AT2G21440.1	123	11
AT2G22720.2	146	11
AT2G23300.1	154	11
AT2G23380.1	153	11
AT2G23700.1	127	11
AT2G25050.1	196	11
AT2G25430.1	104	11
AT2G25660.1	329	11
AT2G26430.1	70	11
AT2G26430.2	60	11
AT2G26430.3	60	11
AT2G26530.1	60	11
AT2G27090.1	145	11
AT2G27100.1	98	11
AT2G28540.1	180	11
AT2G28540.2	190	11
AT2G28620.1	191	11
AT2G29060.1	235	11
AT2G32910.1	111	11
AT2G36350.1	188	11
AT2G37080.1	95	11
AT2G38280.1	129	11
AT2G38280.2	129	11
AT2G40116.1	107	11
AT2G40360.1	133	11
AT2G42560.1	94	11
AT2G42840.1	80	11
AT2G44200.1	74	11
AT2G44710.1	140	11
AT2G46270.1	73	11
AT2G46270.2	68	11
AT2G47980.1	166	11
AT3G01320.1	211	11
AT3G01810.1	189	11
AT3G01810.2	173	11
AT3G02450.1	90	11
AT3G03680.1	157	11
AT3G05450.1	96	11
AT3G09370.1	103	11
AT3G11690.1	52	11
AT3G11964.1	282	11
AT3G12020.1	189	11
AT3G13460.1	157	11
AT3G13460.2	156	11
AT3G13460.4	157	11
AT3G14300.1	210	11
AT3G14810.1	130	11
AT3G15790.1	44	11
AT3G16060.1	116	11
AT3G16410.1	108	11
AT3G16830.1	192	11
AT3G18930.1	97	11
AT3G18930.2	97	11
AT3G19190.1	344	11
AT3G22760.1	126	11
AT3G23380.1	44	11
AT3G26400.1	85	11
AT3G26730.1	168	11
AT3G26910.1	121	11
AT3G26910.2	120	11
AT3G31980.1	168	11
AT3G43920.1	263	11
AT3G45190.1	143	11
AT3G45380.1	88	11
AT3G45830.1	225	11
AT3G48190.1	568	11
AT3G48195.1	191	11
AT3G48770.1	329	11
AT3G49430.2	63	11
AT3G49730.1	154	11
AT3G52115.1	92	11
AT3G53460.1	70	11
AT3G54280.1	318	11
AT3G57410.1	179	11
AT3G58050.1	209	11
AT3G59420.1	163	11
AT3G60630.1	112	11
AT3G61680.1	123	11
AT4G00310.1	65	11
AT4G00310.2	65	11
AT4G01550.1	97	11
AT4G01800.1	153	11
AT4G02480.1	210	11
AT4G03260.1	141	11
AT4G04920.1	238	11
AT4G07530.1	131	11
AT4G09140.1	127	11
AT4G10590.1	181	11
AT4G10590.2	181	11
AT4G13350.1	127	11
AT4G13350.2	127	11
AT4G13370.1	127	11
AT4G16830.1	48	11
AT4G16890.1	221	11
AT4G21323.1	170	11
AT4G27060.1	151	11
AT4G27595.1	165	11
AT4G28790.1	74	11
AT4G28790.2	67	11
AT4G29940.1	136	11
AT4G30100.1	223	11
AT4G32200.1	212	11
AT4G33200.1	248	11
AT4G33500.1	145	11
AT4G33630.1	112	11
AT4G33630.2	112	11
AT4G34830.1	191	11
AT4G34980.1	143	11
AT4G37100.1	173	11
AT4G37910.1	107	11
AT4G38560.1	99	11
AT4G38560.2	99	11
AT4G39680.1	103	11
AT4G39680.2	103	11
AT5G01840.1	68	11
AT5G02320.1	97	11
AT5G02810.1	144	11
AT5G07980.1	298	11
AT5G09860.1	76	11
AT5G10370.1	254	11
AT5G10950.1	73	11
AT5G11040.1	193	11
AT5G12150.1	148	11
AT5G13950.1	155	11
AT5G13950.2	155	11
AT5G14730.1	69	11
AT5G14920.2	57	11
AT5G16280.1	265	11
AT5G16300.1	188	11
AT5G16300.2	181	11
AT5G16300.3	177	11
AT5G17980.1	175	11
AT5G18410.1	210	11
AT5G20490.1	238	11
AT5G27970.1	286	11
AT5G28970.1	211	11
AT5G36670.1	187	11
AT5G36740.1	186	11
AT5G37830.1	184	11
AT5G38560.1	153	11
AT5G38840.1	120	11
AT5G42220.1	170	11
AT5G42390.1	197	11
AT5G44780.1	124	11
AT5G46740.1	150	11
AT5G47010.1	194	11
AT5G49880.1	110	11
AT5G50780.1	142	11
AT5G51770.1	114	11
AT5G53170.1	124	11
AT5G53220.1	60	11
AT5G53220.2	60	11
AT5G53290.1	73	11
AT5G54310.1	87	11
AT5G54480.1	125	11
AT5G54730.1	162	11
AT5G56330.1	53	11
AT5G57090.1	122	11
AT5G57320.1	173	11
AT5G59790.1	84	11
AT5G60040.1	211	11
AT5G61300.1	117	11
AT5G61910.1	181	11
AT5G61910.2	181	11
AT5G61910.3	181	11
AT5G62170.1	150	11
AT5G63960.1	176	11
AT5G64920.1	57	11
AT5G65390.1	32	11
AT5G65950.1	221	11
AT5G66840.1	101	11
AT1G01440.1	128	10
AT1G02840.2	65	10
AT1G04470.1	175	10
AT1G06490.1	309	10
AT1G06590.1	174	10
AT1G07330.1	127	10
AT1G07630.1	113	10
AT1G08520.1	101	10
AT1G08540.1	99	10
AT1G08620.1	197	10
AT1G09050.1	175	10
AT1G11000.1	105	10
AT1G11510.1	63	10
AT1G12800.1	118	10
AT1G13030.1	108	10
AT1G13160.1	114	10
AT1G13940.1	192	10
AT1G14380.1	119	10
AT1G14380.3	119	10
AT1G17220.1	136	10
AT1G17500.1	213	10
AT1G19485.1	140	10
AT1G20110.1	156	10
AT1G20160.1	185	10
AT1G20160.2	176	10
AT1G20670.1	118	10
AT1G21650.1	235	10
AT1G22310.2	97	10
AT1G23230.1	280	10
AT1G25025.1	78	10
AT1G25112.1	78	10
AT1G25180.1	78	10
AT1G26270.1	94	10
AT1G26620.1	172	10
AT1G29170.1	210	10
AT1G30490.1	149	10
AT1G31280.1	145	10
AT1G31290.1	178	10
AT1G34120.2	111	10
AT1G34120.3	111	10
AT1G34590.1	127	10
AT1G36160.1	328	10
AT1G37050.1	110	10
AT1G42550.1	93	10
AT1G44120.1	362	10
AT1G45180.1	130	10
AT1G45207.2	129	10
AT1G45545.1	112	10
AT1G46696.1	88	10
AT1G51580.1	81	10
AT1G52150.1	125	10
AT1G52150.2	125	10
AT1G52150.3	120	10
AT1G54060.1	60	10
AT1G54460.1	68	10
AT1G54970.1	90	10
AT1G55610.1	216	10
AT1G56210.1	63	10
AT1G59890.1	195	10
AT1G61140.1	260	10
AT1G61730.1	80	10
AT1G62970.1	188	10
AT1G63250.1	126	10
AT1G64960.1	205	10
AT1G67510.1	137	10
AT1G69770.1	105	10
AT1G71080.1	69	10
AT1G71710.1	98	10
AT1G72150.1	93	10
AT1G72160.1	89	10
AT1G72440.1	153	10
AT1G72520.1	160	10
AT1G74720.1	152	10
AT1G75140.1	137	10
AT1G75400.1	113	10
AT1G75660.1	129	10
AT1G76720.1	152	10
AT1G76950.1	222	10
AT1G77020.1	60	10
AT1G77580.2	127	10
AT1G80400.1	82	10
AT2G01060.1	52	10
AT2G01060.2	47	10
AT2G01980.1	212	10
AT2G11005.1	32	10
AT2G12875.1	65	10
AT2G17010.1	126	10
AT2G19090.1	144	10
AT2G19120.1	186	10
AT2G19240.1	162	10
AT2G19390.1	215	10
AT2G19520.1	92	10
AT2G20310.1	88	10
AT2G25930.1	127	10
AT2G26530.2	59	10
AT2G26610.1	246	10
AT2G29620.1	131	10
AT2G30110.1	158	10
AT2G30990.1	113	10
AT2G30990.2	113	10
AT2G31920.1	120	10
AT2G32780.1	210	10
AT2G33000.1	106	10
AT2G33100.1	162	10
AT2G33835.1	113	10
AT2G34150.1	165	10
AT2G34150.2	177	10
AT2G34170.1	119	10
AT2G36560.1	137	10
AT2G39260.1	187	10
AT2G41210.1	139	10
AT2G41560.1	153	10
AT2G41700.2	332	10
AT2G41740.1	172	10
AT2G41900.1	137	10
AT2G43410.1	149	10
AT2G43410.2	160	10
AT2G43410.3	160	10
AT2G43410.4	160	10
AT2G43800.1	172	10
AT2G45290.1	131	10
AT2G45470.1	107	10
AT2G46920.1	149	10
AT2G46920.2	149	10
AT2G46980.1	106	10
AT2G47350.1	91	10
AT2G47410.1	272	10
AT2G47680.1	179	10
AT2G48050.1	286	10
AT3G01680.1	121	10
AT3G02810.1	109	10
AT3G02890.1	184	10
AT3G03050.1	178	10
AT3G05750.1	166	10
AT3G05790.1	154	10
AT3G06290.1	297	10
AT3G06350.1	111	10
AT3G07960.1	136	10
AT3G09090.1	170	10
AT3G09370.2	103	10
AT3G09710.1	105	10
AT3G10010.1	227	10
AT3G10070.1	130	10
AT3G10420.1	89	10
AT3G12340.1	64	10
AT3G13225.1	196	10
AT3G13990.1	160	10
AT3G13990.2	160	10
AT3G18110.1	235	10
AT3G19170.1	174	10
AT3G19670.1	156	10
AT3G19840.1	132	10
AT3G20250.1	188	10
AT3G22310.1	117	10
AT3G23070.1	127	10
AT3G23670.1	223	10
AT3G24080.1	54	10
AT3G25150.1	76	10
AT3G25510.1	311	10
AT3G25610.1	197	10
AT3G25690.1	144	10
AT3G25910.1	72	10
AT3G26420.1	40	10
AT3G30520.1	79	10
AT3G30710.1	72	10
AT3G42690.1	174	10
AT3G42730.1	195	10
AT3G43210.1	153	10
AT3G43610.1	215	10
AT3G45780.1	155	10
AT3G45780.2	155	10
AT3G47660.1	209	10
AT3G50670.1	60	10
AT3G51070.1	138	10
AT3G51620.1	125	10
AT3G51620.2	141	10
AT3G52050.4	73	10
AT3G53460.2	68	10
AT3G53920.1	118	10
AT3G54460.1	226	10
AT3G54500.1	129	10
AT3G55060.1	159	10
AT3G55340.1	115	10
AT3G56040.1	146	10
AT3G56660.1	132	10
AT3G56690.1	198	10
AT3G56870.1	125	10
AT3G56960.1	140	10
AT3G57300.1	244	10
AT3G57780.1	121	10
AT3G58640.1	146	10
AT3G58640.2	146	10
AT3G59410.1	196	10
AT3G60030.1	147	10
AT3G60280.1	62	10
AT3G60320.1	177	10
AT3G63180.1	212	10
AT3G63180.2	210	10
AT4G00020.1	226	10
AT4G00930.1	195	10
AT4G01020.1	258	10
AT4G01550.2	70	10
AT4G01810.1	159	10
AT4G02400.1	121	10
AT4G03300.1	194	10
AT4G03830.1	94	10
AT4G04400.1	92	10
AT4G05280.1	207	10
AT4G06634.1	61	10
AT4G06634.2	56	10
AT4G08990.1	240	10
AT4G14140.1	242	10
AT4G14180.1	234	10
AT4G15080.1	132	10
AT4G15810.1	165	10
AT4G16900.1	166	10
AT4G17610.1	306	10
AT4G24190.1	133	10
AT4G24190.2	134	10
AT4G25160.1	158	10
AT4G25210.1	66	10
AT4G25390.1	108	10
AT4G25620.1	106	10
AT4G25730.1	94	10
AT4G26190.1	196	10
AT4G26530.1	64	10
AT4G26530.2	64	10
AT4G27520.1	107	10
AT4G28980.1	73	10
AT4G28980.2	73	10
AT4G30130.1	137	10
AT4G30160.1	169	10
AT4G30870.1	114	10
AT4G31430.1	113	10
AT4G31430.2	128	10
AT4G31430.3	113	10
AT4G32730.2	182	10
AT4G32850.1	114	10
AT4G32850.5	116	10
AT4G32850.8	119	10
AT4G34060.1	170	10
AT4G36630.1	186	10
AT4G36690.1	84	10
AT4G36690.2	81	10
AT4G36690.3	87	10
AT4G38190.1	175	10
AT4G39260.1	27	10
AT5G03140.1	159	10
AT5G03360.1	299	10
AT5G04870.1	85	10
AT5G05940.1	127	10
AT5G07970.1	222	10
AT5G08200.1	88	10
AT5G08390.1	169	10
AT5G09590.1	113	10
AT5G09870.1	149	10
AT5G11350.1	142	10
AT5G11430.1	141	10
AT5G11510.2	155	10
AT5G11700.1	253	10
AT5G11720.1	171	10
AT5G13460.1	91	10
AT5G16210.1	175	10
AT5G18410.2	167	10
AT5G18610.1	86	10
AT5G20200.1	178	10
AT5G23490.1	139	10
AT5G23890.1	176	10
AT5G25060.1	141	10
AT5G25520.2	189	10
AT5G25590.1	112	10
AT5G27000.1	180	10
AT5G27030.1	178	10
AT5G34960.1	175	10
AT5G40340.1	154	10
AT5G42940.1	140	10
AT5G44030.1	159	10
AT5G45230.1	189	10
AT5G45250.1	181	10
AT5G45290.1	114	10
AT5G45520.1	166	10
AT5G45720.1	164	10
AT5G47430.1	132	10
AT5G47430.2	121	10
AT5G47820.1	150	10
AT5G47820.2	150	10
AT5G47910.1	138	10
AT5G48310.1	211	10
AT5G48600.1	160	10
AT5G50310.1	105	10
AT5G53060.1	107	10
AT5G54440.1	130	10
AT5G54650.1	141	10
AT5G54650.2	141	10
AT5G54920.1	106	10
AT5G55920.1	95	10
AT5G56270.1	142	10
AT5G57610.1	152	10
AT5G58930.1	95	10
AT5G59660.1	158	10
AT5G60410.3	125	10
AT5G60640.1	98	10
AT5G60930.1	213	10
AT5G61330.1	57	10
AT5G61550.1	146	10
AT5G61960.1	190	10
AT5G61960.2	190	10
AT5G62090.1	158	10
AT5G62090.2	158	10
AT5G63940.1	126	10
AT5G65460.1	237	10
AT5G65620.1	134	10
AT5G65690.1	125	10
AT5G65930.1	206	10
AT5G65930.2	206	10
AT5G67280.1	142	10
AT5G67530.1	107	10
AT1G01040.1	276	9
AT1G01110.1	91	9
AT1G02010.1	114	9
AT1G02960.2	93	9
AT1G03000.1	169	9
AT1G03080.1	245	9
AT1G03530.1	115	9
AT1G04020.1	122	9
AT1G04020.2	122	9
AT1G04030.1	96	9
AT1G04080.1	140	9
AT1G04120.1	238	9
AT1G04580.1	236	9
AT1G04730.1	151	9
AT1G05960.1	173	9
AT1G06190.1	86	9
AT1G06660.1	102	9
AT1G07540.1	119	9
AT1G08130.1	133	9
AT1G08260.1	344	9
AT1G08600.1	208	9
AT1G08840.1	235	9
AT1G09000.1	116	9
AT1G09700.1	84	9
AT1G10450.1	199	9
AT1G10620.1	148	9
AT1G12580.1	96	9
AT1G13980.1	219	9
AT1G15130.1	142	9
AT1G15660.1	131	9
AT1G15910.1	85	9
AT1G16800.1	315	9
AT1G17420.1	148	9
AT1G17460.1	116	9
AT1G18370.1	160	9
AT1G18410.1	225	9
AT1G20530.1	117	9
AT1G20750.1	235	9
AT1G21640.1	177	9
AT1G21700.1	113	9
AT1G22530.1	118	9
AT1G22860.1	141	9
AT1G23860.1	30	9
AT1G23860.2	30	9
AT1G25350.1	128	9
AT1G25550.1	67	9
AT1G26190.1	130	9
AT1G27210.1	134	9
AT1G27752.1	151	9
AT1G29240.1	123	9
AT1G30400.1	264	9
AT1G30400.2	264	9
AT1G31250.1	46	9
AT1G32010.1	129	9
AT1G32180.1	160	9
AT1G40133.1	95	9
AT1G42540.1	155	9
AT1G48410.1	163	9
AT1G48970.1	128	9
AT1G49270.1	148	9
AT1G49840.1	100	9
AT1G50620.1	115	9
AT1G51850.1	167	9
AT1G51900.1	135	9
AT1G52520.1	114	9
AT1G53570.1	139	9
AT1G53570.2	139	9
AT1G53570.3	139	9
AT1G53590.1	110	9
AT1G54220.1	97	9
AT1G54220.2	97	9
AT1G55020.1	142	9
AT1G55200.1	116	9
AT1G55750.1	95	9
AT1G59750.1	117	9
AT1G59750.3	117	9
AT1G60070.1	128	9
AT1G61030.1	164	9
AT1G62310.1	158	9
AT1G63650.1	115	9
AT1G63650.2	115	9
AT1G64450.1	57	9
AT1G64610.1	142	9
AT1G64610.2	142	9
AT1G65470.1	127	9
AT1G65540.1	110	9
AT1G66880.1	274	9
AT1G67220.1	255	9
AT1G69220.1	155	9
AT1G69295.1	73	9
AT1G71810.1	117	9
AT1G72990.1	118	9
AT1G73150.1	84	9
AT1G73390.1	72	9
AT1G73390.2	72	9
AT1G73390.3	72	9
AT1G73920.1	132	9
AT1G73920.2	123	9
AT1G75100.1	137	9
AT1G76010.1	53	9
AT1G76580.1	166	9
AT1G77500.1	192	9
AT1G77740.1	126	9
AT1G78260.1	79	9
AT1G78260.2	73	9
AT1G78610.1	121	9
AT1G79540.1	124	9
AT1G79930.1	119	9
AT1G79940.1	109	9
AT1G79940.2	114	9
AT1G80350.1	88	9
AT2G01750.1	99	9
AT2G01830.1	158	9
AT2G01830.2	164	9
AT2G01830.3	158	9
AT2G02090.1	116	9
AT2G02170.1	97	9
AT2G02170.2	97	9
AT2G02790.1	123	9
AT2G03500.1	88	9
AT2G07170.1	174	9
AT2G15900.1	150	9
AT2G18090.1	169	9
AT2G18220.1	112	9
AT2G19110.1	184	9
AT2G19410.1	130	9
AT2G19490.1	68	9
AT2G19810.1	63	9
AT2G19910.1	170	9
AT2G20250.1	141	9
AT2G20950.1	116	9
AT2G22300.1	184	9
AT2G22660.2	140	9
AT2G22720.3	122	9
AT2G23130.1	36	9
AT2G23130.2	33	9
AT2G23530.1	88	9
AT2G24050.1	91	9
AT2G25290.1	99	9
AT2G25320.1	300	9
AT2G25560.1	120	9
AT2G25760.1	109	9
AT2G26420.1	117	9
AT2G26700.1	107	9
AT2G27120.1	321	9
AT2G28450.1	133	9
AT2G28960.1	162	9
AT2G29080.1	108	9
AT2G30480.3	144	9
AT2G31010.1	134	9
AT2G31270.1	113	9
AT2G31320.1	173	9
AT2G35140.1	139	9
AT2G35140.2	139	9
AT2G35600.1	71	9
AT2G37010.1	182	9
AT2G37370.1	114	9
AT2G38610.1	49	9
AT2G38610.2	49	9
AT2G39340.1	262	9
AT2G40140.1	105	9
AT2G40140.2	105	9
AT2G40400.1	132	9
AT2G40400.2	132	9
AT2G41510.1	111	9
AT2G41700.1	330	9
AT2G42150.1	122	9
AT2G42270.1	293	9
AT2G42320.1	122	9
AT2G42320.2	122	9
AT2G42450.1	104	9
AT2G43150.1	62	9
AT2G44830.1	144	9
AT2G45000.1	282	9
AT2G45460.1	159	9
AT2G46040.1	97	9
AT2G46340.1	199	9
AT2G47430.1	206	9
AT2G48110.1	230	9
AT3G01610.1	114	9
AT3G01700.1	32	9
AT3G03140.1	151	9
AT3G03710.1	152	9
AT3G03940.1	108	9
AT3G04160.1	123	9
AT3G04740.1	291	9
AT3G04810.1	106	9
AT3G04810.2	106	9
AT3G05040.1	208	9
AT3G05680.1	371	9
AT3G05750.2	138	9
AT3G05970.1	130	9
AT3G06670.1	135	9
AT3G07770.1	144	9
AT3G07780.1	74	9
AT3G09080.1	211	9
AT3G09670.1	129	9
AT3G09670.2	129	9
AT3G10380.1	180	9
AT3G10440.1	82	9
AT3G10680.1	59	9
AT3G10845.1	50	9
AT3G11440.1	122	9
AT3G11950.1	91	9
AT3G12270.1	101	9
AT3G12560.1	114	9
AT3G12690.1	96	9
AT3G12690.2	96	9
AT3G12690.3	96	9
AT3G13300.1	239	9
AT3G13750.1	149	9
AT3G15880.1	204	9
AT3G15880.2	206	9
AT3G15920.1	128	9
AT3G16785.1	161	9
AT3G18100.1	124	9
AT3G18230.1	147	9
AT3G18770.1	139	9
AT3G19650.1	52	9
AT3G19780.1	186	9
AT3G20200.1	152	9
AT3G22120.1	56	9
AT3G22520.1	100	9
AT3G22790.1	238	9
AT3G22810.1	85	9
AT3G22980.1	157	9
AT3G23670.2	158	9
AT3G24715.1	140	9
AT3G24740.1	68	9
AT3G24740.2	68	9
AT3G25230.1	65	9
AT3G26050.1	126	9
AT3G27640.1	123	9
AT3G28830.1	180	9
AT3G30450.1	104	9
AT3G30560.1	206	9
AT3G30842.1	256	9
AT3G33530.1	250	9
AT3G42580.1	134	9
AT3G43590.1	100	9
AT3G44530.1	194	9
AT3G44750.1	36	9
AT3G45230.1	40	9
AT3G46920.1	221	9
AT3G47060.1	121	9
AT3G47850.1	58	9
AT3G48350.1	59	9
AT3G48830.1	135	9
AT3G48860.2	92	9
AT3G48870.1	120	9
AT3G48890.1	46	9
AT3G49140.1	196	9
AT3G49840.1	115	9
AT3G49990.1	73	9
AT3G50590.1	277	9
AT3G51770.1	146	9
AT3G51770.2	148	9
AT3G52890.1	184	9
AT3G52890.2	184	9
AT3G54010.1	76	9
AT3G55160.1	374	9
AT3G55460.1	55	9
AT3G55580.1	90	9
AT3G55950.1	168	9
AT3G57140.1	120	9
AT3G57140.2	120	9
AT3G57330.1	143	9
AT3G59020.1	131	9
AT3G59020.2	131	9
AT3G59100.1	317	9
AT3G62360.1	224	9
AT3G62630.1	80	9
AT3G62680.1	96	9
AT3G63240.1	105	9
AT4G00610.1	62	9
AT4G01260.1	64	9
AT4G02010.1	138	9
AT4G05150.1	87	9
AT4G08340.1	126	9
AT4G08510.1	120	9
AT4G08760.1	101	9
AT4G08880.1	233	9
AT4G09370.1	83	9
AT4G10070.1	153	9
AT4G10730.1	114	9
AT4G11230.1	190	9
AT4G11740.1	78	9
AT4G12750.1	185	9
AT4G14510.1	160	9
AT4G15545.1	71	9
AT4G15890.1	207	9
AT4G16340.1	312	9
AT4G16810.1	117	9
AT4G17410.1	135	9
AT4G19590.1	50	9
AT4G19710.2	150	9
AT4G19900.1	230	9
AT4G20720.1	142	9
AT4G20850.1	237	9
AT4G20910.1	170	9
AT4G21270.1	139	9
AT4G23060.1	111	9
AT4G23460.1	133	9
AT4G23940.1	145	9
AT4G24790.1	181	9
AT4G27640.1	140	9
AT4G27860.1	130	9
AT4G28990.1	53	9
AT4G29380.1	268	9
AT4G29730.1	89	9
AT4G29800.1	94	9
AT4G32285.1	102	9
AT4G32285.2	102	9
AT4G32850.2	116	9
AT4G32850.3	113	9
AT4G32850.4	111	9
AT4G32850.6	116	9
AT4G32850.7	107	9
AT4G33760.1	92	9
AT4G34310.1	214	9
AT4G34890.1	211	9
AT4G36870.1	127	9
AT4G36870.2	127	9
AT4G37130.1	119	9
AT4G37450.1	50	9
AT4G38070.1	210	9
AT4G38430.1	95	9
AT5G01950.1	174	9
AT5G01980.1	101	9
AT5G02950.1	122	9
AT5G03420.1	123	9
AT5G04460.1	137	9
AT5G05190.1	126	9
AT5G05970.1	183	9
AT5G06930.1	155	9
AT5G07120.1	109	9
AT5G07530.1	101	9
AT5G07920.1	111	9
AT5G08610.1	146	9
AT5G09350.1	188	9
AT5G09840.1	196	9
AT5G10020.1	214	9
AT5G10020.2	208	9
AT5G10080.1	128	9
AT5G10150.1	77	9
AT5G10550.1	111	9
AT5G10940.1	137	9
AT5G11530.1	219	9
AT5G12440.1	100	9
AT5G13310.1	82	9
AT5G13340.1	35	9
AT5G13630.1	229	9
AT5G14380.1	44	9
AT5G14950.1	200	9
AT5G15920.1	143	9
AT5G16910.1	177	9
AT5G17790.1	129	9
AT5G18190.1	104	9
AT5G18190.2	104	9
AT5G18230.1	159	9
AT5G18620.2	134	9
AT5G19390.1	149	9
AT5G19390.2	149	9
AT5G19390.3	138	9
AT5G22800.1	148	9
AT5G24290.1	116	9
AT5G24290.2	108	9
AT5G26160.1	186	9
AT5G26850.1	159	9
AT5G26850.2	159	9
AT5G26850.3	159	9
AT5G26910.1	179	9
AT5G28250.1	150	9
AT5G29020.1	137	9
AT5G35670.1	100	9
AT5G35980.2	148	9
AT5G36860.1	174	9
AT5G36930.1	197	9
AT5G37110.1	190	9
AT5G37190.1	156	9
AT5G37450.1	173	9
AT5G37930.1	60	9
AT5G41310.1	177	9
AT5G42710.1	128	9
AT5G43390.1	101	9
AT5G44290.1	107	9
AT5G44290.2	107	9
AT5G44290.3	107	9
AT5G44290.4	107	9
AT5G44750.1	212	9
AT5G45510.1	173	9
AT5G45510.2	171	9
AT5G45640.1	141	9
AT5G46840.1	86	9
AT5G48060.1	172	9
AT5G48740.1	186	9
AT5G48770.1	195	9
AT5G49160.1	238	9
AT5G49930.1	166	9
AT5G49945.1	77	9
AT5G50920.1	120	9
AT5G52290.1	314	9
AT5G52430.1	109	9
AT5G52520.1	100	9
AT5G52910.1	195	9
AT5G53210.1	66	9
AT5G53800.1	57	9
AT5G53930.1	121	9
AT5G57120.1	51	9
AT5G57160.1	202	9
AT5G57970.1	79	9
AT5G57970.2	79	9
AT5G58190.1	121	9
AT5G58630.1	71	9
AT5G60410.1	134	9
AT5G60410.2	136	9
AT5G60410.4	132	9
AT5G60690.1	142	9
AT5G60710.1	139	9
AT5G61090.1	70	9
AT5G61560.1	138	9
AT5G62260.1	85	9
AT5G62410.1	154	9
AT5G62630.1	159	9
AT5G63840.1	169	9
AT5G64310.1	29	9
AT5G64420.1	200	9
AT5G65110.1	113	9
AT5G65110.2	104	9
AT5G65440.1	187	9
AT5G65510.1	102	9
AT5G66150.1	183	9
AT5G66600.1	118	9
AT5G66770.1	108	9
AT1G02065.1	94	8
AT1G02740.1	43	8
AT1G02960.1	90	8
AT1G02960.3	81	8
AT1G03830.1	151	8
AT1G04110.1	137	8
AT1G04210.1	194	8
AT1G04230.1	67	8
AT1G04780.1	116	8
AT1G04920.1	154	8
AT1G05090.1	139	8
AT1G05230.1	104	8
AT1G05230.2	104	8
AT1G05470.1	129	8
AT1G06190.2	67	8
AT1G06840.1	170	8
AT1G06900.1	160	8
AT1G07000.1	89	8
AT1G09060.1	144	8
AT1G09060.2	144	8
AT1G09060.3	146	8
AT1G09570.1	177	8
AT1G09810.1	90	8
AT1G09980.1	137	8
AT1G09980.2	137	8
AT1G10020.1	97	8
AT1G10385.1	136	8
AT1G10490.1	154	8
AT1G10850.1	137	8
AT1G10930.1	222	8
AT1G11060.1	185	8
AT1G11100.1	243	8
AT1G12850.1	77	8
AT1G13170.1	135	8
AT1G13220.2	149	8
AT1G14380.2	112	8
AT1G14790.1	190	8
AT1G15340.1	55	8
AT1G15780.1	254	8
AT1G16120.1	138	8
AT1G17440.1	136	8
AT1G17440.2	136	8
AT1G17940.1	64	8
AT1G18270.1	211	8
AT1G19430.1	108	8
AT1G19650.1	112	8
AT1G19940.1	110	8
AT1G20570.1	180	8
AT1G20920.2	105	8
AT1G20980.1	194	8
AT1G21590.1	131	8
AT1G21660.1	116	8
AT1G21695.1	64	8
AT1G22610.1	144	8
AT1G22730.1	104	8
AT1G22930.1	168	8
AT1G23930.1	83	8
AT1G24460.1	285	8
AT1G24764.1	89	8
AT1G24793.1	162	8
AT1G24851.1	76	8
AT1G24880.1	161	8
AT1G25141.1	162	8
AT1G25320.1	116	8
AT1G25886.1	175	8
AT1G26970.1	81	8
AT1G27650.1	40	8
AT1G27880.1	178	8
AT1G29760.1	98	8
AT1G30330.1	174	8
AT1G30330.2	175	8
AT1G31350.1	62	8
AT1G31730.1	174	8
AT1G32450.1	114	8
AT1G33770.1	105	8
AT1G34610.1	137	8
AT1G35330.1	61	8
AT1G35650.1	114	8
AT1G35660.1	207	8
AT1G35820.1	56	8
AT1G48410.2	163	8
AT1G48930.1	138	8
AT1G48950.1	117	8
AT1G49630.1	187	8
AT1G49630.2	187	8
AT1G49630.3	187	8
AT1G50120.1	129	8
AT1G50770.1	105	8
AT1G50830.1	126	8
AT1G50840.1	169	8
AT1G51520.2	101	8
AT1G51790.1	173	8
AT1G51860.1	174	8
AT1G52410.1	125	8
AT1G52410.2	126	8
AT1G52780.1	205	8
AT1G54280.1	212	8
AT1G55150.1	90	8
AT1G55420.1	128	8
AT1G55620.2	119	8
AT1G56020.1	113	8
AT1G56080.1	68	8
AT1G58050.1	216	8
AT1G58190.1	314	8
AT1G58230.1	235	8
AT1G59750.2	116	8
AT1G59870.1	250	8
AT1G60420.1	82	8
AT1G60890.1	140	8
AT1G61560.1	102	8
AT1G62020.1	191	8
AT1G62960.1	106	8
AT1G63470.1	75	8
AT1G63640.1	191	8
AT1G63640.2	192	8
AT1G63680.1	105	8
AT1G63750.3	178	8
AT1G63980.1	54	8
AT1G64060.1	171	8
AT1G64080.1	111	8
AT1G64110.1	138	8
AT1G64110.2	139	8
AT1G64180.1	95	8
AT1G64600.1	70	8
AT1G64790.1	394	8
AT1G65610.1	113	8
AT1G66730.1	246	8
AT1G67040.1	142	8
AT1G67370.1	105	8
AT1G67560.1	145	8
AT1G68790.1	125	8
AT1G68940.1	193	8
AT1G69220.2	145	8
AT1G69830.1	147	8
AT1G71020.1	111	8
AT1G71230.1	78	8
AT1G71850.1	75	8
AT1G72250.1	208	8
AT1G72320.1	125	8
AT1G72320.2	119	8
AT1G72320.3	119	8
AT1G72390.1	189	8
AT1G72460.1	104	8
AT1G72700.1	206	8
AT1G72790.1	104	8
AT1G72990.2	107	8
AT1G73440.1	46	8
AT1G75080.1	74	8
AT1G75080.2	74	8
AT1G75680.1	102	8
AT1G75710.1	96	8
AT1G75800.1	90	8
AT1G76070.1	50	8
AT1G76380.1	107	8
AT1G76380.2	107	8
AT1G76380.3	107	8
AT1G76660.1	107	8
AT1G77110.1	92	8
AT1G77680.1	175	8
AT1G78880.1	90	8
AT1G79350.1	180	8
AT1G79960.1	58	8
AT2G01810.1	130	8
AT2G02770.1	93	8
AT2G02950.1	116	8
AT2G04970.1	103	8
AT2G06990.1	139	8
AT2G07680.1	221	8
AT2G14770.1	160	8
AT2G16390.1	130	8
AT2G17000.1	142	8
AT2G17780.1	70	8
AT2G17870.1	47	8
AT2G17890.1	74	8
AT2G18340.1	76	8
AT2G18700.1	133	8
AT2G19540.1	71	8
AT2G19930.1	163	8
AT2G20020.1	102	8
AT2G20580.1	136	8
AT2G20950.4	115	8
AT2G21390.1	193	8
AT2G21480.1	152	8
AT2G21720.1	119	8
AT2G22090.1	68	8
AT2G22090.2	69	8
AT2G22660.1	107	8
AT2G22740.1	118	8
AT2G22740.2	118	8
AT2G24350.1	114	8
AT2G24640.1	125	8
AT2G24680.1	163	8
AT2G24690.1	124	8
AT2G25640.1	135	8
AT2G25760.2	110	8
AT2G25970.1	154	8
AT2G26190.1	101	8
AT2G26410.1	112	8
AT2G27950.1	126	8
AT2G28390.1	122	8
AT2G28470.1	172	8
AT2G31020.1	125	8
AT2G31660.1	132	8
AT2G32730.1	172	8
AT2G33730.1	93	8
AT2G34020.1	111	8
AT2G34300.1	125	8
AT2G34300.2	125	8
AT2G34640.1	88	8
AT2G34920.1	127	8
AT2G35920.1	157	8
AT2G36010.1	88	8
AT2G36010.3	88	8
AT2G36470.1	91	8
AT2G36850.1	259	8
AT2G37070.1	110	8
AT2G37160.1	128	8
AT2G37160.2	128	8
AT2G37520.1	155	8
AT2G37670.1	184	8
AT2G38800.1	104	8
[truncated: 23,788 more rows]
