# Supplementary material for: Proteome-wide survey of phosphorylation patterns affected by nuclear DNA polymorphisms in Arabidopsis thaliana
Source: BMC Genomics. 2010 Jul 1;11:411. doi: 10.1186/1471-2164-11-411 (PMC2996939; doi:10.1186/1471-2164-11-411)
Supplement: Additional file 5 — This file contains all phosphorylation hotspots, which result from the hotspot analysis of all experimental phosphorylation sites in A. thaliana protein sequences. The analysis was run for different window sizes (5, 10, 15, 20 amino acids), available as different worksheets. AGI (TAIR7): A. thaliana gene identifier code according to TAIR 7.0; Number of phosphorylation sites: number of experimentally verified phosphorylation sites in the significant window; hotspot start (aa): start of the hotspot in the protein sequence in amino acids; winsize: size of the analyzed window in amino acids; p-value: the Bonferroni-corrected p-value of the window derived from the background distribution. The significance level for the entire series of tests (α) was set to 5E-2. [file 1471-2164-11-411-S5.XLS]

## Sheet: window size 5
AGI (TAIR7)	Number of phosphorylation sites	hot spot start (aa)	winsize	p-value
AT4G07523.1	4	6	5	0.000997306
AT4G07523.1	4	7	5	0.000997306
AT2G46170.1	4	27	5	0.000997306
AT2G46170.1	5	28	5	< 9.973058731326118E-4
AT2G46170.1	4	29	5	0.000997306
AT1G55310.1	4	5	5	0.000997306
AT4G33240.1	4	1543	5	0.000997306
AT4G33240.1	4	1545	5	0.000997306
AT4G33240.1	4	1557	5	0.000997306
AT5G02240.1	4	235	5	0.000997306
AT5G14890.1	4	60	5	0.000997306

## Sheet: window size 10
AGI (TAIR7)	Number of phosphorylation sites	hot spot start (aa)	winsize	p-value
AT4G07523.1	5	6	10	0.000170625
AT4G07523.1	6	4	10	< 1.706252276905448E-4
AT4G07523.1	4	7	10	0.017745
AT4G07523.1	5	1	10	0.000170625
AT3G04650.1	4	4	10	0.017745
AT3G04650.1	5	3	10	0.000170625
AT3G04650.1	4	1	10	0.017745
AT1G08680.1	4	191	10	0.017745
AT1G73200.1	4	313	10	0.017745
AT4G31580.1	4	170	10	0.017745
AT3G29390.1	4	512	10	0.017745
AT1G53165.1	4	442	10	0.017745
AT1G53165.1	4	439	10	0.017745
AT1G53165.1	5	441	10	0.000170625
AT3G27960.1	4	574	10	0.017745
AT5G52040.1	4	342	10	0.017745
AT3G18180.1	4	67	10	0.017745
AT3G18180.1	4	69	10	0.017745
AT2G46170.1	4	22	10	0.017745
AT2G46170.1	5	28	10	0.000170625
AT2G46170.1	4	29	10	0.017745
AT2G35880.1	4	109	10	0.017745
AT1G55310.1	4	5	10	0.017745
AT4G33240.1	4	1538	10	0.017745
AT4G33240.1	4	1545	10	0.017745
AT4G33240.1	4	1557	10	0.017745
AT4G33240.1	5	1543	10	0.000170625
AT3G58940.1	4	113	10	0.017745
AT2G46495.1	4	402	10	0.017745
AT4G32250.1	4	22	10	0.017745
AT5G02240.1	4	235	10	0.017745
AT1G35580.1	4	66	10	0.017745
AT1G35580.1	4	44	10	0.017745
AT3G55460.1	4	176	10	0.017745
AT5G64200.1	4	274	10	0.017745
AT2G41705.1	4	61	10	0.017745
AT3G29310.1	4	325	10	0.017745
AT4G14605.1	4	290	10	0.017745
AT3G48530.1	4	14	10	0.017745
AT1G70130.1	4	281	10	0.017745
AT2G26730.1	4	632	10	0.017745
AT1G29220.1	4	81	10	0.017745
AT5G14890.1	4	60	10	0.017745

## Sheet: window size 15
AGI (TAIR7)	Number of phosphorylation sites	hot spot start (aa)	winsize	p-value
AT4G07523.1	5	6	15	0.000510726
AT4G07523.1	6	4	15	< 5.107259785514018E-4
AT3G04650.1	5	3	15	0.000510726
AT4G31580.1	5	160	15	0.000510726
AT3G13570.1	5	235	15	0.000510726
AT1G53165.1	5	441	15	0.000510726
AT5G52040.1	5	219	15	0.000510726
AT5G52040.1	5	337	15	0.000510726
AT3G18180.1	5	67	15	0.000510726
AT2G46170.1	5	28	15	0.000510726
AT4G33240.1	6	1543	15	< 5.107259785514018E-4
AT4G33240.1	6	1547	15	< 5.107259785514018E-4
AT4G33240.1	7	1546	15	< 5.107259785514018E-4
AT4G33240.1	7	1545	15	< 5.107259785514018E-4
AT4G33240.1	6	1544	15	< 5.107259785514018E-4
AT4G33240.1	5	1542	15	0.000510726
AT4G33240.1	5	1548	15	0.000510726
AT4G31160.1	5	1293	15	0.000510726
AT1G35580.1	5	61	15	0.000510726
AT2G29210.1	5	393	15	0.000510726
AT2G29210.1	5	391	15	0.000510726
AT3G48530.1	5	12	15	0.000510726

## Sheet: window size 20
AGI (TAIR7)	Number of phosphorylation sites	hot spot start (aa)	winsize	p-value
AT4G07523.1	5	6	20	0.00270858
AT4G07523.1	6	4	20	< 0.0027085847437349434
AT3G04650.1	5	3	20	0.00270858
AT4G31580.1	5	158	20	0.00270858
AT4G31580.1	5	162	20	0.00270858
AT4G31580.1	6	160	20	< 0.0027085847437349434
AT3G13570.1	5	235	20	0.00270858
AT3G53500.1	5	175	20	0.00270858
AT3G53500.1	5	173	20	0.00270858
AT1G53165.1	5	442	20	0.00270858
AT1G53165.1	5	447	20	0.00270858
AT1G53165.1	5	441	20	0.00270858
AT3G27960.1	5	574	20	0.00270858
AT5G52040.1	5	220	20	0.00270858
AT5G52040.1	5	219	20	0.00270858
AT5G52040.1	5	337	20	0.00270858
AT3G18180.1	5	67	20	0.00270858
AT2G46170.1	5	28	20	0.00270858
AT5G01400.1	5	1352	20	0.00270858
AT5G01400.1	5	1334	20	0.00270858
AT5G01400.1	5	1349	20	0.00270858
AT5G01400.1	5	1337	20	0.00270858
AT4G33240.1	6	1538	20	< 0.0027085847437349434
AT4G33240.1	6	1547	20	< 0.0027085847437349434
AT4G33240.1	7	1546	20	< 0.0027085847437349434
AT4G33240.1	8	1540	20	< 0.0027085847437349434
AT4G33240.1	7	1539	20	< 0.0027085847437349434
AT4G33240.1	5	1548	20	0.00270858
AT4G33240.1	5	1537	20	0.00270858
AT4G33240.1	8	1545	20	< 0.0027085847437349434
AT4G33240.1	9	1543	20	< 0.0027085847437349434
AT4G31160.1	5	1293	20	0.00270858
AT4G32250.1	5	13	20	0.00270858
AT1G35580.1	5	61	20	0.00270858
AT1G35580.1	5	44	20	0.00270858
AT5G64200.2	5	280	20	0.00270858
AT5G64200.2	5	278	20	0.00270858
AT5G64200.1	5	278	20	0.00270858
AT5G64200.1	5	280	20	0.00270858
AT2G29210.1	5	393	20	0.00270858
AT2G29210.1	5	386	20	0.00270858
AT2G29210.1	6	391	20	< 0.0027085847437349434
AT5G14530.1	5	214	20	0.00270858
AT3G48530.1	5	12	20	0.00270858
