# Supplementary material for: Proteome-wide survey of phosphorylation patterns affected by nuclear DNA polymorphisms in Arabidopsis thaliana
Source: BMC Genomics. 2010 Jul 1;11:411. doi: 10.1186/1471-2164-11-411 (PMC2996939; doi:10.1186/1471-2164-11-411)
Supplement: Additional file 6 — This file contains all phosphorylation hotspots, which result from the hotspot analysis of all predicted phosphorylation sites in A. thaliana protein sequences. The analysis was run for different window sizes (10, 20, 30, 40 amino acids), available as different worksheets. AGI (TAIR7): A. thaliana gene identifier code according to TAIR 7.0; position (aa): start position of significant window in protein sequence in amino acids (aa), winsize: size of the analyzed window in amino acids, #STY: number of S,T,Y in significant window; # sigwin: number of significant windows in the AGI; score sum: sum of all prediction scores (SVM decision values) for phosphorylatable sites in the window; sequence: sequence of the significant window; aa(position):score: scored amino acids with related position and score are shown; function (TAIR7): gene function according TAIR7 annotation; function (MapMan): gene function according MapMan annotation. [file 1471-2164-11-411-S6.XLS]

## Sheet: window size 10
AGI (TAIR7)	position (aa)	winsize	#STY	#sigwin	score sum	sequence	aa(position):score	function (TAIR 7.0)	function (MapMan)
AT2G20613.1	30	10	5	1	8.227	SSDEETDSDS	S(30):1.384 S(31):1.636 T(35):2.2663469 S(37):1.39 S(39):1.551	similar to DNA-binding storekeeper protein-related [Arabidopsis thaliana] (TAIR:AT1G11510.1); contains InterPro domain Protein of unknown function DUF573; (InterPro:IPR007592) (TAIR 7.0)	similar to DNA-binding storekeeper protein-related [Arabidopsis thaliana] (TAIR:AT1G11510.1); contains InterPro domain Protein of unknown function DUF573; (InterPro:IPR007592) (MapMan)
AT4G00390.1	81	10	5	1	7.576	SGSESETDSD	S(81):1.528 S(83):1.471 S(85):1.05 T(87):2.2779604 S(89):1.249	transcription regulator (TAIR 7.0)	transcription regulator similar to DNA-binding storekeeper protein-related [Arabidopsis thaliana] (TAIR:AT1G61730.1); similar to storekeeper protein [Solanum tuberosum] (GB:CAC39398.1); contains InterPro domain Protein of unknown function DUF573; (InterPro:IPR007592) (MapMan)
AT4G05360.1	598	10	6	2	7.734	TDSRTDTETT	T(598):1.7078789 S(600):1.09 T(602):1.5639155 T(604):1.4965634 T(606):1.6576876 T(607):0.21792851	zinc knuckle (CCHC-type) family protein (TAIR 7.0)	zinc knuckle (CCHC-type) family protein similar to SYN3 (Sister chromatid cohesion 1 protein 3) [Arabidopsis thaliana] (TAIR:AT3G59550.1); similar to gag-pol polyprotein [Glycine max] (GB:AAO73523.1); contains InterPro domain Rad21/Rec8 like protein, C-terminal; (InterPro:IPR006909); contains InterPro domain Zinc finger, CCHC-type; (InterPro:IPR001878) (MapMan)
AT4G09030.1	48	10	5	4	8.056	SITPTPTPTP	S(48):0.0040 T(50):1.9621986 T(52):1.9449401 T(54):1.6405144 T(56):2.5041397	AGP10 (Arabinogalactan protein 10) (TAIR 7.0)	AGP10 (Arabinogalactan protein 10) Encodes arabinogalactan protein (AGP10). Identical to Classical arabinogalactan protein 10 precursor (AGP10) [Arabidopsis Thaliana] (GB:Q9M0S4); similar to AGP5 (ARABINOGALACTAN-PROTEIN 5) [Arabidopsis thaliana] (TAIR:AT1G35230.1); similar to putative arabinagalactan protein [Lotus japonicus] (GB:CAD89603.1) (MapMan)
AT5G54480.1	83	10	5	1	7.256	SDSDTDSDSD	S(83):0.915 S(85):1.277 T(87):2.6171887 S(89):1.329 S(91):1.118	similar to unknown protein [Arabidopsis thaliana] (TAIR:AT1G21740.1); similar to hypothetical protein 25.t00001 [Brassica oleracea] (GB:ABD64964.1); contains InterPro domain Protein of unknown function DUF632; (InterPro:IPR006867); contains InterPro domain Protein of unknown function DUF630; (InterPro:IPR006868) (TAIR 7.0)	similar to unknown protein [Arabidopsis thaliana] (TAIR:AT1G21740.1); similar to hypothetical protein 25.t00001 [Brassica oleracea] (GB:ABD64964.1); contains InterPro domain Protein of unknown function DUF632; (InterPro:IPR006867); contains InterPro domain Protein of unknown function DUF630; (InterPro:IPR006868) (MapMan)

## Sheet: window size 20
AGI (TAIR7)	position (aa)	winsize	#STY	#sigwin	score sum	sequence	aa(position):score	function (TAIR 7.0)	function (MapMan)
AT5G57970.2	49	20	10	2	8.485	SGRTGSDEKTSYATPTETVS	S(49):1.652 T(52):1.1422722 S(54):0.656 T(58):0.83130878 S(59):-0.923 Y(60):1.2598404 T(62):1.5618508 T(64):0.07718256 T(66):1.3014736 S(68):0.926	DNA-3-methyladenine glycosylase I (TAIR 7.0)	methyladenine glycosylase family protein similar to methyladenine glycosylase family protein [Arabidopsis thaliana] (TAIR:AT1G80850.1); similar to Protein prenyltransferase, alpha subunit [Medicago truncatula] (GB:ABE92847.1); contains InterPro domain Methyladenine glycosylase; (InterPro:IPR005019); contains InterPro domain DNA glycosylase; (InterPro:IPR011257) (MapMan)
AT5G57970.1	49	20	10	2	8.485	SGRTGSDEKTSYATPTETVS	S(49):1.652 T(52):1.1422722 S(54):0.656 T(58):0.83130878 S(59):-0.923 Y(60):1.2598404 T(62):1.5618508 T(64):0.07718256 T(66):1.3014736 S(68):0.926	methyladenine glycosylase family protein (TAIR 7.0)	methyladenine glycosylase family protein similar to methyladenine glycosylase family protein [Arabidopsis thaliana] (TAIR:AT1G80850.1); similar to Protein prenyltransferase, alpha subunit [Medicago truncatula] (GB:ABE92847.1); contains InterPro domain Methyladenine glycosylase; (InterPro:IPR005019); contains InterPro domain DNA glycosylase; (InterPro:IPR011257) (MapMan)
AT5G53800.1	103	20	13	1	8.89	YSSSSSDSESESESEYSDSE	Y(103):1.5942548 S(104):0.469 S(105):0.265 S(106):0.325 S(107):0.892 S(108):0.937 S(110):0.2 S(112):0.238 S(114):0.99 S(116):0.065 Y(118):1.3063902 S(119):0.905 S(121):0.703	similar to DEAD box RNA helicase, putative [Arabidopsis thaliana] (TAIR:AT1G20920.1); similar to hypothetical protein TTHERM_01026350 [Tetrahymena thermophila SB210] (GB:XP_001030734.1); similar to Os04g0530300 [Oryza sativa (japonica cultivar-group)] (GB:NP_001053388.1); similar to OSIGBa0155K17.11 [Oryza sativa (indica cultivar-group)] (GB:CAJ86384.1) (TAIR 7.0)	similar to DEAD box RNA helicase, putative [Arabidopsis thaliana] (TAIR:AT1G20920.1); similar to hypothetical protein TTHERM_01026350 [Tetrahymena thermophila SB210] (GB:XP_001030734.1); similar to Os04g0530300 [Oryza sativa (japonica cultivar-group)] (GB:NP_001053388.1); similar to OSIGBa0155K17.11 [Oryza sativa (indica cultivar-group)] (GB:CAJ86384.1) (MapMan)
AT5G49400.1	238	20	13	1	9.005	YSSSSSESSESESASDSDSD	Y(238):1.284941 S(239):0.827 S(240):0.69 S(241):0.418 S(242):0.282 S(243):0.413 S(245):0.012 S(246):0.0040 S(248):0.566 S(250):1.004 S(252):0.854 S(254):1.353 S(256):1.297	zinc knuckle (CCHC-type) family protein (TAIR 7.0)	zinc knuckle (CCHC-type) family protein similar to unknown protein [Arabidopsis thaliana] (TAIR:AT5G53800.1); similar to Zinc finger, CCHC-type [Medicago truncatula] (GB:ABE83191.1); contains InterPro domain Zinc finger, CCHC-type; (InterPro:IPR001878) (MapMan)
AT5G08600.1	610	20	8	2	8.48	SSDSESDDSESDDSESEAEQ	S(610):0.113 S(611):1.221 S(613):1.417 S(615):1.767 S(618):0.947 S(620):1.726 S(623):0.542 S(625):0.747	U3 ribonucleoprotein (Utp) family protein (TAIR 7.0)	U3 ribonucleoprotein (Utp) family protein similar to unknown protein [Arabidopsis thaliana] (TAIR:AT4G02400.1); similar to hypothetical protein DEHA0A03355g [Debaryomyces hansenii CBS767] (GB:XP_456468.1); similar to Os03g0343300 [Oryza sativa (japonica cultivar-group)] (GB:NP_001050076.1); contains InterPro domain Utp14 protein; (InterPro:IPR006709) (MapMan)
AT5G03740.1	167	20	7	5	10.387	TAESDSEEDDSSDDEEDDSS	T(167):1.5895206 S(170):1.51 S(172):1.53 S(177):1.502 S(178):1.703 S(185):1.586 S(186):0.966	HD2C (HISTONE DEACETYLASE 2C); nucleic acid binding / zinc ion binding (TAIR 7.0)	HD2C (HISTONE DEACETYLASE 2C); nucleic acid binding / zinc ion binding HD2-type histone deacetylase HDAC. Involved in the ABA and stress responses. Mediates transcriptional repression Identical to Histone deacetylase 2c (HD-tuins protein 3) (HD2C) [Arabidopsis Thaliana] (GB:Q9LZR5;GB:Q9M4T4); similar to HD2A (HISTONE DEACETYLASE 2A), nucleic acid binding / zinc ion binding [Arabidopsis thaliana] …
AT4G32420.1	205	20	13	6	10.04	SSSESESSSDSETDSSESDS	S(205):1.37 S(206):0.796 S(207):0.961 S(209):0.78 S(211):-0.099 S(212):-0.784 S(213):1.102 S(215):0.564 T(217):1.6961162 S(219):0.825 S(220):0.217 S(222):1.615 S(224):0.997	peptidyl-prolyl cis-trans isomerase cyclophilin-type family protein (TAIR 7.0)	peptidyl-prolyl cis-trans isomerase cyclophilin-type family protein similar to peptidyl-prolyl cis-trans isomerase cyclophilin-type family protein [Arabidopsis thaliana] (TAIR:AT3G63400.1); similar to Peptidyl-prolyl cis-trans isomerase, cyclophilin type [Medicago truncatula] (GB:ABE78987.1); contains InterPro domain Peptidyl-prolyl cis-trans isomerase, cyclophilin type; (InterPro:IPR002130) (Map…
AT4G25500.3	145	20	5	2	9.044	SPERRRDRSPERRRRSPSPY	S(145):1.382 S(153):2.141 S(160):1.703 S(162):1.928 Y(164):1.8903815	ATRSP35 (Arabidopsis thaliana arginine/serine-rich splicing factor 35) (TAIR 7.0)	ATRSP35 (Arabidopsis thaliana arginine/serine-rich splicing factor 35); RNA binding encodes an arginine/serine-rich splicing factor. transcript is alternatively spliced and is differentially expressed in different tissues (flowers, roots, stems, and leaves) examined. Identical to Arginine/serine-rich-splicing factor RSP40 (RSP40) [Arabidopsis Thaliana] (GB:P92965;GB:Q96333); similar to ATRSP41 (A…
AT4G25500.2	137	20	5	2	9.044	SPERRRDRSPERRRRSPSPY	S(137):1.382 S(145):2.141 S(152):1.703 S(154):1.928 Y(156):1.8903815	ATRSP35 (Arabidopsis thaliana arginine/serine-rich splicing factor 35); RNA binding (TAIR 7.0)	ATRSP35 (Arabidopsis thaliana arginine/serine-rich splicing factor 35); RNA binding encodes an arginine/serine-rich splicing factor. transcript is alternatively spliced and is differentially expressed in different tissues (flowers, roots, stems, and leaves) examined. Identical to Arginine/serine-rich-splicing factor RSP40 (RSP40) [Arabidopsis Thaliana] (GB:P92965;GB:Q96333); similar to ATRSP41 (A…
AT4G25500.1	178	20	5	2	9.044	SPERRRDRSPERRRRSPSPY	S(178):1.382 S(186):2.141 S(193):1.703 S(195):1.928 Y(197):1.8903815	ATRSP35 (Arabidopsis thaliana arginine/serine-rich splicing factor 35); RNA binding (TAIR 7.0)	ATRSP35 (Arabidopsis thaliana arginine/serine-rich splicing factor 35); RNA binding encodes an arginine/serine-rich splicing factor. transcript is alternatively spliced and is differentially expressed in different tissues (flowers, roots, stems, and leaves) examined. Identical to Arginine/serine-rich-splicing factor RSP40 (RSP40) [Arabidopsis Thaliana] (GB:P92965;GB:Q96333); similar to ATRSP41 (A…
AT4G24580.1	418	20	8	2	9.631	SPGLYSDSEESGSGTEEGSD	S(418):1.938 Y(422):1.3770465 S(423):0.15 S(425):0.548 S(428):-0.484 S(430):1.855 T(432):2.5663797 S(436):1.681	pleckstrin homology (PH) domain-containing protein-related / RhoGAP domain-containing protein (TAIR 7.0)	pleckstrin homology (PH) domain-containing protein-related / RhoGAP domain-containing protein similar to pleckstrin homology (PH) domain-containing protein / RhoGAP domain-containing protein [Arabidopsis thaliana] (TAIR:AT5G12150.1); similar to pleckstrin homology (PH) domain-containing protein / RhoGAP domain-containing protein [Arabidopsis thaliana] (TAIR:AT5G19390.2); similar to pleckstrin hom…
AT4G22485.1	342	20	6	8	9.357	TPPETPPNTPPGTPPNTPKT	T(342):1.6055476 T(346):1.6616969 T(350):1.9535131 T(354):1.8347192 T(358):1.2571794 T(361):1.0441593	Encodes a Protease inhibitor/seed storage/LTP family protein (TAIR 7.0)	Encodes a Protease inhibitor/seed storage/LTP family protein similar to ATEPR1 (Arabidopsis thaliana extensin proline-rich 1) [Arabidopsis thaliana] (TAIR:AT2G27380.1); similar to putative membrane protein [Emiliania huxleyi virus 86] (GB:YP_294122.1); contains InterPro domain Plant lipid transfer/seed storage/trypsin-alpha amylase inhibitor; (InterPro:IPR003612) (MapMan)
AT4G14870.1	62	20	8	1	9.567	TAGSESESEATPSPAEESGS	T(62):1.385851 S(65):1.07 S(67):1.145 S(69):0.542 T(72):1.9111177 S(74):1.934 S(79):0.116 S(81):1.463	protein translocase (TAIR 7.0)	protein translocase similar to conserved hypothetical protein [Medicago truncatula] (GB:ABE77495.1); contains InterPro domain SecE subunit of protein translocation complex; (InterPro:IPR005807) (MapMan)
AT4G09030.1	42	20	9	8	11.745	TAAPTPSITPTPTPTPSATP	T(42):0.33561039 T(46):2.0199143 S(48):0.0040 T(50):1.9621986 T(52):1.9449401 T(54):1.6405144 T(56):2.5041397 S(58):-0.644 T(60):1.9777098	AGP10 (Arabinogalactan protein 10) (TAIR 7.0)	AGP10 (Arabinogalactan protein 10) Encodes arabinogalactan protein (AGP10). Identical to Classical arabinogalactan protein 10 precursor (AGP10) [Arabidopsis Thaliana] (GB:Q9M0S4); similar to AGP5 (ARABINOGALACTAN-PROTEIN 5) [Arabidopsis thaliana] (TAIR:AT1G35230.1); similar to putative arabinagalactan protein [Lotus japonicus] (GB:CAD89603.1) (MapMan)
AT4G08670.1	158	20	10	1	8.466	ETSATSPSSDETPSMTAPSP	T(159):0.80568406 S(160):-0.991 T(162):1.1124712 S(163):0.775 S(165):1.688 S(166):-0.287 T(169):1.1622814 S(171):1.335 T(173):2.0174086 S(176):0.848	protease inhibitor/seed storage/lipid transfer protein (LTP) family protein (TAIR 7.0)	protease inhibitor/seed storage/lipid transfer protein (LTP) family protein similar to protease inhibitor/seed storage/lipid transfer protein (LTP) family protein [Arabidopsis thaliana] (TAIR:AT1G36150.1); similar to xylogen protein 1 [Zinnia elegans] (GB:BAD24657.1); contains InterPro domain Plant lipid transfer protein/Par allergen; (InterPro:IPR000528); contains InterPro domain Plant lipid tra…
AT4G05360.1	596	20	9	4	9.164	TRTDSRTDTETTSGTRKVQK	T(596):0.68381985 T(598):1.7078789 S(600):1.09 T(602):1.5639155 T(604):1.4965634 T(606):1.6576876 T(607):0.21792851 S(608):0.231 T(610):0.51527171	zinc knuckle (CCHC-type) family protein (TAIR 7.0)	zinc knuckle (CCHC-type) family protein similar to SYN3 (Sister chromatid cohesion 1 protein 3) [Arabidopsis thaliana] (TAIR:AT3G59550.1); similar to gag-pol polyprotein [Glycine max] (GB:AAO73523.1); contains InterPro domain Rad21/Rec8 like protein, C-terminal; (InterPro:IPR006909); contains InterPro domain Zinc finger, CCHC-type; (InterPro:IPR001878) (MapMan)
AT4G02720.1	130	20	8	1	9.084	SYDSDSESEGSESDSEEEDR	S(130):1.214 Y(131):1.6610695 S(133):1.451 S(135):1.078 S(137):-0.657 S(140):0.63 S(142):1.914 S(144):1.793	similar to DEAD box RNA helicase, putative [Arabidopsis thaliana] (TAIR:AT1G20920.1); similar to Os09g0455400 [Oryza sativa (japonica cultivar-group)] (GB:NP_001063358.1); similar to hypothetical protein PY05066 [Plasmodium yoelii yoelii str. 17XNL] (GB:XP_725465.1); contains InterPro domain Protein of unknown function DUF926; (InterPro:IPR009269) (TAIR 7.0)	similar to DEAD box RNA helicase, putative [Arabidopsis thaliana] (TAIR:AT1G20920.1); similar to Os09g0455400 [Oryza sativa (japonica cultivar-group)] (GB:NP_001063358.1); similar to hypothetical protein PY05066 [Plasmodium yoelii yoelii str. 17XNL] (GB:XP_725465.1); contains InterPro domain Protein of unknown function DUF926; (InterPro:IPR009269) (MapMan)
AT4G01650.1	71	20	6	1	9.32	SNEDETETETDDEDDYCLTD	S(71):1.677 T(76):1.0597817 T(78):1.6066046 T(80):2.3610225 Y(86):0.7071623 T(89):1.9087377	similar to unknown protein [Arabidopsis thaliana] (TAIR:AT5G08720.1); similar to COG2867: Oligoketide cyclase/lipid transport protein [Nostoc punctiforme PCC 73102] (GB:ZP_00109164.1); similar to Os01g0971700 [Oryza sativa (japonica cultivar-group)] (GB:NP_001045536.1); contains InterPro domain Streptomyces cyclase/dehydrase; (InterPro:IPR005031) (TAIR 7.0)	similar to unknown protein [Arabidopsis thaliana] (TAIR:AT5G08720.1); similar to COG2867: Oligoketide cyclase/lipid transport protein [Nostoc punctiforme PCC 73102] (GB:ZP_00109164.1); similar to Os01g0971700 [Oryza sativa (japonica cultivar-group)] (GB:NP_001045536.1); contains InterPro domain Streptomyces cyclase/dehydrase; (InterPro:IPR005031) (MapMan)
AT4G00390.1	79	20	9	4	9.574	SDSGSESETDSDSESTDPPK	S(79):0.65 S(81):1.528 S(83):1.471 S(85):1.05 T(87):2.2779604 S(89):1.249 S(91):0.852 S(93):0.074 T(94):0.42231289	transcription regulator (TAIR 7.0)	transcription regulator similar to DNA-binding storekeeper protein-related [Arabidopsis thaliana] (TAIR:AT1G61730.1); similar to storekeeper protein [Solanum tuberosum] (GB:CAC39398.1); contains InterPro domain Protein of unknown function DUF573; (InterPro:IPR007592) (MapMan)
AT3G63400.1	479	20	7	1	8.3	SPPRYNRRRRSTSRSPDGYR	S(479):2.019 Y(483):1.4062549 S(489):0.2 T(490):0.92071621 S(491):0.681 S(493):1.852 Y(497):1.2207983	peptidyl-prolyl cis-trans isomerase cyclophilin-type family protein (TAIR 7.0)	peptidyl-prolyl cis-trans isomerase cyclophilin-type family protein similar to peptidyl-prolyl cis-trans isomerase cyclophilin-type family protein [Arabidopsis thaliana] (TAIR:AT4G32420.1); similar to cyclophilin-like protein [Triticum aestivum] (GB:AAP44536.1); contains InterPro domain Peptidyl-prolyl cis-trans isomerase, cyclophilin type; (InterPro:IPR002130) (MapMan)
AT3G61860.1	199	20	5	2	8.596	SPGQGRRPSPDYGRARSPEY	S(199):2.175 S(207):2.064 Y(210):1.1711989 S(215):2.159 Y(218):1.0270664	ATRSP31 (ARGININE/SERINE-RICH SPLICING FACTOR 31); RNA binding (TAIR 7.0)	ATRSP31 (ARGININE/SERINE-RICH SPLICING FACTOR 31); RNA binding encodes an arginine/serine-rich splicing factor. transcript is alternatively spliced and is differentially expressed in different tissues (flowers, roots, stems, and leaves) examined. Identical to Arginine/serine-rich-splicing factor RSP31 (RSP31) [Arabidopsis Thaliana] (GB:P92964;GB:Q944A4;GB:Q9M278); similar to arginine/serine-rich …
AT3G50550.1	44	20	9	2	9.005	SGDDSESSEDDYTDSNSDSD	S(44):1.875 S(48):0.284 S(50):1.13 S(51):0.85 Y(55):1.1664858 T(56):1.0516742 S(58):0.933 S(60):1.627 S(62):0.088	similar to zinc finger protein-related [Arabidopsis thaliana] (TAIR:AT5G63740.1); similar to hypothetical protein 244.t00012 [Entamoeba histolytica HM-1:IMSS] (GB:XP_650128.1) (TAIR 7.0)	similar to zinc finger protein-related [Arabidopsis thaliana] (TAIR:AT5G63740.1); similar to hypothetical protein 244.t00012 [Entamoeba histolytica HM-1:IMSS] (GB:XP_650128.1) (MapMan)
AT3G28790.1	263	20	11	5	9.757	YKDTTGSSSGASPSGSPTPT	Y(263):0.75974382 T(266):1.1709424 T(267):0.61659373 S(269):0.423 S(270):0.768 S(271):0.33 S(274):1.017 S(276):0.467 S(278):1.004 T(280):1.294321 T(282):1.9062832	similar to unknown protein [Arabidopsis thaliana] (TAIR:AT3G28830.1); similar to PREDICTED: hypothetical protein [Rattus norve (GB:XP_001078830.1); contains InterPro domain Protein of unknown function DUF1216; (InterPro:IPR009605) (TAIR 7.0)	similar to unknown protein [Arabidopsis thaliana] (TAIR:AT3G28830.1); similar to PREDICTED: hypothetical protein [Rattus norve (GB:XP_001078830.1); contains InterPro domain Protein of unknown function DUF1216; (InterPro:IPR009605) (MapMan)
AT3G28780.1	200	20	9	7	9.02	SGSPGSDSGSPSADTGSPTD	S(200):0.166 S(202):1.304 S(205):0.627 S(207):0.249 S(209):1.623 S(211):0.637 T(214):1.3077853 S(216):1.868 T(218):1.2380661	similar to unknown protein [Arabidopsis thaliana] (TAIR:AT3G28840.1); similar to putative lipoprotein [Burkholderia pseudomallei 1710b] (GB:YP_332515.1); contains InterPro domain Protein of unknown function DUF1216; (InterPro:IPR009605) (TAIR 7.0)	similar to unknown protein [Arabidopsis thaliana] (TAIR:AT3G28840.1); similar to putative lipoprotein [Burkholderia pseudomallei 1710b] (GB:YP_332515.1); contains InterPro domain Protein of unknown function DUF1216; (InterPro:IPR009605) (MapMan)
AT3G21290.1	495	20	11	4	9.507	SSSDSDSDSDNSDSGSDSKS	S(495):0.604 S(496):1.01 S(497):1.497 S(499):1.099 S(501):0.542 S(503):1.454 S(506):0.537 S(508):1.06 S(510):0.739 S(512):0.637 S(514):0.328	dentin sialophosphoprotein-related (TAIR 7.0)	dentin sialophosphoprotein-related similar to unknown protein [Arabidopsis thaliana] (TAIR:AT3G28770.1); similar to Os03g0187100 [Oryza sativa (japonica cultivar-group)] (GB:NP_001049207.1); similar to PREDICTED: similar to Dentin sialophosphoprotein precursor (Dentin matrix protein 3) (DMP-3) [Macaca mulatta] (GB:XP_001098430.1); contains InterPro domain Occludin and RNA polymerase II elongation…
AT3G20550.1	85	20	8	1	8.598	TRTDDERYSRGRHERSTSPS	T(85):1.3284976 T(87):1.701889 Y(92):1.284863 S(93):1.04 S(100):-0.09 T(101):0.89301016 S(102):1.971 S(104):0.469	DDL (DAWDLE) (TAIR 7.0)	DDL (DAWDLE) mutant has Delayed growth, curly leaves, abnormal flowers; FHA Domain Protein similar to unknown protein [Arabidopsis thaliana] (TAIR:AT2G24410.1); similar to Smad nuclear interacting protein [Danio rerio] (GB:NP_001020641.1); similar to Os05g0545600 [Oryza sativa (japonica cultivar-group)] (GB:NP_001056214.1); contains InterPro domain Forkhead-associated; (InterPro:IPR000253); conta…
AT3G18610.1	81	20	8	1	9.803	TPSKLKDESSSEEEDDSSSD	T(81):3.1243798 S(83):-0.375 S(89):0.678 S(90):0.97 S(91):1.301 S(97):0.955 S(98):1.321 S(99):1.829	ATRANGAP1 (RAN GTPASE-ACTIVATING PROTEIN 1); nucleic acid binding (TAIR 7.0)	ATRANGAP1 (RAN GTPASE-ACTIVATING PROTEIN 1); nucleic acid binding similar to nucleolin, putative [Arabidopsis thaliana] (TAIR:AT1G48920.1); similar to Os04g0620700 [Oryza sativa (japonica cultivar-group)] (GB:NP_001053909.1); similar to H0714H04.9 [Oryza sativa (indica cultivar-group)] (GB:CAH66982.1); contains InterPro domain Nucleotide-binding, alpha-beta plait; (InterPro:IPR012677); contains I…
AT3G16460.2	148	20	10	57	11.126	TGTGTGTGTGTGTGTGTGTG	T(148):1.1001947 T(150):1.1001947 T(152):1.1001947 T(154):1.1001947 T(156):1.1001947 T(158):1.1001947 T(160):1.1001947 T(162):1.1495908 T(164):1.1134435 T(166):1.1612581	jacalin lectin family protein (TAIR 7.0)	jacalin lectin family protein similar to MBP1 (MYROSINASE-BINDING PROTEIN 1) [Arabidopsis thaliana] (TAIR:AT1G52040.1); similar to jasmonate inducible protein [Brassica napus] (GB:CAA72271.1); contains InterPro domain Jacalin-related lectin; (InterPro:IPR001229) (MapMan)
AT3G16460.1	148	20	10	57	11.126	TGTGTGTGTGTGTGTGTGTG	T(148):1.1001947 T(150):1.1001947 T(152):1.1001947 T(154):1.1001947 T(156):1.1001947 T(158):1.1001947 T(160):1.1001947 T(162):1.1495908 T(164):1.1134435 T(166):1.1612581	jacalin lectin family protein (TAIR 7.0)	jacalin lectin family protein similar to MBP1 (MYROSINASE-BINDING PROTEIN 1) [Arabidopsis thaliana] (TAIR:AT1G52040.1); similar to jasmonate inducible protein [Brassica napus] (GB:CAA72271.1); contains InterPro domain Jacalin-related lectin; (InterPro:IPR001229) (MapMan)
AT3G15470.1	355	20	9	3	10.804	SSDDRDTSSERGGRRSSSAT	S(355):1.115 S(356):1.786 T(361):1.2642886 S(362):0.515 S(363):0.797 S(370):0.691 S(371):1.25 S(372):1.226 T(374):2.1600414	WD-40 repeat family protein (TAIR 7.0)	WD-40 repeat family protein similar to WD-40 repeat family protein [Arabidopsis thaliana] (TAIR:AT5G54200.1); similar to OSJNBa0074L08.11 [Oryza sativa (japonica cultivar-group)] (GB:CAE02139.2); similar to Os04g0678300 [Oryza sativa (japonica cultivar-group)] (GB:NP_001054272.1); similar to H0801D08.5 [Oryza sativa (indica cultivar-group)] (GB:CAJ86247.1); contains InterPro domain WD-40 repeat; …
AT3G15120.1	248	20	7	1	8.51	TETESEDGTDSTDNEIDDSD	T(248):1.3629459 T(250):1.1537744 S(252):0.897 T(256):1.9359952 S(258):0.882 T(259):1.3091066 S(266):0.969	AAA-type ATPase family protein (TAIR 7.0)	AAA-type ATPase family protein similar to cell division cycle protein 48-related / CDC48-related [Arabidopsis thaliana] (TAIR:AT1G05910.1); similar to hypothetical protein UM04657.1 [Ustilago maydis 521] (GB:XP_760804.1); similar to Os01g0668300 [Oryza sativa (japonica cultivar-group)] (GB:NP_001043815.1); contains InterPro domain AAA-protein subdomain; (InterPro:IPR003960); contains InterPro dom…
AT3G12430.1	77	20	6	1	8.788	YRSDSPPVRYRSDSPRVRRR	Y(77):1.6116806 S(79):2.03 S(81):1.371 Y(86):1.569479 S(88):0.173 S(90):2.033	3'-5' exonuclease/ nucleic acid binding (TAIR 7.0)	3'-5' exonuclease/ nucleic acid binding similar to unknown protein [Arabidopsis thaliana] (TAIR:AT3G12460.1); similar to Os01g0737600 [Oryza sativa (japonica cultivar-group)] (GB:NP_001044181.1); similar to hypothetical protein [Oryza sativa (japonica cultivar-group)] (GB:BAD87021.1); similar to Os07g0112400 [Oryza sativa (japonica cultivar-group)] (GB:NP_001058743.1); contains InterPro domain 3&…
AT2G46610.2	157	20	7	1	8.695	SPSPVYRRRPSPDYTRRRSP	S(157):1.73 S(159):2.001 Y(162):-0.075481955 S(167):1.011 Y(170):1.377086 T(171):0.45717194 S(175):2.194	arginine/serine-rich splicing factor, putative (TAIR 7.0)	arginine/serine-rich splicing factor, putative similar to ATRSP31 (ARGININE/SERINE-RICH SPLICING FACTOR 31), RNA binding [Arabidopsis thaliana] (TAIR:AT3G61860.1); similar to ar (GB:AAT37136.1); similar to Os04g0118900 [Oryza sativa (japonica cultivar-group)] (GB:NP_001052061.1); contains InterPro domain Nucleotide-binding, alpha-beta plait; (InterPro:IPR012677); contains InterPro domain RNA-bind…
AT2G46610.1	183	20	7	1	8.695	SPSPVYRRRPSPDYTRRRSP	S(183):1.73 S(185):2.001 Y(188):-0.075481955 S(193):1.011 Y(196):1.377086 T(197):0.45717194 S(201):2.194	arginine/serine-rich splicing factor, putative (TAIR 7.0)	arginine/serine-rich splicing factor, putative similar to ATRSP31 (ARGININE/SERINE-RICH SPLICING FACTOR 31), RNA binding [Arabidopsis thaliana] (TAIR:AT3G61860.1); similar to ar (GB:AAT37136.1); similar to Os04g0118900 [Oryza sativa (japonica cultivar-group)] (GB:NP_001052061.1); contains InterPro domain Nucleotide-binding, alpha-beta plait; (InterPro:IPR012677); contains InterPro domain RNA-bind…
AT2G43680.2	103	20	5	1	8.397	SPRPTSPRVASPRVPSPRAE	S(103):1.827 T(107):1.0422881 S(108):1.583 S(113):1.719 S(118):2.226	IQD14; calmodulin binding (TAIR 7.0)	IQD14; calmodulin binding similar to IQD13 (IQ-domain 13), calmodulin binding [Arabidopsis thaliana] (TAIR:AT3G59690.1); similar to P0696G06.23 [Oryza sativa (japonica cultivar-group)] (GB:BAC06266.1); contains InterPro domain IQ calmodulin-binding region; (InterPro:IPR000048) (MapMan)
AT2G43680.1	102	20	5	1	8.397	SPRPTSPRVASPRVPSPRAE	S(102):1.827 T(106):1.0422881 S(107):1.583 S(112):1.719 S(117):2.226	IQD14; calmodulin binding (TAIR 7.0)	IQD14; calmodulin binding similar to IQD13 (IQ-domain 13), calmodulin binding [Arabidopsis thaliana] (TAIR:AT3G59690.1); similar to P0696G06.23 [Oryza sativa (japonica cultivar-group)] (GB:BAC06266.1); contains InterPro domain IQ calmodulin-binding region; (InterPro:IPR000048) (MapMan)
AT2G29210.1	579	20	7	2	8.542	SPVRRRSPTPVNRRSRRSSS	S(579):1.78 S(585):1.002 T(587):2.1556958 S(593):1.047 S(596):0.523 S(597):0.699 S(598):1.335	splicing factor PWI domain-containing protein (TAIR 7.0)	splicing factor PWI domain-containing protein similar to peptidyl-prolyl cis-trans isomerase cyclophilin-type family protein [Arabidopsis thaliana] (TAIR:AT4G32420.1); similar to retrotransposon protein, putative, unclassified, expressed [Oryza sativa (japonica cultivar-group)] (GB:ABF95203.1); contains InterPro domain Splicing factor PWI; (InterPro:IPR002483) (MapMan)
AT2G24590.1	127	20	9	2	8.701	SRSPPRYRKSPTYGGRRSYS	S(127):0.342 S(129):1.936 Y(133):0.8859674 S(136):1.223 T(138):1.8637396 Y(139):0.43769097 S(144):-0.33 Y(145):0.27716824 S(146):2.065	splicing factor, putative (TAIR 7.0)	splicing factor, putative similar to SRZ-22 (serine/arginine-rich 22) [Arabidopsis thaliana] (TAIR:AT4G31580.2); similar to pre-mRNA processing factor [Triticum aestivum] (GB:AAY84871.1); contains InterPro domain Nucleotide-binding, alpha-beta plait; (InterPro:IPR012677); contains InterPro domain Zinc finger, CCHC-type; (InterPro:IPR001878); contains InterPro domain RNA-binding region RNP-1 (RNA …
AT2G20613.1	21	20	7	3	9.381	TPIREVEDSSSDEETDSDSD	T(21):1.0300532 S(29):0.124 S(30):1.384 S(31):1.636 T(35):2.2663469 S(37):1.39 S(39):1.551	similar to DNA-binding storekeeper protein-related [Arabidopsis thaliana] (TAIR:AT1G11510.1); contains InterPro domain Protein of unknown function DUF573; (InterPro:IPR007592) (TAIR 7.0)	similar to DNA-binding storekeeper protein-related [Arabidopsis thaliana] (TAIR:AT1G11510.1); contains InterPro domain Protein of unknown function DUF573; (InterPro:IPR007592) (MapMan)
AT1G67580.1	365	20	7	1	8.695	SVDSLSETDSDDEYVRHETP	S(365):1.332 S(368):0.742 S(370):0.732 T(372):1.1884936 S(374):2.035 Y(378):1.349903 T(383):1.3157728	protein kinase family protein (TAIR 7.0)	protein kinase family protein similar to protein kinase family protein [Arabidopsis thaliana] (TAIR:AT5G63370.1); similar to Os02g0602100 [Oryza sativa (japonica cultivar-group)] (GB:NP_001047355.1); similar to Os04g0488000 [Oryza sativa (japonica cultivar-group)] (GB:NP_001053147.1); similar to homolog of mammalian PITSLRE alpha protein kinase [Nicotiana tabacum] (GB:BAE96756.1); contains InterP…
AT1G61730.1	67	20	10	2	8.608	TAADSDSGSETETDSDSEST	T(67):1.2580708 S(71):0.458 S(73):-0.129 S(75):1.361 T(77):1.7323098 T(79):2.2299162 S(81):1.107 S(83):0.028 S(85):0.35 T(86):0.21288468	DNA-binding storekeeper protein-related (TAIR 7.0)	DNA-binding storekeeper protein-related similar to transcription regulator [Arabidopsis thaliana] (TAIR:AT4G00390.1); similar to storekeeper protein [Solanum tuberosum] (GB:CAC39398.1); contains InterPro domain Protein of unknown function DUF573; (InterPro:IPR007592) (MapMan)
AT1G52000.1	395	20	8	2	9.213	TGTSPEGTESNADGTKTNTG	T(395):1.091243 T(397):1.1966605 S(398):1.701 T(402):1.4769806 S(404):0.745 T(409):0.55799737 T(411):0.99541564 T(413):1.4489265	jacalin lectin family protein (TAIR 7.0)	jacalin lectin family protein similar to MBP1 (MYROSINASE-BINDING PROTEIN 1) [Arabidopsis thaliana] (TAIR:AT1G52040.1); similar to myrosinase-binding protein [Brassica napus] (GB:AAC08048.1); contains InterPro domain Jacalin-related lectin; (InterPro:IPR001229) (MapMan)
AT1G35183.1	17	20	9	2	8.554	SYQEESETESESSEDEETES	S(17):1.202 Y(18):0.94750998 S(22):0.31 T(24):0.96113504 S(26):0.65 S(28):1.018 S(29):1.245 T(34):0.37237795 S(36):1.848	unknown protein (TAIR 7.0)	unknown protein (MapMan)
AT1G23860.2	110	20	6	1	8.811	SVRRRSPSPRRRRSPDYGYA	S(110):0.768 S(115):1.736 S(117):2.395 S(123):2.276 Y(126):1.0483038 Y(128):0.58774044	SRZ-21 (TAIR 7.0)	SRZ-21 Encodes a 9G8-like serine-arginine rich (SR) protein that interacts in vivo with U1-70K, a U1 small nuclear ribonucleoprotein 70-kDa protein that is involved in nuclear precursor mRNA processing. similar to SRZ-22 (serine/arginine-rich 22) [Arabidopsis thaliana] (TAIR:AT4G31580.2); similar to pre-mRNA processing factor [Triticum aestivum] (GB:AAY84871.1); similar to Os06g0187900 [Oryza sat…
AT1G23860.1	110	20	6	1	8.811	SVRRRSPSPRRRRSPDYGYA	S(110):0.768 S(115):1.736 S(117):2.395 S(123):2.276 Y(126):1.0483038 Y(128):0.58774044	SRZ-21 (TAIR 7.0)	SRZ-21 Encodes a 9G8-like serine-arginine rich (SR) protein that interacts in vivo with U1-70K, a U1 small nuclear ribonucleoprotein 70-kDa protein that is involved in nuclear precursor mRNA processing. similar to SRZ-22 (serine/arginine-rich 22) [Arabidopsis thaliana] (TAIR:AT4G31580.2); similar to pre-mRNA processing factor [Triticum aestivum] (GB:AAY84871.1); similar to Os06g0187900 [Oryza sat…
AT1G16610.2	265	20	7	2	8.645	SPSRGRSPSSPPPRRYRSPP	S(265):1.683 S(267):0.59 S(271):1.869 S(273):0.714 S(274):1.125 Y(280):1.1074989 S(282):1.557	SR45 (arginine/serine-rich 45); RNA binding (TAIR 7.0)	SR45 (arginine/serine-rich 45); RNA binding SR spliceosome protein, interacts with SR33 and the U1-70K protein of the U1 snRNP. similar to splicing factor PWI domain-containing protein [Arabidopsis thaliana] (TAIR:AT2G29210.1); similar to putative ar (GB:ABB55376.1); contains InterPro domain Nucleotide-binding, alpha-beta plait; (InterPro:IPR012677); contains InterPro domain RNA-binding region RN…
AT1G16610.1	272	20	7	2	8.645	SPSRGRSPSSPPPRRYRSPP	S(272):1.683 S(274):0.59 S(278):1.869 S(280):0.714 S(281):1.125 Y(287):1.1074989 S(289):1.557	SR45 (arginine/serine-rich 45); RNA binding (TAIR 7.0)	SR45 (arginine/serine-rich 45); RNA binding SR spliceosome protein, interacts with SR33 and the U1-70K protein of the U1 snRNP. similar to splicing factor PWI domain-containing protein [Arabidopsis thaliana] (TAIR:AT2G29210.1); similar to putative ar (GB:ABB55376.1); contains InterPro domain Nucleotide-binding, alpha-beta plait; (InterPro:IPR012677); contains InterPro domain RNA-binding region RN…
AT1G04540.1	252	20	9	3	9.202	ETLPTTTDSDEKKSSEYTPP	T(253):1.552814 T(256):1.0669878 T(257):1.3293347 T(258):1.0848105 S(260):0.57 S(265):0.166 S(266):-0.547 Y(268):1.5722617 T(269):2.4066928	C2 domain-containing protein (TAIR 7.0)	C2 domain-containing protein similar to C2 domain-containing protein [Arabidopsis thaliana] (TAIR:AT2G33320.1); similar to C2 calcium/lipid-binding re (GB:ABE92950.1); contains InterPro domain C2; (InterPro:IPR000008); contains InterPro domain C2 calcium/lipid-binding region, CaLB; (InterPro:IPR008973) (MapMan)
AT1G03910.1	22	20	10	1	9.423	SESGSESESYTSDSDGSDDL	S(22):1.031 S(24):1.711 S(26):-0.253 S(28):0.335 S(30):0.492 Y(31):1.1667885 T(32):2.1323181 S(33):0.494 S(35):1.13 S(38):1.184	similar to unknown protein [Arabidopsis thaliana] (TAIR:AT5G53800.1); similar to unknown protein [Oryza sativa (japonica cultivar-group)] (GB:AAO37540.1); contains InterPro domain Transglutaminase, C-terminal; (InterPro:IPR008958) (TAIR 7.0)	similar to unknown protein [Arabidopsis thaliana] (TAIR:AT5G53800.1); similar to unknown protein [Oryza sativa (japonica cultivar-group)] (GB:AAO37540.1); contains InterPro domain Transglutaminase, C-terminal; (InterPro:IPR008958) (MapMan)
AT1G02840.3	261	20	7	2	8.772	SPSPRRSRSRSRSPLPSVQK	S(261):0.802 S(263):2.093 S(267):0.614 S(269):2.45 S(271):0.499 S(273):1.535 S(277):0.779	SR1 (splicing factor 2); RNA binding (TAIR 7.0)	SR1 (splicing factor 2); RNA binding SR1 is a plant homologue of the human general/alternative splicing factor SF2/ASF. Identical to Pre-mRNA-splicing factor SF2 (SR1 protein) (SF2) [Arabidopsis Thaliana] (GB:O22315;GB:O22314;GB:Q39201); similar to pre-mRNA splicing factor, putative / SR1 protein, putative [Arabidopsis thaliana] (TAIR:AT4G02430.2); similar to ribonucleoprotein (GB:AAA32856.1); co…
AT1G02840.1	261	20	7	2	8.772	SPSPRRSRSRSRSPLPSVQK	S(261):0.802 S(263):2.093 S(267):0.614 S(269):2.45 S(271):0.499 S(273):1.535 S(277):0.779	SR1 (splicing factor 2); RNA binding (TAIR 7.0)	SR1 (splicing factor 2); RNA binding SR1 is a plant homologue of the human general/alternative splicing factor SF2/ASF. Identical to Pre-mRNA-splicing factor SF2 (SR1 protein) (SF2) [Arabidopsis Thaliana] (GB:O22315;GB:O22314;GB:Q39201); similar to pre-mRNA splicing factor, putative / SR1 protein, putative [Arabidopsis thaliana] (TAIR:AT4G02430.2); similar to ribonucleoprotein (GB:AAA32856.1); co…

## Sheet: window size 30
AGI (TAIR7)	position (aa)	winsize	#STY	#sigwin	score sum	sequence	aa(position):score	function (TAIR 7.0)	function (MapMan)
AT1G02840.1	261	30	11	14	11.518	SPSPRRSRSRSRSPLPSVQKEGSKSPSKPS	S(261):0.802 S(263):2.093 S(267):0.614 S(269):2.45 S(271):0.499 S(273):1.535 S(277):0.779 S(283):1.047 S(285):1.322 S(287):-0.111 S(290):0.488	SR1 (splicing factor 2); RNA binding (TAIR 7.0)	SR1 (splicing factor 2); RNA binding SR1 is a plant homologue of the human general/alternative splicing factor SF2/ASF. Identical to Pre-mRNA-splicing factor SF2 (SR1 protein) (SF2) [Arabidopsis Thaliana] (GB:O22315;GB:O22314;GB:Q39201); similar to pre-mRNA splicing factor, putative / SR1 protein, putative [Arabidopsis thaliana] (TAIR:AT4G02430.2); similar to ribonucleoprotein (GB:AAA32856.1); co…
AT1G02840.3	261	30	11	14	11.518	SPSPRRSRSRSRSPLPSVQKEGSKSPSKPS	S(261):0.802 S(263):2.093 S(267):0.614 S(269):2.45 S(271):0.499 S(273):1.535 S(277):0.779 S(283):1.047 S(285):1.322 S(287):-0.111 S(290):0.488	SR1 (splicing factor 2); RNA binding (TAIR 7.0)	SR1 (splicing factor 2); RNA binding SR1 is a plant homologue of the human general/alternative splicing factor SF2/ASF. Identical to Pre-mRNA-splicing factor SF2 (SR1 protein) (SF2) [Arabidopsis Thaliana] (GB:O22315;GB:O22314;GB:Q39201); similar to pre-mRNA splicing factor, putative / SR1 protein, putative [Arabidopsis thaliana] (TAIR:AT4G02430.2); similar to ribonucleoprotein (GB:AAA32856.1); co…
AT1G03910.1	12	30	11	2	10.354	SGRQKKRRDESESGSESESYTSDSDGSDDL	S(12):0.931 S(22):1.031 S(24):1.711 S(26):-0.253 S(28):0.335 S(30):0.492 Y(31):1.1667885 T(32):2.1323181 S(33):0.494 S(35):1.13 S(38):1.184	similar to unknown protein [Arabidopsis thaliana] (TAIR:AT5G53800.1); similar to unknown protein [Oryza sativa (japonica cultivar-group)] (GB:AAO37540.1); contains InterPro domain Transglutaminase, C-terminal; (InterPro:IPR008958) (TAIR 7.0)	similar to unknown protein [Arabidopsis thaliana] (TAIR:AT5G53800.1); similar to unknown protein [Oryza sativa (japonica cultivar-group)] (GB:AAO37540.1); contains InterPro domain Transglutaminase, C-terminal; (InterPro:IPR008958) (MapMan)
AT1G04540.1	253	30	11	1	9.317	TLPTTTDSDEKKSSEYTPPSKNLRVPRQRY	T(253):1.552814 T(256):1.0669878 T(257):1.3293347 T(258):1.0848105 S(260):0.57 S(265):0.166 S(266):-0.547 Y(268):1.5722617 T(269):2.4066928 S(272):-0.739 Y(282):0.85381097	C2 domain-containing protein (TAIR 7.0)	C2 domain-containing protein similar to C2 domain-containing protein [Arabidopsis thaliana] (TAIR:AT2G33320.1); similar to C2 calcium/lipid-binding re (GB:ABE92950.1); contains InterPro domain C2; (InterPro:IPR000008); contains InterPro domain C2 calcium/lipid-binding region, CaLB; (InterPro:IPR008973) (MapMan)
AT1G07350.1	158	30	10	4	9.614	TPTPGKYLGLRTARGRHKSPSYSPRRSVSC	T(158):1.6210342 T(160):2.629765 Y(164):2.0165002 T(169):-0.25372129 S(176):1.383 S(178):-0.119 Y(179):0.7159972 S(180):1.429 S(184):-1.027 S(186):1.218	transformer serine/arginine-rich ribonucleoprotein, putative (TAIR 7.0)	transformer serine/arginine-rich ribonucleoprotein, putative similar to transformer serine/arginine-rich ribonucleoprotein, putative [Arabidopsis thaliana] (TAIR:AT4G35785.1); similar to RNA recognition motif family protein, expressed [Oryza sativa (japonica cultivar-group)] (GB:ABF95136.1); contains InterPro domain Nucleotide-binding, alpha-beta plait; (InterPro:IPR012677); contains InterPro dom…
AT1G10890.1	12	30	10	6	10.933	RRHRSRSVTPKRRSPTPKRYKRQKSRSSTP	S(16):2.041 S(18):0.389 T(20):1.5963592 S(25):0.765 T(27):1.520449 Y(31):1.346565 S(36):0.625 S(38):0.283 S(39):0.146 T(40):2.2207895	F-box family protein (TAIR 7.0)	F-box family protein similar to F-box family protein [Arabidopsis thaliana] (TAIR:AT4G17200.1); similar to expressed protein [Oryza sativa (japonica cultivar-group)] (GB:ABB47085.2); contains InterPro domain Cyclin-like F-box; (InterPro:IPR001810); contains InterPro domain F-box associated type 1; (InterPro:IPR006527) (MapMan)
AT1G12080.1	27	30	7	2	9.802	TVVETEKKDEETEKKTEEKDEKTEVITETP	T(27):0.84259049 T(31):1.988169 T(38):1.6394939 T(42):2.255004 T(49):0.80069943 T(53):0.42052658 T(55):1.8552265	similar to unknown protein [Arabidopsis thaliana] (TAIR:AT3G59370.1); similar to vacuolar calcium binding protein [Raphanus sativus] (GB:BAA99394.1); contains domain UNCHARACTERIZED (PTHR22683:SF23); contains domain SPORULATION PROTEIN RELATED (PTHR22683) (TAIR 7.0)	similar to unknown protein [Arabidopsis thaliana] (TAIR:AT3G59370.1); similar to vacuolar calcium binding protein [Raphanus sativus] (GB:BAA99394.1); contains domain UNCHARACTERIZED (PTHR22683:SF23); contains domain SPORULATION PROTEIN RELATED (PTHR22683) (MapMan)
AT1G16610.1	272	30	9	8	11.808	SPSRGRSPSSPPPRRYRSPPRGSPRRIRGS	S(272):1.683 S(274):0.59 S(278):1.869 S(280):0.714 S(281):1.125 Y(287):1.1074989 S(289):1.557 S(294):1.967 S(301):1.196	SR45 (arginine/serine-rich 45); RNA binding (TAIR 7.0)	SR45 (arginine/serine-rich 45); RNA binding SR spliceosome protein, interacts with SR33 and the U1-70K protein of the U1 snRNP. similar to splicing factor PWI domain-containing protein [Arabidopsis thaliana] (TAIR:AT2G29210.1); similar to putative ar (GB:ABB55376.1); contains InterPro domain Nucleotide-binding, alpha-beta plait; (InterPro:IPR012677); contains InterPro domain RNA-binding region RN…
AT1G16610.2	265	30	9	8	11.808	SPSRGRSPSSPPPRRYRSPPRGSPRRIRGS	S(265):1.683 S(267):0.59 S(271):1.869 S(273):0.714 S(274):1.125 Y(280):1.1074989 S(282):1.557 S(287):1.967 S(294):1.196	SR45 (arginine/serine-rich 45); RNA binding (TAIR 7.0)	SR45 (arginine/serine-rich 45); RNA binding SR spliceosome protein, interacts with SR33 and the U1-70K protein of the U1 snRNP. similar to splicing factor PWI domain-containing protein [Arabidopsis thaliana] (TAIR:AT2G29210.1); similar to putative ar (GB:ABB55376.1); contains InterPro domain Nucleotide-binding, alpha-beta plait; (InterPro:IPR012677); contains InterPro domain RNA-binding region RN…
AT1G17690.1	92	30	7	1	9.042	SDTEEDEDDEDEDEEENSGSDDLSSTDGED	S(92):1.747 T(94):2.489164 S(109):1.812 S(111):1.407 S(115):0.02 S(116):0.164 T(117):1.4027249	similar to zinc finger protein-related [Arabidopsis thaliana] (TAIR:AT5G63740.1); similar to Os05g0295100 [Oryza sativa (japonica cultivar-group)] (GB:NP_001055109.1); similar to MGC79554 protein [Xenopus tropicalis] (GB:NP_001008035.1); contains InterPro domain Protein of unknown function DUF1253; (InterPro:IPR010678) (TAIR 7.0)	similar to zinc finger protein-related [Arabidopsis thaliana] (TAIR:AT5G63740.1); similar to Os05g0295100 [Oryza sativa (japonica cultivar-group)] (GB:NP_001055109.1); similar to MGC79554 protein [Xenopus tropicalis] (GB:NP_001008035.1); contains InterPro domain Protein of unknown function DUF1253; (InterPro:IPR010678) (MapMan)
AT1G18370.1	678	30	9	3	11.278	TTPQGSEKETPQKGEESGDVSSREGTPGYR	T(678):0.88525959 T(679):2.4206272 S(683):0.464 T(687):2.7276432 S(694):0.45 S(698):0.563 S(699):0.407 T(703):2.5303195 Y(706):0.82982757	HIK (HINKEL); microtubule motor (TAIR 7.0)	HIK (HINKEL); microtubule motor Mutant has cytokinesis defects; seedling lethal similar to TES (TETRASPORE), microtubule motor [Arabidopsis thaliana] (TAIR:AT3G43210.1); similar to kinesin-like protein NACK1 [Nicotiana tabacum] (GB:BAB86283.1); similar to kinesin heavy chain [Zea mays] (GB:AAK91813.1); similar to kinesin-like protein NACK2 [Nicotiana tabacum] (GB:BAB86284.1); contains InterPro do…
AT1G23180.1	77	30	11	1	9.185	SGETGSDTTLKDGEEVRSESSSGVGDSYVG	S(77):1.767 T(80):0.84327868 S(82):0.526 T(84):0.71330099 T(85):0.78805978 S(94):1.522 S(96):1.262 S(97):0.281 S(98):0.26 S(103):0.748 Y(104):0.47480107	armadillo/beta-catenin repeat family protein (TAIR 7.0)	armadillo/beta-catenin repeat family protein similar to armadillo/beta-catenin repeat family protein / F-box family protein [Arabidopsis thaliana] (TAIR:AT2G44900.1); similar to hypothetical protein CIMG_09351 [Coccidioides immitis RS] (GB:XP_001239730.1); similar to hypothetical protein Tb10.61.2450 [Trypanosoma brucei TREU927] (GB:XP_827912.1); similar to Os01g0524700 [Oryza sativa (japonica cu…
AT1G23860.1	148	30	10	1	9.329	TPPRRGRSYSRSPPYRGSRRDSPRRRDSPY	T(148):1.8608495 S(155):0.735 Y(156):0.49819122 S(157):0.0030 S(159):0.824 Y(162):1.2257591 S(165):-0.178 S(169):2.741 S(175):0.593 Y(177):1.0265029	SRZ-21 (TAIR 7.0)	SRZ-21 Encodes a 9G8-like serine-arginine rich (SR) protein that interacts in vivo with U1-70K, a U1 small nuclear ribonucleoprotein 70-kDa protein that is involved in nuclear precursor mRNA processing. similar to SRZ-22 (serine/arginine-rich 22) [Arabidopsis thaliana] (TAIR:AT4G31580.2); similar to pre-mRNA processing factor [Triticum aestivum] (GB:AAY84871.1); similar to Os06g0187900 [Oryza sat…
AT1G23860.2	148	30	10	1	9.329	TPPRRGRSYSRSPPYRGSRRDSPRRRDSPY	T(148):1.8608495 S(155):0.735 Y(156):0.49819122 S(157):0.0030 S(159):0.824 Y(162):1.2257591 S(165):-0.178 S(169):2.741 S(175):0.593 Y(177):1.0265029	SRZ-21 (TAIR 7.0)	SRZ-21 Encodes a 9G8-like serine-arginine rich (SR) protein that interacts in vivo with U1-70K, a U1 small nuclear ribonucleoprotein 70-kDa protein that is involved in nuclear precursor mRNA processing. similar to SRZ-22 (serine/arginine-rich 22) [Arabidopsis thaliana] (TAIR:AT4G31580.2); similar to pre-mRNA processing factor [Triticum aestivum] (GB:AAY84871.1); similar to Os06g0187900 [Oryza sat…
AT1G29470.1	86	30	8	1	9.218	TEVVTETNEEKTDPEKSGEENSGEKTESAE	T(86):0.74523629 T(90):2.0127339 T(92):1.0940351 T(97):1.2673855 S(102):1.057 S(107):1.001 T(111):1.064695 S(113):0.976	dehydration-responsive protein-related (TAIR 7.0)	dehydration-responsive protein-related similar to dehydration-responsive protein-related [Arabidopsis thaliana] (TAIR:AT3G51070.1); similar to dehydration-responsive protein-related [Arabidopsis thaliana] (TAIR:AT5G64030.1); similar to dehydration-responsive protein-related [Arabidopsis thaliana] (TAIR:AT2G34300.2); similar to dehydration-responsive protein, putative [Oryza sativa (japonica culti…
AT1G29470.2	86	30	8	1	9.218	TEVVTETNEEKTDPEKSGEENSGEKTESAE	T(86):0.74523629 T(90):2.0127339 T(92):1.0940351 T(97):1.2673855 S(102):1.057 S(107):1.001 T(111):1.064695 S(113):0.976	dehydration-responsive protein-related (TAIR 7.0)	dehydration-responsive protein-related similar to dehydration-responsive protein-related [Arabidopsis thaliana] (TAIR:AT3G51070.1); similar to dehydration-responsive protein-related [Arabidopsis thaliana] (TAIR:AT5G64030.1); similar to dehydration-responsive protein-related [Arabidopsis thaliana] (TAIR:AT2G34300.2); similar to dehydration-responsive protein, putative [Oryza sativa (japonica culti…
AT1G35183.1	14	30	12	3	11.732	DTGSYQEESETESESSEDEETESDDMETGS	T(15):0.83150676 S(17):1.202 Y(18):0.94750998 S(22):0.31 T(24):0.96113504 S(26):0.65 S(28):1.018 S(29):1.245 T(34):0.37237795 S(36):1.848 T(41):1.6594046 S(43):0.687	unknown protein (TAIR 7.0)	unknown protein (MapMan)
AT1G46696.1	218	30	12	2	10.225	YQPSDSGSRPETPTSVSAGKKPETPTSGSG	Y(218):1.9420012 S(221):0.0080 S(223):0.635 S(225):1.01 T(229):2.1403727 T(231):0.43673311 S(232):-0.476 S(234):-0.11 T(241):2.0075255 T(243):1.9828369 S(244):-0.318 S(246):0.967	similar to myosin heavy chain-related [Arabidopsis thaliana] (TAIR:AT4G03830.1); similar to hypothetical protein 26.t00052 [Brassica oleracea] (GB:ABD65035.1); contains InterPro domain Protein of unknown function DUF601; (InterPro:IPR006736) (TAIR 7.0)	similar to myosin heavy chain-related [Arabidopsis thaliana] (TAIR:AT4G03830.1); similar to hypothetical protein 26.t00052 [Brassica oleracea] (GB:ABD65035.1); contains InterPro domain Protein of unknown function DUF601; (InterPro:IPR006736) (MapMan)
AT1G52000.1	397	30	12	10	11.031	TSPEGTESNADGTKTNTGGKESNTGSESNT	T(397):1.1966605 S(398):1.701 T(402):1.4769806 S(404):0.745 T(409):0.55799737 T(411):0.99541564 T(413):1.4489265 S(418):-0.03 T(420):1.2910768 S(422):0.182 S(424):0.212 T(426):1.2543976	jacalin lectin family protein (TAIR 7.0)	jacalin lectin family protein similar to MBP1 (MYROSINASE-BINDING PROTEIN 1) [Arabidopsis thaliana] (TAIR:AT1G52040.1); similar to myrosinase-binding protein [Brassica napus] (GB:AAC08048.1); contains InterPro domain Jacalin-related lectin; (InterPro:IPR001229) (MapMan)
AT1G55310.1	138	30	12	4	10.037	TPPRYYSRSRSPPPRRGRSRSRSGDYYSPP	T(138):1.7951053 Y(142):1.5769611 Y(143):1.1360331 S(144):-1.062 S(146):-0.819 S(148):1.512 S(156):0.838 S(158):0.742 S(160):1.442 Y(163):1.5890976 Y(164):0.50694192 S(165):0.78	SR33 (SC35-like splicing factor 33); RNA binding (TAIR 7.0)	SR33 (SC35-like splicing factor 33); RNA binding Encodes a SR spliceosome protein that is localized to nuclear specks, interacts with SR45 and the U1-70K protein of the U1 snRNP, has sequence similar to human SC35 protein. similar to SCL30a (SC35-like splicing factor 30a), RNA binding [Arabidopsis thaliana] (TAIR:AT3G13570.1); similar to RNA-binding re (GB:ABE89154.1); contains InterPro domain Nu…
AT1G55310.2	138	30	12	4	10.037	TPPRYYSRSRSPPPRRGRSRSRSGDYYSPP	T(138):1.7951053 Y(142):1.5769611 Y(143):1.1360331 S(144):-1.062 S(146):-0.819 S(148):1.512 S(156):0.838 S(158):0.742 S(160):1.442 Y(163):1.5890976 Y(164):0.50694192 S(165):0.78	SR33 (SC35-like splicing factor 33); RNA binding (TAIR 7.0)	SR33 (SC35-like splicing factor 33); RNA binding Encodes a SR spliceosome protein that is localized to nuclear specks, interacts with SR45 and the U1-70K protein of the U1 snRNP, has sequence similar to human SC35 protein. similar to SCL30a (SC35-like splicing factor 30a), RNA binding [Arabidopsis thaliana] (TAIR:AT3G13570.1); similar to RNA-binding re (GB:ABE89154.1); contains InterPro domain Nu…
AT1G61730.1	13	30	11	3	9.682	TATSSDEDDVETSEAGEASDDSSSSEEDVP	T(13):0.64253909 T(15):1.7431836 S(16):0.632 S(17):0.876 T(24):2.0357744 S(25):0.137 S(31):0.935 S(34):0.114 S(35):0.671 S(36):1.219 S(37):0.677	DNA-binding storekeeper protein-related (TAIR 7.0)	DNA-binding storekeeper protein-related similar to transcription regulator [Arabidopsis thaliana] (TAIR:AT4G00390.1); similar to storekeeper protein [Solanum tuberosum] (GB:CAC39398.1); contains InterPro domain Protein of unknown function DUF573; (InterPro:IPR007592) (MapMan)
AT1G71710.1	44	30	7	2	9.254	TDNESENEDAREDNDDSSSDEEGGSGSRGR	T(44):1.1844983 S(48):1.527 S(60):0.986 S(61):1.525 S(62):1.704 S(68):1.281 S(70):1.047	inositol polyphosphate 5-phosphatase, putative (TAIR 7.0)	inositol polyphosphate 5-phosphatase, putative similar to IP5PI (INOSITOL POLYPHOSPHATE 5-PHOSPHATASE I), inositol-polyphosphate 5-phosphatase [Arabidopsis thaliana] (TAIR:AT1G34120.1); similar to Os01g0716800 [Oryza sativa (japonica cultivar-group)] (GB:NP_001044072.1); similar to putative inositol-1,4,5-trisphosphate 5-phosphatase [Oryza sativa (japonica cultivar-group)] (GB:AAS75232.1); simila…
AT1G77020.1	318	30	11	2	9.024	NGTTSRKEDEDSDDDDSSSDDDSSQPLSYR	T(320):1.4502935 T(321):-0.022290811 S(322):0.283 S(329):2.346 S(334):1.074 S(335):1.094 S(336):1.49 S(340):0.479 S(341):0.735 S(345):-0.842 Y(346):0.93671878	DNAJ heat shock N-terminal domain-containing protein (TAIR 7.0)	DNAJ heat shock N-terminal domain-containing protein similar to DNAJ heat shock N-terminal domain-containing protein [Arabidopsis thaliana] (TAIR:AT1G76700.1); similar to Os09g0493800 [Oryza sativa (japonica cultivar-group)] (GB:NP_001063548.1); similar to DnaJ-like protein [Brassica juncea] (GB:AAW50121.1); similar to Os02g0555700 [Oryza sativa (japonica cultivar-group)] (GB:NP_001047124.1); con…
AT1G80930.1	860	30	19	3	11.674	ESGSSSGSDSSDSESESESGSSSSSSSDES	S(861):0.88 S(863):0.501 S(864):0.728 S(865):0.815 S(867):0.792 S(869):0.022 S(870):0.283 S(872):1.054 S(874):1.126 S(876):0.645 S(878):0.586 S(880):0.255 S(881):0.221 S(882):-0.162 S(883):0.468 S(884):0.474 S(885):0.662 S(886):1.131 S(889):1.193	MIF4G domain-containing protein / MA3 domain-containing protein (TAIR 7.0)	MIF4G domain-containing protein / MA3 domain-containing protein similar to RNA binding [Arabidopsis thaliana] (TAIR:AT5G17930.1); similar to PREDICTED: similar to KIAA1604 protein [Strongylocentrotus purpuratus] (GB:XP_782202.2); similar to hypothetical protein DDBDRAFT_0189551 [Dictyostelium discoideum AX4] (GB:XP_647313.1); similar to Major Facilitator Superfamily, putative [Oryza sativa (japon…
AT2G19490.1	386	30	7	1	9.23	EAADKETESESEEEDSLRVVVSPDNTDDES	T(392):2.5198346 S(394):1.471 S(396):1.411 S(401):0.232 S(407):1.203 T(411):1.2907525 S(415):1.102	recA family protein (TAIR 7.0)	recA family protein Identical to DNA repair protein recA homolog 3 (Recombinase A homolog 3) [Arabidopsis Thaliana] (GB:Q9ZUP2); similar to recA family protein [Arabidopsis thaliana] (TAIR:AT3G10140.1); similar to Os01g0901200 [Oryza sativa (japonica cultivar-group)] (GB:NP_001045109.1); similar to Os11g0302700 [Oryza sativa (japonica cultivar-group)] (GB:NP_001067734.1); similar to putative RecA…
AT2G20613.1	10	30	11	8	11.809	TASSSDEDELETPIREVEDSSSDEETDSDS	T(10):1.1497927 S(12):-0.311 S(13):0.786 S(14):0.803 T(21):1.0300532 S(29):0.124 S(30):1.384 S(31):1.636 T(35):2.2663469 S(37):1.39 S(39):1.551	similar to DNA-binding storekeeper protein-related [Arabidopsis thaliana] (TAIR:AT1G11510.1); contains InterPro domain Protein of unknown function DUF573; (InterPro:IPR007592) (TAIR 7.0)	similar to DNA-binding storekeeper protein-related [Arabidopsis thaliana] (TAIR:AT1G11510.1); contains InterPro domain Protein of unknown function DUF573; (InterPro:IPR007592) (MapMan)
AT2G22795.1	433	30	11	1	9.09	SETKDKEESSSQEESKDRETETKEKEESSS	S(433):0.258 T(435):2.1979834 S(441):-0.154 S(442):0.727 S(443):0.959 S(447):0.487 T(452):1.3256781 T(454):1.831921 S(460):-0.033 S(461):0.355 S(462):1.135	similar to unknown protein [Arabidopsis thaliana] (TAIR:AT4G37820.1); similar to hypothetical protein B14911_03489 [Bacillus sp. NRRL B-14911] (GB:ZP_01168655.1) (TAIR 7.0)	similar to unknown protein [Arabidopsis thaliana] (TAIR:AT4G37820.1); similar to hypothetical protein B14911_03489 [Bacillus sp. NRRL B-14911] (GB:ZP_01168655.1) (MapMan)
AT2G24590.1	117	30	12	14	11.552	SGGRRRSRSRSRSPPRYRKSPTYGGRRSYS	S(117):1.314 S(123):0.816 S(125):0.721 S(127):0.342 S(129):1.936 Y(133):0.8859674 S(136):1.223 T(138):1.8637396 Y(139):0.43769097 S(144):-0.33 Y(145):0.27716824 S(146):2.065	splicing factor, putative (TAIR 7.0)	splicing factor, putative similar to SRZ-22 (serine/arginine-rich 22) [Arabidopsis thaliana] (TAIR:AT4G31580.2); similar to pre-mRNA processing factor [Triticum aestivum] (GB:AAY84871.1); contains InterPro domain Nucleotide-binding, alpha-beta plait; (InterPro:IPR012677); contains InterPro domain Zinc finger, CCHC-type; (InterPro:IPR001878); contains InterPro domain RNA-binding region RNP-1 (RNA …
AT2G29210.1	371	30	7	35	12.496	SPSPPARRRRSPSPPARRRRSPSPLYRRNR	S(371):1.816 S(373):2.164 S(381):1.816 S(383):2.164 S(391):1.684 S(393):1.852 Y(396):1.0000758	splicing factor PWI domain-containing protein (TAIR 7.0)	splicing factor PWI domain-containing protein similar to peptidyl-prolyl cis-trans isomerase cyclophilin-type family protein [Arabidopsis thaliana] (TAIR:AT4G32420.1); similar to retrotransposon protein, putative, unclassified, expressed [Oryza sativa (japonica cultivar-group)] (GB:ABF95203.1); contains InterPro domain Splicing factor PWI; (InterPro:IPR002483) (MapMan)
AT2G37340.1	148	30	14	3	10.21	SYSRSPVRSRSPRRRRSPSRSLSRSRSYSR	S(148):1.78 Y(149):0.5817812 S(150):-0.135 S(152):1.142 S(156):-0.155 S(158):1.398 S(164):2.34 S(166):0.926 S(168):0.223 S(170):0.06 S(172):-0.224 S(174):0.951 Y(175):1.0817175 S(176):0.241	RSZ33 (Arginine/serine-rich Zinc knuckle-containing protein 33); nucleic acid binding / nucleotide binding / zinc ion binding (TAIR 7.0)	RSZ33 (Arginine/serine-rich Zinc knuckle-containing protein 33); nucleic acid binding / nucleotide binding / zinc ion binding encodes an RS-containing Zinc knuckle protein with molecular mass of 33kDa that is localized to nuclear specks. similar to RSZ32, nucleic acid binding [Arabidopsis thaliana] (TAIR:AT3G53500.2); similar to alternative splicing regulator [Triticum aestivum] (GB:AAY84873.1); …
AT2G37340.2	118	30	14	3	10.21	SYSRSPVRSRSPRRRRSPSRSLSRSRSYSR	S(118):1.78 Y(119):0.5817812 S(120):-0.135 S(122):1.142 S(126):-0.155 S(128):1.398 S(134):2.34 S(136):0.926 S(138):0.223 S(140):0.06 S(142):-0.224 S(144):0.951 Y(145):1.0817175 S(146):0.241	RSZ33 (Arginine/serine-rich Zinc knuckle-containing protein 33); nucleic acid binding / zinc ion binding (TAIR 7.0)	RSZ33 (Arginine/serine-rich Zinc knuckle-containing protein 33); nucleic acid binding / nucleotide binding / zinc ion binding encodes an RS-containing Zinc knuckle protein with molecular mass of 33kDa that is localized to nuclear specks. similar to RSZ32, nucleic acid binding [Arabidopsis thaliana] (TAIR:AT3G53500.2); similar to alternative splicing regulator [Triticum aestivum] (GB:AAY84873.1); …
AT2G37340.3	107	30	14	3	10.21	SYSRSPVRSRSPRRRRSPSRSLSRSRSYSR	S(107):1.78 Y(108):0.5817812 S(109):-0.135 S(111):1.142 S(115):-0.155 S(117):1.398 S(123):2.34 S(125):0.926 S(127):0.223 S(129):0.06 S(131):-0.224 S(133):0.951 Y(134):1.0817175 S(135):0.241	RSZ33 (Arginine/serine-rich Zinc knuckle-containing protein 33); nucleic acid binding / nucleotide binding / zinc ion binding (TAIR 7.0)	RSZ33 (Arginine/serine-rich Zinc knuckle-containing protein 33); nucleic acid binding / nucleotide binding / zinc ion binding encodes an RS-containing Zinc knuckle protein with molecular mass of 33kDa that is localized to nuclear specks. similar to RSZ32, nucleic acid binding [Arabidopsis thaliana] (TAIR:AT3G53500.2); similar to alternative splicing regulator [Triticum aestivum] (GB:AAY84873.1); …
AT2G43680.1	97	30	7	7	10.836	SPRVASPRPTSPRVASPRVPSPRAEVPRTL	S(97):1.439 S(102):1.827 T(106):1.0422881 S(107):1.583 S(112):1.719 S(117):2.226 T(125):1.0	IQD14; calmodulin binding (TAIR 7.0)	IQD14; calmodulin binding similar to IQD13 (IQ-domain 13), calmodulin binding [Arabidopsis thaliana] (TAIR:AT3G59690.1); similar to P0696G06.23 [Oryza sativa (japonica cultivar-group)] (GB:BAC06266.1); contains InterPro domain IQ calmodulin-binding region; (InterPro:IPR000048) (MapMan)
AT2G43680.2	98	30	7	7	10.836	SPRVASPRPTSPRVASPRVPSPRAEVPRTL	S(98):1.439 S(103):1.827 T(107):1.0422881 S(108):1.583 S(113):1.719 S(118):2.226 T(126):1.0	IQD14; calmodulin binding (TAIR 7.0)	IQD14; calmodulin binding similar to IQD13 (IQ-domain 13), calmodulin binding [Arabidopsis thaliana] (TAIR:AT3G59690.1); similar to P0696G06.23 [Oryza sativa (japonica cultivar-group)] (GB:BAC06266.1); contains InterPro domain IQ calmodulin-binding region; (InterPro:IPR000048) (MapMan)
AT2G44790.1	134	30	15	1	9.434	TPTPPSSTPGTPTTPESPPSGGSPTPTTPT	T(134):1.5920315 T(136):1.277696 S(139):-0.933 S(140):-0.479 T(141):1.2057727 T(144):1.5426448 T(146):0.10933232 T(147):1.5832641 S(150):0.414 S(153):0.806 S(156):-1.294 T(158):0.9186941 T(160):0.85241375 T(161):0.34818757 T(163):1.4898454	UCC2 (UCLACYANIN 2); copper ion binding (TAIR 7.0)	UCC2 (UCLACYANIN 2); copper ion binding Encodes a uclacyanin, a protein precursor that is closely related to precursors of stellacyanins and a blue copper protein from pea pods. Identical to Uclacyanin-2 precursor (Uclacyanin-II) (Blue copper-binding protein II) (BCB II) (Phytocyanin 2) [Arabidopsis Thaliana] (GB:O80517;GB:O03987;GB:O82082;GB:Q39252;GB:Q42071;GB:Q8LDL7); similar to UCC3 (UCLACYAN…
AT2G45470.1	351	30	9	6	9.322	TPSPADAPSPTAASPPAPPTDESPESAPSD	T(351):2.299479 S(353):1.23 S(359):1.203 T(361):1.4589737 S(364):0.815 T(370):0.88906684 S(373):1.417 S(376):-0.215 S(379):0.224	FLA8 (Arabinogalactan protein 8) (TAIR 7.0)	FLA8 (Arabinogalactan protein 8) Identical to Fasciclin-like arabinogalactan protein 8 precursor (AtAGP8) (FLA8) [Arabidopsis Thaliana] (GB:O22126;GB:Q56ZW9;GB:Q8L9B1;GB:Q9FR46); similar to FLA10 (fasciclin-like arabinogalactan-protein 10) [Arabidopsis thaliana] (TAIR:AT3G60900.1); similar to fasciclin-like protein FLA5 [Triticum aestivum] (GB:ABI95395.1); similar to Os04g0574200 [Oryza sativa (j…
AT2G46030.1	140	30	7	1	9.033	KEYCEKYAKPEEILSDDDDDDSMSEDGSDS	Y(142):0.55718524 Y(146):0.54098835 S(154):1.575 S(161):1.6 S(163):1.357 S(167):1.054 S(169):2.349	UBC6 (UBIQUITIN-CONJUGATING ENZYME 6); ubiquitin-protein ligase (TAIR 7.0)	UBC6 (UBIQUITIN-CONJUGATING ENZYME 6); ubiquitin-protein ligase Ubiquitin conjugating enzyme E2 Identical to Ubiquitin-conjugating enzyme E2-21 kDa 3 (EC 6.3.2.19) (Ubiquitin- protein ligase 6) (Ubiquitin carrier protein 6) (UBC6) [Arabidopsis Thaliana] (GB:P42750;GB:O49739;GB:O82365); similar to UBC4 (UBIQUITIN CONJUGATING ENZYME 4), ubiquitin-protein ligase [Arabidopsis thaliana] (TAIR:AT5G4134…
AT2G46610.1	175	30	10	18	12.314	YAGSRRRRSPSPVYRRRPSPDYTRRRSPEY	Y(175):1.9691159 S(178):0.592 S(183):1.73 S(185):2.001 Y(188):-0.075481955 S(193):1.011 Y(196):1.377086 T(197):0.45717194 S(201):2.194 Y(204):1.0581461	arginine/serine-rich splicing factor, putative (TAIR 7.0)	arginine/serine-rich splicing factor, putative similar to ATRSP31 (ARGININE/SERINE-RICH SPLICING FACTOR 31), RNA binding [Arabidopsis thaliana] (TAIR:AT3G61860.1); similar to ar (GB:AAT37136.1); similar to Os04g0118900 [Oryza sativa (japonica cultivar-group)] (GB:NP_001052061.1); contains InterPro domain Nucleotide-binding, alpha-beta plait; (InterPro:IPR012677); contains InterPro domain RNA-bind…
AT2G46610.2	149	30	10	18	12.314	YAGSRRRRSPSPVYRRRPSPDYTRRRSPEY	Y(149):1.9691159 S(152):0.592 S(157):1.73 S(159):2.001 Y(162):-0.075481955 S(167):1.011 Y(170):1.377086 T(171):0.45717194 S(175):2.194 Y(178):1.0581461	arginine/serine-rich splicing factor, putative (TAIR 7.0)	arginine/serine-rich splicing factor, putative similar to ATRSP31 (ARGININE/SERINE-RICH SPLICING FACTOR 31), RNA binding [Arabidopsis thaliana] (TAIR:AT3G61860.1); similar to ar (GB:AAT37136.1); similar to Os04g0118900 [Oryza sativa (japonica cultivar-group)] (GB:NP_001052061.1); contains InterPro domain Nucleotide-binding, alpha-beta plait; (InterPro:IPR012677); contains InterPro domain RNA-bind…
AT3G06480.1	952	30	13	6	11.284	GRSRSRSPDLVRPRRRSSSYSRSRSRSGSY	S(954):0.922 S(956):0.689 S(958):2.619 S(968):0.035 S(969):0.488 S(970):0.734 Y(971):1.8804661 S(972):0.045 S(974):-0.649 S(976):1.838 S(978):0.81 S(980):0.089 Y(981):1.7837313	DEAD box RNA helicase, putative (TAIR 7.0)	DEAD box RNA helicase, putative Identical to Probable DEAD-box ATP-dependent RNA helicase 40 (EC 3.6.1.-) (RH40) [Arabidopsis Thaliana] (GB:Q9SQV1); similar to DRH1 (DEAD box RNA helicase 1) [Arabidopsis thaliana] (TAIR:AT3G01540.1); similar to P72 DEAD box protein [Pisum sativum] (GB:AAF04377.1); similar to retrotransposon protein, putative, unclassified, expressed [Oryza sativa (japonica cultiv…
AT3G15120.1	248	30	10	6	10.736	TETESEDGTDSTDNEIDDSDEEGESETQCS	T(248):1.3629459 T(250):1.1537744 S(252):0.897 T(256):1.9359952 S(258):0.882 T(259):1.3091066 S(266):0.969 S(272):0.206 T(274):1.7861973 S(277):0.234	AAA-type ATPase family protein (TAIR 7.0)	AAA-type ATPase family protein similar to cell division cycle protein 48-related / CDC48-related [Arabidopsis thaliana] (TAIR:AT1G05910.1); similar to hypothetical protein UM04657.1 [Ustilago maydis 521] (GB:XP_760804.1); similar to Os01g0668300 [Oryza sativa (japonica cultivar-group)] (GB:NP_001043815.1); contains InterPro domain AAA-protein subdomain; (InterPro:IPR003960); contains InterPro dom…
AT3G15470.1	347	30	11	6	11.034	TGHSKERRSSDDRDTSSERGGRRSSSATDD	T(347):0.86823564 S(350):-0.639 S(355):1.115 S(356):1.786 T(361):1.2642886 S(362):0.515 S(363):0.797 S(370):0.691 S(371):1.25 S(372):1.226 T(374):2.1600414	WD-40 repeat family protein (TAIR 7.0)	WD-40 repeat family protein similar to WD-40 repeat family protein [Arabidopsis thaliana] (TAIR:AT5G54200.1); similar to OSJNBa0074L08.11 [Oryza sativa (japonica cultivar-group)] (GB:CAE02139.2); similar to Os04g0678300 [Oryza sativa (japonica cultivar-group)] (GB:NP_001054272.1); similar to H0801D08.5 [Oryza sativa (indica cultivar-group)] (GB:CAJ86247.1); contains InterPro domain WD-40 repeat; …
AT3G16460.1	148	30	15	67	15.642	TGTGTGTGTGTGTGTGTGTGGTGTGTGTGT	T(148):1.1001947 T(150):1.1001947 T(152):1.1001947 T(154):1.1001947 T(156):1.1001947 T(158):1.1001947 T(160):1.1001947 T(162):1.1495908 T(164):1.1134435 T(166):1.1612581 T(169):0.56879103 T(171):0.67544599 T(173):0.997084 T(175):1.1134435 T(177):1.1612581	jacalin lectin family protein (TAIR 7.0)	jacalin lectin family protein similar to MBP1 (MYROSINASE-BINDING PROTEIN 1) [Arabidopsis thaliana] (TAIR:AT1G52040.1); similar to jasmonate inducible protein [Brassica napus] (GB:CAA72271.1); contains InterPro domain Jacalin-related lectin; (InterPro:IPR001229) (MapMan)
AT3G16460.2	148	30	15	67	15.642	TGTGTGTGTGTGTGTGTGTGGTGTGTGTGT	T(148):1.1001947 T(150):1.1001947 T(152):1.1001947 T(154):1.1001947 T(156):1.1001947 T(158):1.1001947 T(160):1.1001947 T(162):1.1495908 T(164):1.1134435 T(166):1.1612581 T(169):0.56879103 T(171):0.67544599 T(173):0.997084 T(175):1.1134435 T(177):1.1612581	jacalin lectin family protein (TAIR 7.0)	jacalin lectin family protein similar to MBP1 (MYROSINASE-BINDING PROTEIN 1) [Arabidopsis thaliana] (TAIR:AT1G52040.1); similar to jasmonate inducible protein [Brassica napus] (GB:CAA72271.1); contains InterPro domain Jacalin-related lectin; (InterPro:IPR001229) (MapMan)
AT3G16750.1	152	30	11	2	9.71	SDNDSSDDDGSSNDDDGSSDDESHSSDDES	S(152):0.022 S(156):1.135 S(157):0.971 S(162):-0.074 S(163):1.772 S(169):0.723 S(170):1.659 S(174):0.04 S(176):1.154 S(177):1.482 S(181):0.826	similar to shell matrix protein [Pinctada fucata] (GB:BAD00044.1) (TAIR 7.0)	similar to shell matrix protein [Pinctada fucata] (GB:BAD00044.1) (MapMan)
AT3G17340.1	971	30	7	1	9.316	TDDDEDDGEPGEEETESEETDSNDEDSESD	T(971):2.4920113 T(985):1.3733589 S(987):0.525 T(990):1.4757809 S(992):1.797 S(997):0.59 S(999):1.063	protein transporter (TAIR 7.0)	protein transporter similar to protein transporter [Arabidopsis thaliana] (TAIR:AT3G59020.2); similar to Os11g0695900 [Oryza sativa (japonica cultivar-group)] (GB:NP_001068508.1); similar to expressed protein [Oryza sativa (japonica cultivar-group)] (GB:AAX96559.1); similar to expressed protein [Oryza sativa (japonica cultivar-group)] (GB:ABA95547.1); contains InterPro domain Armadillo-like helic…
AT3G18610.1	78	30	9	3	10.24	TKETPSKLKDESSSEEEDDSSSDEEIAPAK	T(78):0.43639561 T(81):3.1243798 S(83):-0.375 S(89):0.678 S(90):0.97 S(91):1.301 S(97):0.955 S(98):1.321 S(99):1.829	ATRANGAP1 (RAN GTPASE-ACTIVATING PROTEIN 1); nucleic acid binding (TAIR 7.0)	ATRANGAP1 (RAN GTPASE-ACTIVATING PROTEIN 1); nucleic acid binding similar to nucleolin, putative [Arabidopsis thaliana] (TAIR:AT1G48920.1); similar to Os04g0620700 [Oryza sativa (japonica cultivar-group)] (GB:NP_001053909.1); similar to H0714H04.9 [Oryza sativa (indica cultivar-group)] (GB:CAH66982.1); contains InterPro domain Nucleotide-binding, alpha-beta plait; (InterPro:IPR012677); contains I…
AT3G20550.1	74	30	9	5	10.957	SGREDTEKRRRTRTDDERYSRGRHERSTSP	S(74):2.124 T(79):0.70378018 T(85):1.3284976 T(87):1.701889 Y(92):1.284863 S(93):1.04 S(100):-0.09 T(101):0.89301016 S(102):1.971	DDL (DAWDLE) (TAIR 7.0)	DDL (DAWDLE) mutant has Delayed growth, curly leaves, abnormal flowers; FHA Domain Protein similar to unknown protein [Arabidopsis thaliana] (TAIR:AT2G24410.1); similar to Smad nuclear interacting protein [Danio rerio] (GB:NP_001020641.1); similar to Os05g0545600 [Oryza sativa (japonica cultivar-group)] (GB:NP_001056214.1); contains InterPro domain Forkhead-associated; (InterPro:IPR000253); conta…
AT3G20570.1	150	30	11	2	9.555	SGESAPSPPVSGTFEMTPAPTPTTSEDTPN	S(150):0.557 S(153):0.067 S(156):1.092 S(160):0.309 T(162):0.61649335 T(166):1.7094302 T(170):3.0409498 T(172):0.5919684 T(173):0.0038527762 S(174):0.078 T(177):1.4897394	plastocyanin-like domain-containing protein (TAIR 7.0)	plastocyanin-like domain-containing protein similar to plastocyanin-like domain-containing protein [Arabidopsis thaliana] (TAIR:AT5G25090.1); similar to unknown [Brassica rapa] (GB:ABB97040.1); contains InterPro domain Cupredoxin; (InterPro:IPR008972); contains InterPro domain Plastocyanin-like; (InterPro:IPR003245) (MapMan)
AT3G21290.1	495	30	16	13	13.239	SSSDSDSDSDNSDSGSDSKSAAGSDSGSSS	S(495):0.604 S(496):1.01 S(497):1.497 S(499):1.099 S(501):0.542 S(503):1.454 S(506):0.537 S(508):1.06 S(510):0.739 S(512):0.637 S(514):0.328 S(518):0.41 S(520):0.914 S(522):0.717 S(523):0.573 S(524):1.118	dentin sialophosphoprotein-related (TAIR 7.0)	dentin sialophosphoprotein-related similar to unknown protein [Arabidopsis thaliana] (TAIR:AT3G28770.1); similar to Os03g0187100 [Oryza sativa (japonica cultivar-group)] (GB:NP_001049207.1); similar to PREDICTED: similar to Dentin sialophosphoprotein precursor (Dentin matrix protein 3) (DMP-3) [Macaca mulatta] (GB:XP_001098430.1); contains InterPro domain Occludin and RNA polymerase II elongation…
AT3G23380.1	95	30	9	2	9.041	SPTESPSRVGGSVRPSKRNTGKQREQNTGS	S(95):1.669 T(97):0.43119682 S(99):1.47 S(101):0.704 S(106):-0.227 S(110):0.142 T(114):1.2680577 T(122):2.2494345 S(124):1.334	RIC5 (ROP-INTERACTIVE CRIB MOTIF-CONTAINING PROTEIN 5) (TAIR 7.0)	RIC5 (ROP-INTERACTIVE CRIB MOTIF-CONTAINING PROTEIN 5) encodes a member of a novel protein family that contains contain a CRIB (for Cdc42/Rac-interactive binding) motif required for their specific interaction with GTP-bound Rop1 (plant-specific Rho GTPase). Interacts with Rop1 and is involved in pollen tube growth and function. Gene is expressed predominantly in inflorescence and flower tissue. s…
AT3G26420.1	180	30	11	1	9.222	YSSKDDRYSSKDDRYGSRDGGGSRYGPDRS	Y(180):1.1648431 S(181):0.395 S(182):0.698 Y(187):1.0593276 S(188):0.366 S(189):0.657 Y(194):0.94424939 S(196):1.567 S(202):-0.014 Y(204):1.505168 S(209):0.879	ATRZ-1A; RNA binding / nucleotide binding (TAIR 7.0)	ATRZ-1A; RNA binding / nucleotide binding Zinc finger-containing glycine-rich RNA-binding protein. Cold-inducible. Contributes to the enhancement of freezing tolerance. similar to glycine-rich RNA-binding protein [Arabidopsis thaliana] (TAIR:AT5G04280.1); similar to Os03g0836200 [Oryza sativa (japonica cultivar-group)] (GB:NP_001051823.1); similar to RNA-binding protein RZ-1 [Nicotiana sylvestris…
AT3G28110.1	163	30	7	1	8.867	VHDDDTDGESREITLDPTVDGSEGSGGDYD	T(168):1.3090499 S(172):1.943 T(176):1.3515784 T(180):1.6122357 S(184):0.65 S(187):0.814 Y(191):1.1874815	similar to unknown protein [Arabidopsis thaliana] (TAIR:AT5G27590.1) (TAIR 7.0)	similar to unknown protein [Arabidopsis thaliana] (TAIR:AT5G27590.1) (MapMan)
AT3G28780.1	209	30	14	34	12.628	SPSADTGSPTDGGSYGDTTGDSGSSAGSPS	S(209):1.623 S(211):0.637 T(214):1.3077853 S(216):1.868 T(218):1.2380661 S(222):-0.035 Y(223):0.90613368 T(226):0.92574028 T(227):0.26397829 S(230):0.895 S(232):0.455 S(233):0.696 S(236):1.088 S(238):0.759	similar to unknown protein [Arabidopsis thaliana] (TAIR:AT3G28840.1); similar to putative lipoprotein [Burkholderia pseudomallei 1710b] (GB:YP_332515.1); contains InterPro domain Protein of unknown function DUF1216; (InterPro:IPR009605) (TAIR 7.0)	similar to unknown protein [Arabidopsis thaliana] (TAIR:AT3G28840.1); similar to putative lipoprotein [Burkholderia pseudomallei 1710b] (GB:YP_332515.1); contains InterPro domain Protein of unknown function DUF1216; (InterPro:IPR009605) (MapMan)
AT3G28790.1	258	30	17	23	11.959	SSGNTYKDTTGSSSGASPSGSPTPTPSTPT	S(258):0.252 S(259):0.845 T(262):0.051120248 Y(263):0.75974382 T(266):1.1709424 T(267):0.61659373 S(269):0.423 S(270):0.768 S(271):0.33 S(274):1.017 S(276):0.467 S(278):1.004 T(280):1.294321 T(282):1.9062832 S(284):-0.096 T(285):0.2397631 T(287):0.91053729	similar to unknown protein [Arabidopsis thaliana] (TAIR:AT3G28830.1); similar to PREDICTED: hypothetical protein [Rattus norve (GB:XP_001078830.1); contains InterPro domain Protein of unknown function DUF1216; (InterPro:IPR009605) (TAIR 7.0)	similar to unknown protein [Arabidopsis thaliana] (TAIR:AT3G28830.1); similar to PREDICTED: hypothetical protein [Rattus norve (GB:XP_001078830.1); contains InterPro domain Protein of unknown function DUF1216; (InterPro:IPR009605) (MapMan)
AT3G46240.1	305	30	13	2	9.303	STGGNETGSGSGSGSGGSGGGGSGSSGSGS	S(305):0.226 T(306):1.1791852 T(311):0.94388301 S(313):0.668 S(315):0.874 S(317):0.881 S(319):1.198 S(322):0.678 S(327):0.591 S(329):0.593 S(330):0.497 S(332):0.494 S(334):0.48	protein kinase-related (TAIR 7.0)	protein kinase-related similar to receptor protein kinase-related [Arabidopsis thaliana] (TAIR:AT3G46270.1); similar to Os03g0184400 [Oryza sativa (japonica cultivar-group)] (GB:NP_001049189.1); similar to Putative protein with similarity to putative protein kinases [Oryza sativa] (GB:AAK92623.1); similar to Os09g0458300 [Oryza sativa (japonica cultivar-group)] (GB:NP_001063375.1) (MapMan)
AT3G47890.1	1130	30	12	1	9.494	YQVTLSESEDSKSQRSGTDSERQSETLRSN	Y(1130):0.66571593 T(1133):1.3091084 S(1135):0.293 S(1137):-0.033 S(1140):-0.467 S(1142):0.729 S(1145):0.742 T(1147):1.8667527 S(1149):0.745 S(1153):1.133 T(1155):1.6552275 S(1158):0.855	ubiquitin carboxyl-terminal hydrolase-related (TAIR 7.0)	ubiquitin carboxyl-terminal hydrolase-related similar to binding / nucleic acid binding / ubiquitin thiolesterase/ zinc ion binding [Arabidopsis thaliana] (TAIR:AT3G47910.1); similar to Ubiquitin carboxyl-terminal hydrolase family protein, expressed [Oryza sativa (japonica cultivar-group)] (GB:ABF94151.1); contains InterPro domain Protein of unknown function DUF627; (InterPro:IPR006866); contains…
AT3G49430.1	239	30	10	3	9.392	SPRKDLSKSPRRSLSRSISKSRSPSPDKKK	S(239):2.666 S(245):0.265 S(247):1.535 S(251):-0.226 S(253):1.151 S(255):0.126 S(257):0.153 S(259):0.682 S(261):1.136 S(263):1.904	SRP34A (SER/ARG-RICH PROTEIN 34A); RNA binding (TAIR 7.0)	SRP34A (SER/ARG-RICH PROTEIN 34A); RNA binding similar to SR1 (splicing factor 2), RNA binding [Arabidopsis thaliana] (TAIR:AT1G02840.3); similar to pre-mRNA splicing factor-like protein [Solanum tuberosum] (GB:ABA46766.1); contains InterPro domain Nucleotide-binding, alpha-beta plait; (InterPro:IPR012677); contains InterPro domain RNA-binding region RNP-1 (RNA recognition motif); (InterPro:IPR00…
AT3G49430.2	239	30	10	3	9.392	SPRKDLSKSPRRSLSRSISKSRSPSPDKKK	S(239):2.666 S(245):0.265 S(247):1.535 S(251):-0.226 S(253):1.151 S(255):0.126 S(257):0.153 S(259):0.682 S(261):1.136 S(263):1.904	SRP34A (SER/ARG-RICH PROTEIN 34A) (TAIR 7.0)	SRP34A (SER/ARG-RICH PROTEIN 34A); RNA binding similar to SR1 (splicing factor 2), RNA binding [Arabidopsis thaliana] (TAIR:AT1G02840.3); similar to pre-mRNA splicing factor-like protein [Solanum tuberosum] (GB:ABA46766.1); contains InterPro domain Nucleotide-binding, alpha-beta plait; (InterPro:IPR012677); contains InterPro domain RNA-binding region RNP-1 (RNA recognition motif); (InterPro:IPR00…
AT3G50550.1	31	30	10	5	10.737	SSDEDDEEEDRNLSGDDSESSEDDYTDSNS	S(31):0.612 S(32):1.208 S(44):1.875 S(48):0.284 S(50):1.13 S(51):0.85 Y(55):1.1664858 T(56):1.0516742 S(58):0.933 S(60):1.627	similar to zinc finger protein-related [Arabidopsis thaliana] (TAIR:AT5G63740.1); similar to hypothetical protein 244.t00012 [Entamoeba histolytica HM-1:IMSS] (GB:XP_650128.1) (TAIR 7.0)	similar to zinc finger protein-related [Arabidopsis thaliana] (TAIR:AT5G63740.1); similar to hypothetical protein 244.t00012 [Entamoeba histolytica HM-1:IMSS] (GB:XP_650128.1) (MapMan)
AT3G53040.1	215	30	8	2	9.556	TAEKAKETAEYTSDKARETKDKTAEKVGEY	T(215):1.6092031 T(222):1.0049484 Y(225):1.7237398 T(226):1.7357579 S(227):-0.162 T(233):0.95044632 T(237):1.9705681 Y(244):0.72325787	late embryogenesis abundant protein, putative / LEA protein, putative (TAIR 7.0)	late embryogenesis abundant protein, putative / LEA protein, putative similar to ATECP63 (EMBRYONIC CELL PROTEIN 63) [Arabidopsis thaliana] (TAIR:AT2G36640.1); similar to BP8 [Betula pendula] (GB:CAA79329.1); contains InterPro domain Late embryogenesis abundant protein; (InterPro:IPR004238) (MapMan)
AT3G53460.1	202	30	9	9	10.72	YGSERGGGYGSERGGGYGSERGGGYGSQRS	Y(202):1.7263375 S(204):0.697 Y(210):1.7263375 S(212):0.697 Y(218):1.7263375 S(220):0.697 Y(226):1.7334627 S(228):1.108 S(231):0.609	CP29 (chloroplast 29 kDa ribonucleoprotein); RNA binding (TAIR 7.0)	CP29 (chloroplast 29 kDa ribonucleoprotein); RNA binding Encodes a nuclear gene with a consensus RNA-binding domain that is localized to the chloroplast. Identical to 29 kDa ribonucleoprotein, chloroplast precursor (RNA-binding protein cp29) (RBP29) [Arabidopsis Thaliana] (GB:Q43349;GB:Q94BT1;GB:Q9LFH2); similar to 29 kDa ribonucleoprotein, chloroplast, putative / RNA-binding protein cp29, putati…
AT3G53460.2	194	30	9	7	10.352	YGSERGGGYGSERGGGYGSERGGGYGSQRS	Y(194):1.4730744 S(196):0.582 Y(202):1.7263375 S(204):0.697 Y(210):1.7263375 S(212):0.697 Y(218):1.7334627 S(220):1.108 S(223):0.609	CP29 (chloroplast 29 kDa ribonucleoprotein); RNA binding (TAIR 7.0)	CP29 (chloroplast 29 kDa ribonucleoprotein); RNA binding Encodes a nuclear gene with a consensus RNA-binding domain that is localized to the chloroplast. Identical to 29 kDa ribonucleoprotein, chloroplast precursor (RNA-binding protein cp29) (RBP29) [Arabidopsis Thaliana] (GB:Q43349;GB:Q94BT1;GB:Q9LFH2); similar to 29 kDa ribonucleoprotein, chloroplast, putative / RNA-binding protein cp29, putati…
AT3G61860.1	207	30	8	17	11.98	SPDYGRARSPEYDRYKGPAAYERRRSPDYG	S(207):2.064 Y(210):1.1711989 S(215):2.159 Y(218):1.0270664 Y(221):1.3449892 Y(227):1.0033939 S(232):2.413 Y(235):0.7970256	ATRSP31 (ARGININE/SERINE-RICH SPLICING FACTOR 31); RNA binding (TAIR 7.0)	ATRSP31 (ARGININE/SERINE-RICH SPLICING FACTOR 31); RNA binding encodes an arginine/serine-rich splicing factor. transcript is alternatively spliced and is differentially expressed in different tissues (flowers, roots, stems, and leaves) examined. Identical to Arginine/serine-rich-splicing factor RSP31 (RSP31) [Arabidopsis Thaliana] (GB:P92964;GB:Q944A4;GB:Q9M278); similar to arginine/serine-rich …
AT3G63400.1	473	30	8	3	9.775	SPPRRRSPPRYNRRRRSTSRSPDGYRRRLR	S(473):1.475 S(479):2.019 Y(483):1.4062549 S(489):0.2 T(490):0.92071621 S(491):0.681 S(493):1.852 Y(497):1.2207983	peptidyl-prolyl cis-trans isomerase cyclophilin-type family protein (TAIR 7.0)	peptidyl-prolyl cis-trans isomerase cyclophilin-type family protein similar to peptidyl-prolyl cis-trans isomerase cyclophilin-type family protein [Arabidopsis thaliana] (TAIR:AT4G32420.1); similar to cyclophilin-like protein [Triticum aestivum] (GB:AAP44536.1); contains InterPro domain Peptidyl-prolyl cis-trans isomerase, cyclophilin type; (InterPro:IPR002130) (MapMan)
AT4G00390.1	77	30	12	6	9.694	ADSDSGSESETDSDSESTDPPKSGSGKTIA	S(79):0.65 S(81):1.528 S(83):1.471 S(85):1.05 T(87):2.2779604 S(89):1.249 S(91):0.852 S(93):0.074 T(94):0.42231289 S(99):-1.435 S(101):1.126 T(104):0.42889048	transcription regulator (TAIR 7.0)	transcription regulator similar to DNA-binding storekeeper protein-related [Arabidopsis thaliana] (TAIR:AT1G61730.1); similar to storekeeper protein [Solanum tuberosum] (GB:CAC39398.1); contains InterPro domain Protein of unknown function DUF573; (InterPro:IPR007592) (MapMan)
AT4G00610.1	82	30	11	3	10.044	TSSEEEEEDEPSSDSESGSESESDTEAEPM	T(82):1.1701144 S(83):0.793 S(84):0.833 S(93):0.819 S(94):1.248 S(96):0.137 S(98):0.97 S(100):1.233 S(102):0.829 S(104):1.369 T(106):0.6431432	DNA-binding storekeeper protein-related (TAIR 7.0)	DNA-binding storekeeper protein-related similar to transcription regulator [Arabidopsis thaliana] (TAIR:AT1G44810.1); similar to storekeeper protein [Solanum tuberosum] (GB:CAC39398.1); contains InterPro domain Protein of unknown function DUF573; (InterPro:IPR007592) (MapMan)
AT4G01650.1	66	30	8	4	9.665	SPRFNSNEDETETETDDEDDYCLTDGKTEE	S(66):0.778 S(71):1.677 T(76):1.0597817 T(78):1.6066046 T(80):2.3610225 Y(86):0.7071623 T(89):1.9087377 T(93):-0.43349328	similar to unknown protein [Arabidopsis thaliana] (TAIR:AT5G08720.1); similar to COG2867: Oligoketide cyclase/lipid transport protein [Nostoc punctiforme PCC 73102] (GB:ZP_00109164.1); similar to Os01g0971700 [Oryza sativa (japonica cultivar-group)] (GB:NP_001045536.1); contains InterPro domain Streptomyces cyclase/dehydrase; (InterPro:IPR005031) (TAIR 7.0)	similar to unknown protein [Arabidopsis thaliana] (TAIR:AT5G08720.1); similar to COG2867: Oligoketide cyclase/lipid transport protein [Nostoc punctiforme PCC 73102] (GB:ZP_00109164.1); similar to Os01g0971700 [Oryza sativa (japonica cultivar-group)] (GB:NP_001045536.1); contains InterPro domain Streptomyces cyclase/dehydrase; (InterPro:IPR005031) (MapMan)
AT4G02720.1	127	30	10	5	9.807	RKRSYDSDSESEGSESDSEEEDRRRRRKSS	S(130):1.214 Y(131):1.6610695 S(133):1.451 S(135):1.078 S(137):-0.657 S(140):0.63 S(142):1.914 S(144):1.793 S(155):0.663 S(156):0.06	similar to DEAD box RNA helicase, putative [Arabidopsis thaliana] (TAIR:AT1G20920.1); similar to Os09g0455400 [Oryza sativa (japonica cultivar-group)] (GB:NP_001063358.1); similar to hypothetical protein PY05066 [Plasmodium yoelii yoelii str. 17XNL] (GB:XP_725465.1); contains InterPro domain Protein of unknown function DUF926; (InterPro:IPR009269) (TAIR 7.0)	similar to DEAD box RNA helicase, putative [Arabidopsis thaliana] (TAIR:AT1G20920.1); similar to Os09g0455400 [Oryza sativa (japonica cultivar-group)] (GB:NP_001063358.1); similar to hypothetical protein PY05066 [Plasmodium yoelii yoelii str. 17XNL] (GB:XP_725465.1); contains InterPro domain Protein of unknown function DUF926; (InterPro:IPR009269) (MapMan)
AT4G03565.1	26	30	8	1	8.903	SDTREDDYSSDGEKEGEDYESNGEEGDEYD	S(26):0.691 T(28):1.1710208 Y(33):1.3414223 S(34):1.078 S(35):1.108 Y(44):1.2132668 S(46):1.351 Y(54):0.94906751	similar to unknown protein [Arabidopsis thaliana] (TAIR:AT1G03710.1); similar to hypothetical protein 1.t00028.part_1 [Entamoeba histolytica HM-1:IMSS] (GB:XP_657586.1); contains InterPro domain Arabidopsis thaliana cystatin-related protein; (InterPro:IPR006525) (TAIR 7.0)	similar to unknown protein [Arabidopsis thaliana] (TAIR:AT1G03710.1); similar to hypothetical protein 1.t00028.part_1 [Entamoeba histolytica HM-1:IMSS] (GB:XP_657586.1); contains InterPro domain Arabidopsis thaliana cystatin-related protein; (InterPro:IPR006525) (MapMan)
AT4G05360.1	586	30	12	5	9.407	TATVAEIASDTRTDSRTDTETTSGTRKVQK	T(586):0.49091969 T(588):-0.20598194 S(594):-0.042 T(596):0.68381985 T(598):1.7078789 S(600):1.09 T(602):1.5639155 T(604):1.4965634 T(606):1.6576876 T(607):0.21792851 S(608):0.231 T(610):0.51527171	zinc knuckle (CCHC-type) family protein (TAIR 7.0)	zinc knuckle (CCHC-type) family protein similar to SYN3 (Sister chromatid cohesion 1 protein 3) [Arabidopsis thaliana] (TAIR:AT3G59550.1); similar to gag-pol polyprotein [Glycine max] (GB:AAO73523.1); contains InterPro domain Rad21/Rec8 like protein, C-terminal; (InterPro:IPR006909); contains InterPro domain Zinc finger, CCHC-type; (InterPro:IPR001878) (MapMan)
AT4G08670.1	148	30	15	1	9.03	TTSPSAAKSPETSATSPSSDETPSMTAPSP	T(148):-0.14730471 T(149):0.22137874 S(150):1.229 S(152):0.128 S(156):-0.867 T(159):0.80568406 S(160):-0.991 T(162):1.1124712 S(163):0.775 S(165):1.688 S(166):-0.287 T(169):1.1622814 S(171):1.335 T(173):2.0174086 S(176):0.848	protease inhibitor/seed storage/lipid transfer protein (LTP) family protein (TAIR 7.0)	protease inhibitor/seed storage/lipid transfer protein (LTP) family protein similar to protease inhibitor/seed storage/lipid transfer protein (LTP) family protein [Arabidopsis thaliana] (TAIR:AT1G36150.1); similar to xylogen protein 1 [Zinnia elegans] (GB:BAD24657.1); contains InterPro domain Plant lipid transfer protein/Par allergen; (InterPro:IPR000528); contains InterPro domain Plant lipid tra…
AT4G08710.1	19	30	11	16	11.174	TEETATATKETAPATKETAPATKETAPTIT	T(19):0.47763886 T(22):1.2840362 T(24):0.70987481 T(26):1.537699 T(29):1.0732163 T(33):1.3193247 T(36):1.0796365 T(40):1.2261418 T(43):0.58283766 T(46):0.945162 T(48):0.93801376	similar to unknown protein [Arabidopsis thaliana] (TAIR:AT2G23480.1); similar to PREDICTED: hypothetical protein [Rattus norve (GB:XP_001078517.1); contains InterPro domain Protein of unknown function DUF287; (InterPro:IPR005048) (TAIR 7.0)	similar to unknown protein [Arabidopsis thaliana] (TAIR:AT2G23480.1); similar to PREDICTED: hypothetical protein [Rattus norve (GB:XP_001078517.1); contains InterPro domain Protein of unknown function DUF287; (InterPro:IPR005048) (MapMan)
AT4G09030.1	46	30	11	14	12.787	TPSITPTPTPTPSATPTAAPVSPPAGSPLP	T(46):2.0199143 S(48):0.0040 T(50):1.9621986 T(52):1.9449401 T(54):1.6405144 T(56):2.5041397 S(58):-0.644 T(60):1.9777098 T(62):-0.024176664 S(67):0.903 S(72):0.499	AGP10 (Arabinogalactan protein 10) (TAIR 7.0)	AGP10 (Arabinogalactan protein 10) Encodes arabinogalactan protein (AGP10). Identical to Classical arabinogalactan protein 10 precursor (AGP10) [Arabidopsis Thaliana] (GB:Q9M0S4); similar to AGP5 (ARABINOGALACTAN-PROTEIN 5) [Arabidopsis thaliana] (TAIR:AT1G35230.1); similar to putative arabinagalactan protein [Lotus japonicus] (GB:CAD89603.1) (MapMan)
AT4G14870.1	60	30	8	1	9.567	RDTAGSESESEATPSPAEESGSGEDKEVEI	T(62):1.385851 S(65):1.07 S(67):1.145 S(69):0.542 T(72):1.9111177 S(74):1.934 S(79):0.116 S(81):1.463	protein translocase (TAIR 7.0)	protein translocase similar to conserved hypothetical protein [Medicago truncatula] (GB:ABE77495.1); contains InterPro domain SecE subunit of protein translocation complex; (InterPro:IPR005807) (MapMan)
AT4G16050.1	511	30	8	1	8.946	SAAETEDDESADTEDDESADTEDDESAETE	S(511):0.765 T(515):2.061044 S(520):0.964 T(523):1.4142091 S(528):0.769 T(531):1.4142091 S(536):0.456 T(539):1.1021547	similar to unknown protein [Arabidopsis thaliana] (TAIR:AT1G51538.1); similar to hypothetical protein [Oryza sativa (japonica cultivar-group)] (GB:AAO60015.1); contains InterPro domain Protein of unknown function DUF1723; (InterPro:IPR013541) (TAIR 7.0)	similar to unknown protein [Arabidopsis thaliana] (TAIR:AT1G51538.1); similar to hypothetical protein [Oryza sativa (japonica cultivar-group)] (GB:AAO60015.1); contains InterPro domain Protein of unknown function DUF1723; (InterPro:IPR013541) (MapMan)
AT4G22485.1	326	30	8	125	12.852	TPPETPPNTPPQSPPNTPPETPPNTPPGTP	T(326):2.0701402 T(330):1.4158193 T(334):1.7267225 S(338):0.584 T(342):1.6055476 T(346):1.6616969 T(350):1.9535131 T(354):1.8347192	Encodes a Protease inhibitor/seed storage/LTP family protein (TAIR 7.0)	Encodes a Protease inhibitor/seed storage/LTP family protein similar to ATEPR1 (Arabidopsis thaliana extensin proline-rich 1) [Arabidopsis thaliana] (TAIR:AT2G27380.1); similar to putative membrane protein [Emiliania huxleyi virus 86] (GB:YP_294122.1); contains InterPro domain Plant lipid transfer/seed storage/trypsin-alpha amylase inhibitor; (InterPro:IPR003612) (MapMan)
AT4G24580.1	418	30	9	9	10.678	SPGLYSDSEESGSGTEEGSDDEEYDDDDDG	S(418):1.938 Y(422):1.3770465 S(423):0.15 S(425):0.548 S(428):-0.484 S(430):1.855 T(432):2.5663797 S(436):1.681 Y(441):1.0469784	pleckstrin homology (PH) domain-containing protein-related / RhoGAP domain-containing protein (TAIR 7.0)	pleckstrin homology (PH) domain-containing protein-related / RhoGAP domain-containing protein similar to pleckstrin homology (PH) domain-containing protein / RhoGAP domain-containing protein [Arabidopsis thaliana] (TAIR:AT5G12150.1); similar to pleckstrin homology (PH) domain-containing protein / RhoGAP domain-containing protein [Arabidopsis thaliana] (TAIR:AT5G19390.2); similar to pleckstrin hom…
AT4G25500.1	225	30	8	12	10.395	YGRRRSPSPYKKSRRGSPEYGRDRRGNDSP	Y(225):0.93425879 S(230):1.731 S(232):1.328 Y(234):2.1705998 S(237):-0.995 S(241):2.419 Y(244):1.037291 S(253):1.77	ATRSP35 (Arabidopsis thaliana arginine/serine-rich splicing factor 35); RNA binding (TAIR 7.0)	ATRSP35 (Arabidopsis thaliana arginine/serine-rich splicing factor 35); RNA binding encodes an arginine/serine-rich splicing factor. transcript is alternatively spliced and is differentially expressed in different tissues (flowers, roots, stems, and leaves) examined. Identical to Arginine/serine-rich-splicing factor RSP40 (RSP40) [Arabidopsis Thaliana] (GB:P92965;GB:Q96333); similar to ATRSP41 (A…
AT4G25500.2	184	30	8	12	10.395	YGRRRSPSPYKKSRRGSPEYGRDRRGNDSP	Y(184):0.93425879 S(189):1.731 S(191):1.328 Y(193):2.1705998 S(196):-0.995 S(200):2.419 Y(203):1.037291 S(212):1.77	ATRSP35 (Arabidopsis thaliana arginine/serine-rich splicing factor 35); RNA binding (TAIR 7.0)	ATRSP35 (Arabidopsis thaliana arginine/serine-rich splicing factor 35); RNA binding encodes an arginine/serine-rich splicing factor. transcript is alternatively spliced and is differentially expressed in different tissues (flowers, roots, stems, and leaves) examined. Identical to Arginine/serine-rich-splicing factor RSP40 (RSP40) [Arabidopsis Thaliana] (GB:P92965;GB:Q96333); similar to ATRSP41 (A…
AT4G25500.3	192	30	8	12	10.395	YGRRRSPSPYKKSRRGSPEYGRDRRGNDSP	Y(192):0.93425879 S(197):1.731 S(199):1.328 Y(201):2.1705998 S(204):-0.995 S(208):2.419 Y(211):1.037291 S(220):1.77	ATRSP35 (Arabidopsis thaliana arginine/serine-rich splicing factor 35) (TAIR 7.0)	ATRSP35 (Arabidopsis thaliana arginine/serine-rich splicing factor 35); RNA binding encodes an arginine/serine-rich splicing factor. transcript is alternatively spliced and is differentially expressed in different tissues (flowers, roots, stems, and leaves) examined. Identical to Arginine/serine-rich-splicing factor RSP40 (RSP40) [Arabidopsis Thaliana] (GB:P92965;GB:Q96333); similar to ATRSP41 (A…
AT4G32420.1	204	30	17	20	12.356	HSSSESESSSDSETDSSESDSESDSDLSSP	S(205):1.37 S(206):0.796 S(207):0.961 S(209):0.78 S(211):-0.099 S(212):-0.784 S(213):1.102 S(215):0.564 T(217):1.6961162 S(219):0.825 S(220):0.217 S(222):1.615 S(224):0.997 S(226):0.804 S(228):0.881 S(231):-0.317 S(232):0.948	peptidyl-prolyl cis-trans isomerase cyclophilin-type family protein (TAIR 7.0)	peptidyl-prolyl cis-trans isomerase cyclophilin-type family protein similar to peptidyl-prolyl cis-trans isomerase cyclophilin-type family protein [Arabidopsis thaliana] (TAIR:AT3G63400.1); similar to Peptidyl-prolyl cis-trans isomerase, cyclophilin type [Medicago truncatula] (GB:ABE78987.1); contains InterPro domain Peptidyl-prolyl cis-trans isomerase, cyclophilin type; (InterPro:IPR002130) (Map…
AT4G35800.1	1548	30	18	22	11.297	SSPGYSPTSPGYSPTSPGYSPTSPGYSPTS	S(1548):0.824 S(1549):0.581 Y(1552):1.2918283 S(1553):0.236 T(1555):0.70778014 S(1556):0.397 Y(1559):1.2066994 S(1560):0.229 T(1562):0.70778014 S(1563):0.397 Y(1566):1.2066994 S(1567):0.229 T(1569):0.70778014 S(1570):0.397 Y(1573):1.1081529 S(1574):0.139 T(1576):0.55771918 S(1577):0.374	NRPB1 (RNA POLYMERASE II LARGE SUBUNIT); DNA binding / DNA-directed RNA polymerase (TAIR 7.0)	NRPB1 (RNA POLYMERASE II LARGE SUBUNIT); DNA binding / DNA-directed RNA polymerase Encodes a large subunit of RNA polymerase II (aka RNA polymerase B). Identical to DNA-directed RNA polymerase II largest subunit (EC 2.7.7.6) (RPB205) [Arabidopsis Thaliana] (GB:P18616;GB:P31635;GB:Q9SZS8); similar to NRPC1 (nuclear RNA polymerase C 1), DNA binding / DNA-directed RNA polymerase [Arabidopsis thalian…
AT4G37450.1	31	30	15	4	9.265	SPTTPSAPTTSPTKSPAVTSPTTAPAKTPT	S(31):0.367 T(33):1.2904912 T(34):0.8153144 S(36):-0.178 T(39):0.70524632 T(40):-0.23615947 S(41):0.63 T(43):0.12272081 S(45):1.161 T(49):0.93833808 S(50):0.774 T(52):0.035494781 T(53):0.052967003 T(58):1.7845342 T(60):1.0015855	AGP18 (Arabinogalactan protein 18) (TAIR 7.0)	AGP18 (Arabinogalactan protein 18) AGP18 is a lysine-rich arabinogalactan-protein (AGP) and part of a multi-gene family of glycoproteins with approx. 50 members. It falls into one subclass with AGP17 and AGP19, other lysine-rich AGPs. It is expressed in young leaves, shoots, roots and flowers. Identical to Lysine-rich arabinogalactan protein 18 precursor (Lys-rich AGP 18) (AGP18) [Arabidopsis Tha…
AT5G03740.1	167	30	8	14	12.944	TAESDSEEDDSSDDEEDDSSEEETPKKPEE	T(167):1.5895206 S(170):1.51 S(172):1.53 S(177):1.502 S(178):1.703 S(185):1.586 S(186):0.966 T(190):2.5570479	HD2C (HISTONE DEACETYLASE 2C); nucleic acid binding / zinc ion binding (TAIR 7.0)	HD2C (HISTONE DEACETYLASE 2C); nucleic acid binding / zinc ion binding HD2-type histone deacetylase HDAC. Involved in the ABA and stress responses. Mediates transcriptional repression Identical to Histone deacetylase 2c (HD-tuins protein 3) (HD2C) [Arabidopsis Thaliana] (GB:Q9LZR5;GB:Q9M4T4); similar to HD2A (HISTONE DEACETYLASE 2A), nucleic acid binding / zinc ion binding [Arabidopsis thaliana] …
AT5G08600.1	609	30	9	1	8.99	ESSDSESDDSESDDSESEAEQMVDGILTCG	S(610):0.113 S(611):1.221 S(613):1.417 S(615):1.767 S(618):0.947 S(620):1.726 S(623):0.542 S(625):0.747 T(636):0.51030322	U3 ribonucleoprotein (Utp) family protein (TAIR 7.0)	U3 ribonucleoprotein (Utp) family protein similar to unknown protein [Arabidopsis thaliana] (TAIR:AT4G02400.1); similar to hypothetical protein DEHA0A03355g [Debaryomyces hansenii CBS767] (GB:XP_456468.1); similar to Os03g0343300 [Oryza sativa (japonica cultivar-group)] (GB:NP_001050076.1); contains InterPro domain Utp14 protein; (InterPro:IPR006709) (MapMan)
AT5G10430.1	27	30	7	1	9.15	TPTATPPPATPPPVATPPPVATPPPAATPA	T(27):2.243899 T(29):0.75141038 T(31):1.6637549 T(36):0.99666272 T(42):1.302141 T(48):1.2092346 T(54):0.98261891	AGP4 (ARABINOGALACTAN-PROTEIN 4) (TAIR 7.0)	AGP4 (ARABINOGALACTAN-PROTEIN 4) Encodes arabinogalactan-protein (AGP4). Identical to Classical arabinogalactan protein 4 precursor (AGP4) [Arabidopsis Thaliana] (GB:Q9ZT16); similar to AGP7 (Arabinogalactan protein 7) [Arabidopsis thaliana] (TAIR:AT5G65390.1); similar to 4D11_29 [Brassica rapa subsp. pekinensis] (GB:AAZ67543.1); contains InterPro domain Glutelin; (InterPro:IPR000480) (MapMan)
AT5G19490.1	115	30	10	1	9.539	SSGRTGSGLSLKFEEDLEDGSPESSRTPSP	S(115):0.933 S(116):1.207 T(119):0.38256283 S(121):1.115 S(124):0.572 S(135):2.041 S(138):0.326 S(139):-0.531 T(141):1.6971994 S(143):1.796	repressor protein-related (TAIR 7.0)	repressor protein-related similar to transcription factor, putative [Arabidopsis thaliana] (TAIR:AT3G12480.1); similar to Os05g0494100 [Oryza sativa (japonica cultivar-group)] (GB:NP_001055923.1); similar to Histone-fold/TFIID-TAF/NF-Y [Medicago truncatula] (GB:ABE81057.1); contains InterPro domain Histone-fold; (InterPro:IPR009072); contains InterPro domain Transcription factor CBF/NF-Y/archaeal…
AT5G37010.1	176	30	9	3	10.624	SPRERRRRTPSRERDDSKSNRSGSRERGSS	S(176):2.522 T(184):2.6586546 S(186):1.257 S(192):0.239 S(194):0.57 S(197):0.83 S(199):1.14 S(204):1.084 S(205):0.323	similar to unknown protein [Arabidopsis thaliana] (TAIR:AT1G65710.1); similar to OSIGBa0115K01-H0319F09.22 [Oryza sativa (indica cultivar-group)] (GB:CAH67916.1); similar to Os04g0528600 [Oryza sativa (japonica cultivar-group)] (GB:NP_001053377.1); similar to PREDICTED: hypothetical protein [Rattus norve (GB:XP_001068310.1) (TAIR 7.0)	similar to unknown protein [Arabidopsis thaliana] (TAIR:AT1G65710.1); similar to OSIGBa0115K01-H0319F09.22 [Oryza sativa (indica cultivar-group)] (GB:CAH67916.1); similar to Os04g0528600 [Oryza sativa (japonica cultivar-group)] (GB:NP_001053377.1); similar to PREDICTED: hypothetical protein [Rattus norve (GB:XP_001068310.1) (MapMan)
AT5G38050.1	238	30	16	4	9.927	SGRESESSESGVESSGSGSSSTSESRKSGS	S(238):1.615 S(242):0.933 S(244):0.702 S(245):-0.164 S(247):1.042 S(251):0.366 S(252):-0.0020 S(254):0.67 S(256):0.229 S(257):0.28 S(258):0.47 T(259):0.90313222 S(260):-0.385 S(262):0.465 S(265):1.349 S(267):1.454	similar to unknown protein [Arabidopsis thaliana] (TAIR:AT1G71080.1); similar to Os01g0507500 [Oryza sativa (japonica cultivar-group)] (GB:NP_001043153.1); contains domain FAMILY NOT NAMED (PTHR15970); contains domain gb def: Gb|AAF26010.1 (PTHR15970:SF1) (TAIR 7.0)	similar to unknown protein [Arabidopsis thaliana] (TAIR:AT1G71080.1); similar to Os01g0507500 [Oryza sativa (japonica cultivar-group)] (GB:NP_001043153.1); contains domain FAMILY NOT NAMED (PTHR15970); contains domain gb def: Gb|AAF26010.1 (PTHR15970:SF1) (MapMan)
AT5G47370.1	94	30	8	3	10.236	SGTGVGSGDDHDEITPDRGYSRGTSDEEED	S(94):0.665 T(96):1.8465549 S(100):1.017 T(108):2.2761747 Y(113):0.5040664 S(114):0.967 T(117):1.5339846 S(118):1.426	HAT2; transcription factor (TAIR 7.0)	HAT2; transcription factor homeobox-leucine zipper genes induced by auxin, but not by other phytohormones. Plays opposite roles in the shoot and root tissues in regulating auxin-mediated morphogenesis. Identical to Homeobox-leucine zipper protein HAT2 (Homeodomain-leucine zipper protein HAT2) (HD-ZIP protein 2) (HAT2) [Arabidopsis Thaliana] (GB:P46601;GB:Q546H4;GB:Q9LVS2); similar to HAT1 (homeob…
AT5G49400.1	231	30	13	1	9.005	RKERRRRYSSSSSESSESESASDSDSDEDR	Y(238):1.284941 S(239):0.827 S(240):0.69 S(241):0.418 S(242):0.282 S(243):0.413 S(245):0.012 S(246):0.0040 S(248):0.566 S(250):1.004 S(252):0.854 S(254):1.353 S(256):1.297	zinc knuckle (CCHC-type) family protein (TAIR 7.0)	zinc knuckle (CCHC-type) family protein similar to unknown protein [Arabidopsis thaliana] (TAIR:AT5G53800.1); similar to Zinc finger, CCHC-type [Medicago truncatula] (GB:ABE83191.1); contains InterPro domain Zinc finger, CCHC-type; (InterPro:IPR001878) (MapMan)
AT5G49710.1	45	30	9	1	8.987	SEDDEDDKSTGEGSGSQESRGEVSSSDRED	S(45):0.871 S(53):0.921 T(54):2.2028482 S(58):0.972 S(60):1.121 S(63):0.607 S(68):0.427 S(69):0.259 S(70):1.606	similar to unknown protein [Arabidopsis thaliana] (TAIR:AT4G24590.1); similar to unknown protein [Primula vulgaris] (GB:ABB82569.1) (TAIR 7.0)	similar to unknown protein [Arabidopsis thaliana] (TAIR:AT4G24590.1); similar to unknown protein [Primula vulgaris] (GB:ABB82569.1) (MapMan)
AT5G49710.2	45	30	9	1	8.987	SEDDEDDKSTGEGSGSQESRGEVSSSDRED	S(45):0.871 S(53):0.921 T(54):2.2028482 S(58):0.972 S(60):1.121 S(63):0.607 S(68):0.427 S(69):0.259 S(70):1.606	similar to unknown protein [Arabidopsis thaliana] (TAIR:AT4G24590.1); similar to Os02g0781700 [Oryza sativa (japonica cultivar-group)] (GB:NP_001048312.1); similar to MADS box interactor-like [Oryza sativa (japonica cultivar-group)] (GB:BAD19444.1) (TAIR 7.0)	similar to unknown protein [Arabidopsis thaliana] (TAIR:AT4G24590.1); similar to unknown protein [Primula vulgaris] (GB:ABB82569.1) (MapMan)
AT5G49710.3	45	30	9	1	8.987	SEDDEDDKSTGEGSGSQESRGEVSSSDRED	S(45):0.871 S(53):0.921 T(54):2.2028482 S(58):0.972 S(60):1.121 S(63):0.607 S(68):0.427 S(69):0.259 S(70):1.606	similar to unknown protein [Arabidopsis thaliana] (TAIR:AT4G24590.1); similar to unknown protein [Primula vulgaris] (GB:ABB82569.1) (TAIR 7.0)	similar to unknown protein [Arabidopsis thaliana] (TAIR:AT4G24590.1); similar to unknown protein [Primula vulgaris] (GB:ABB82569.1) (MapMan)
AT5G52040.1	205	30	8	9	10.8	YGRGASPVAHKRERTSPDYGRGRRSPSPYK	Y(205):0.63012795 S(210):1.884 T(219):0.99979614 S(220):1.879 Y(223):0.89960716 S(229):0.599 S(231):2.052 Y(233):1.8562867	ATRSP41 (Arabidopsis thaliana arginine/serine-rich splicing factor 41); RNA binding (TAIR 7.0)	ATRSP41 (Arabidopsis thaliana arginine/serine-rich splicing factor 41); RNA binding encodes an arginine/serine-rich splicing factor. transcript is alternatively spliced and is differentially expressed in different tissues (flowers, roots, stems, and leaves) examined. Identical to Arginine/serine-rich-splicing factor RSP41 (RSP41) [Arabidopsis Thaliana] (GB:P92966;GB:Q9FJ88); similar to ATRSP35 (A…
AT5G52040.2	205	30	8	9	10.8	YGRGASPVAHKRERTSPDYGRGRRSPSPYK	Y(205):0.63012795 S(210):1.884 T(219):0.99979614 S(220):1.879 Y(223):0.89960716 S(229):0.599 S(231):2.052 Y(233):1.8562867	ATRSP41 (Arabidopsis thaliana arginine/serine-rich splicing factor 41); RNA binding (TAIR 7.0)	ATRSP41 (Arabidopsis thaliana arginine/serine-rich splicing factor 41); RNA binding encodes an arginine/serine-rich splicing factor. transcript is alternatively spliced and is differentially expressed in different tissues (flowers, roots, stems, and leaves) examined. Identical to Arginine/serine-rich-splicing factor RSP41 (RSP41) [Arabidopsis Thaliana] (GB:P92966;GB:Q9FJ88); similar to ATRSP35 (A…
AT5G53800.1	103	30	15	3	9.217	YSSSSSDSESESESEYSDSEESESEDERRR	Y(103):1.5942548 S(104):0.469 S(105):0.265 S(106):0.325 S(107):0.892 S(108):0.937 S(110):0.2 S(112):0.238 S(114):0.99 S(116):0.065 Y(118):1.3063902 S(119):0.905 S(121):0.703 S(124):-0.989 S(126):1.316	similar to DEAD box RNA helicase, putative [Arabidopsis thaliana] (TAIR:AT1G20920.1); similar to hypothetical protein TTHERM_01026350 [Tetrahymena thermophila SB210] (GB:XP_001030734.1); similar to Os04g0530300 [Oryza sativa (japonica cultivar-group)] (GB:NP_001053388.1); similar to OSIGBa0155K17.11 [Oryza sativa (indica cultivar-group)] (GB:CAJ86384.1) (TAIR 7.0)	similar to DEAD box RNA helicase, putative [Arabidopsis thaliana] (TAIR:AT1G20920.1); similar to hypothetical protein TTHERM_01026350 [Tetrahymena thermophila SB210] (GB:XP_001030734.1); similar to Os04g0530300 [Oryza sativa (japonica cultivar-group)] (GB:NP_001053388.1); similar to OSIGBa0155K17.11 [Oryza sativa (indica cultivar-group)] (GB:CAJ86384.1) (MapMan)
AT5G57370.1	69	30	7	1	8.95	SPERYRSRSRSIDRDRDRDRQRHHRRRSPS	S(69):1.864 Y(73):1.4680733 S(75):0.116 S(77):0.841 S(79):0.049 S(96):2.417 S(98):2.195	similar to U2 snRNP auxiliary factor large subunit, putative [Arabidopsis thaliana] (TAIR:AT1G60900.1); similar to conserved hypothetical protein [Medicago truncatula] (GB:ABE84015.1) (TAIR 7.0)	similar to U2 snRNP auxiliary factor large subunit, putative [Arabidopsis thaliana] (TAIR:AT1G60900.1); similar to conserved hypothetical protein [Medicago truncatula] (GB:ABE84015.1) (MapMan)
AT5G57970.1	48	30	15	1	9.137	SSGRTGSDEKTSYATPTETVSSSSQKHTLN	S(48):0.773 S(49):1.652 T(52):1.1422722 S(54):0.656 T(58):0.83130878 S(59):-0.923 Y(60):1.2598404 T(62):1.5618508 T(64):0.07718256 T(66):1.3014736 S(68):0.926 S(69):-1.06 S(70):0.606 S(71):0.094 T(75):0.23952142	methyladenine glycosylase family protein (TAIR 7.0)	methyladenine glycosylase family protein similar to methyladenine glycosylase family protein [Arabidopsis thaliana] (TAIR:AT1G80850.1); similar to Protein prenyltransferase, alpha subunit [Medicago truncatula] (GB:ABE92847.1); contains InterPro domain Methyladenine glycosylase; (InterPro:IPR005019); contains InterPro domain DNA glycosylase; (InterPro:IPR011257) (MapMan)
AT5G57970.2	48	30	15	1	9.137	SSGRTGSDEKTSYATPTETVSSSSQKHTLN	S(48):0.773 S(49):1.652 T(52):1.1422722 S(54):0.656 T(58):0.83130878 S(59):-0.923 Y(60):1.2598404 T(62):1.5618508 T(64):0.07718256 T(66):1.3014736 S(68):0.926 S(69):-1.06 S(70):0.606 S(71):0.094 T(75):0.23952142	DNA-3-methyladenine glycosylase I (TAIR 7.0)	methyladenine glycosylase family protein similar to methyladenine glycosylase family protein [Arabidopsis thaliana] (TAIR:AT1G80850.1); similar to Protein prenyltransferase, alpha subunit [Medicago truncatula] (GB:ABE92847.1); contains InterPro domain Methyladenine glycosylase; (InterPro:IPR005019); contains InterPro domain DNA glycosylase; (InterPro:IPR011257) (MapMan)
AT5G63720.1	273	30	15	1	9.625	TPSATGSESEDEEVSTSQEYSGETGSSSGS	T(273):1.6515567 S(275):0.129 T(277):2.3243057 S(279):0.039 S(281):1.513 S(287):-0.157 T(288):0.60702936 S(289):-1.199 Y(292):0.71789295 S(293):-0.263 T(296):1.3024195 S(298):0.453 S(299):-0.196 S(300):0.908 S(302):1.795	similar to IMP dehydrogenase/GMP reductase [Medicago truncatula] (GB:ABE86374.1) (TAIR 7.0)	similar to IMP dehydrogenase/GMP reductase [Medicago truncatula] (GB:ABE86374.1) (MapMan)
AT5G64200.1	120	30	9	5	9.201	SPRRSRSPRRSRSPPRRRSPRRSRSPRRRS	S(120):2.282 S(124):-0.798 S(126):0.895 S(130):-0.163 S(132):2.211 S(138):1.712 S(142):-0.243 S(144):2.242 S(149):1.063	ATSC35 ("Arabidopsis thaliana arginine/serine-rich splicing factor 35, 35 kDa protein"); RNA binding (TAIR 7.0)	ATSC35 ("Arabidopsis thaliana arginine/serine-rich splicing factor 35, 35 kDa protein"); RNA binding encodes an SC35-like splicing factor of 35 kD localized to the nuclear specks. similar to SCL30a (SC35-like splicing factor 30a), RNA binding [Arabidopsis thaliana] (TAIR:AT3G13570.1); similar to putative ar (GB:CAA76346.1); contains InterPro domain Nucleotide-binding, alpha-beta plait; (InterPro:…
AT5G64200.2	120	30	9	5	9.201	SPRRSRSPRRSRSPPRRRSPRRSRSPRRRS	S(120):2.282 S(124):-0.798 S(126):0.895 S(130):-0.163 S(132):2.211 S(138):1.712 S(142):-0.243 S(144):2.242 S(149):1.063	ATSC35 ("Arabidopsis thaliana arginine/serine-rich splicing factor 35, 35 kDa protein"); RNA binding (TAIR 7.0)	ATSC35 ("Arabidopsis thaliana arginine/serine-rich splicing factor 35, 35 kDa protein"); RNA binding encodes an SC35-like splicing factor of 35 kD localized to the nuclear specks. similar to SCL30a (SC35-like splicing factor 30a), RNA binding [Arabidopsis thaliana] (TAIR:AT3G13570.1); similar to putative ar (GB:CAA76346.1); contains InterPro domain Nucleotide-binding, alpha-beta plait; (InterPro:…

## Sheet: window size 40
AGI (TAIR7)	position (aa)	winsize	#STY	#sigwin	score sum	sequence	aa(position):score	function (TAIR 7.0)	function (MapMan)
AT1G02840.1	252	40	14	16	12.576	SPGPRSKSRSPSPRRSRSRSRSPLPSVQKEGSKSPSKPSP	S(252):1.002 S(257):0.069 S(259):-0.013 S(261):0.802 S(263):2.093 S(267):0.614 S(269):2.45 S(271):0.499 S(273):1.535 S(277):0.779 S(283):1.047 S(285):1.322 S(287):-0.111 S(290):0.488	SR1 (splicing factor 2); RNA binding (TAIR 7.0)	SR1 (splicing factor 2); RNA binding SR1 is a plant homologue of the human general/alternative splicing factor SF2/ASF. Identical to Pre-mRNA-splicing factor SF2 (SR1 protein) (SF2) [Arabidopsis Thaliana] (GB:O22315;GB:O22314;GB:Q39201); similar to pre-mRNA splicing factor, putative / SR1 protein, putative [Arabidopsis thaliana] (TAIR:AT4G02430.2); similar to ribonucleoprotein (GB:AAA32856.1); co…
AT1G02840.3	252	40	14	16	12.576	SPGPRSKSRSPSPRRSRSRSRSPLPSVQKEGSKSPSKPSP	S(252):1.002 S(257):0.069 S(259):-0.013 S(261):0.802 S(263):2.093 S(267):0.614 S(269):2.45 S(271):0.499 S(273):1.535 S(277):0.779 S(283):1.047 S(285):1.322 S(287):-0.111 S(290):0.488	SR1 (splicing factor 2); RNA binding (TAIR 7.0)	SR1 (splicing factor 2); RNA binding SR1 is a plant homologue of the human general/alternative splicing factor SF2/ASF. Identical to Pre-mRNA-splicing factor SF2 (SR1 protein) (SF2) [Arabidopsis Thaliana] (GB:O22315;GB:O22314;GB:Q39201); similar to pre-mRNA splicing factor, putative / SR1 protein, putative [Arabidopsis thaliana] (TAIR:AT4G02430.2); similar to ribonucleoprotein (GB:AAA32856.1); co…
AT1G03910.1	2	40	11	1	10.354	GSHGKGKRDRSGRQKKRRDESESGSESESYTSDSDGSDDL	S(12):0.931 S(22):1.031 S(24):1.711 S(26):-0.253 S(28):0.335 S(30):0.492 Y(31):1.1667885 T(32):2.1323181 S(33):0.494 S(35):1.13 S(38):1.184	similar to unknown protein [Arabidopsis thaliana] (TAIR:AT5G53800.1); similar to unknown protein [Oryza sativa (japonica cultivar-group)] (GB:AAO37540.1); contains InterPro domain Transglutaminase, C-terminal; (InterPro:IPR008958) (TAIR 7.0)	similar to unknown protein [Arabidopsis thaliana] (TAIR:AT5G53800.1); similar to unknown protein [Oryza sativa (japonica cultivar-group)] (GB:AAO37540.1); contains InterPro domain Transglutaminase, C-terminal; (InterPro:IPR008958) (MapMan)
AT1G04540.1	253	40	13	3	10.139	TLPTTTDSDEKKSSEYTPPSKNLRVPRQRYNSIESDLINP	T(253):1.552814 T(256):1.0669878 T(257):1.3293347 T(258):1.0848105 S(260):0.57 S(265):0.166 S(266):-0.547 Y(268):1.5722617 T(269):2.4066928 S(272):-0.739 Y(282):0.85381097 S(284):0.685 S(287):0.137	C2 domain-containing protein (TAIR 7.0)	C2 domain-containing protein similar to C2 domain-containing protein [Arabidopsis thaliana] (TAIR:AT2G33320.1); similar to C2 calcium/lipid-binding re (GB:ABE92950.1); contains InterPro domain C2; (InterPro:IPR000008); contains InterPro domain C2 calcium/lipid-binding region, CaLB; (InterPro:IPR008973) (MapMan)
AT1G07350.1	280	40	16	23	11.537	SRSYSPRYRARDRSCSPYYRGRDRSYSPHYQGRDRSYSPE	S(280):0.59 S(282):0.181 Y(283):0.36250674 S(284):1.538 Y(287):0.38348028 S(293):-0.083 S(295):1.247 Y(297):1.5954024 Y(298):0.12931555 S(304):0.776 Y(305):0.95144115 S(306):1.219 Y(309):0.12219286 S(315):0.405 Y(316):0.71159983 S(317):1.408	transformer serine/arginine-rich ribonucleoprotein, putative (TAIR 7.0)	transformer serine/arginine-rich ribonucleoprotein, putative similar to transformer serine/arginine-rich ribonucleoprotein, putative [Arabidopsis thaliana] (TAIR:AT4G35785.1); similar to RNA recognition motif family protein, expressed [Oryza sativa (japonica cultivar-group)] (GB:ABF95136.1); contains InterPro domain Nucleotide-binding, alpha-beta plait; (InterPro:IPR012677); contains InterPro dom…
AT1G10890.1	2	40	12	8	12.797	FRRKSRSISPRRHRSRSVTPKRRSPTPKRYKRQKSRSSTP	S(8):-0.081 S(10):1.945 S(16):2.041 S(18):0.389 T(20):1.5963592 S(25):0.765 T(27):1.520449 Y(31):1.346565 S(36):0.625 S(38):0.283 S(39):0.146 T(40):2.2207895	F-box family protein (TAIR 7.0)	F-box family protein similar to F-box family protein [Arabidopsis thaliana] (TAIR:AT4G17200.1); similar to expressed protein [Oryza sativa (japonica cultivar-group)] (GB:ABB47085.2); contains InterPro domain Cyclin-like F-box; (InterPro:IPR001810); contains InterPro domain F-box associated type 1; (InterPro:IPR006527) (MapMan)
AT1G11510.1	28	40	15	4	12.291	SSSDDEDDVSSENPSPLKTTLDAVSDSESGSDEETDSDSE	S(28):1.072 S(29):1.58 S(30):1.528 S(37):-0.07 S(38):0.064 S(42):0.591 T(46):-0.52649378 T(47):0.17918631 S(52):0.529 S(54):0.345 S(56):1.169 S(58):1.948 T(62):1.9948659 S(64):1.513 S(66):0.374	DNA-binding storekeeper protein-related (TAIR 7.0)	DNA-binding storekeeper protein-related similar to DNA-binding storekeeper protein-related [Arabidopsis thaliana] (TAIR:AT1G61730.1); similar to storekeeper protein [Solanum tuberosum] (GB:CAC39398.1); contains InterPro domain Protein of unknown function DUF573; (InterPro:IPR007592) (MapMan)
AT1G12080.1	21	40	9	5	10.888	TKTVEETVVETEKKDEETEKKTEEKDEKTEVITETPVVEE	T(21):0.97943477 T(23):0.10716944 T(27):0.84259049 T(31):1.988169 T(38):1.6394939 T(42):2.255004 T(49):0.80069943 T(53):0.42052658 T(55):1.8552265	similar to unknown protein [Arabidopsis thaliana] (TAIR:AT3G59370.1); similar to vacuolar calcium binding protein [Raphanus sativus] (GB:BAA99394.1); contains domain UNCHARACTERIZED (PTHR22683:SF23); contains domain SPORULATION PROTEIN RELATED (PTHR22683) (TAIR 7.0)	similar to unknown protein [Arabidopsis thaliana] (TAIR:AT3G59370.1); similar to vacuolar calcium binding protein [Raphanus sativus] (GB:BAA99394.1); contains domain UNCHARACTERIZED (PTHR22683:SF23); contains domain SPORULATION PROTEIN RELATED (PTHR22683) (MapMan)
AT1G15480.1	69	40	9	3	9.726	SDAGAKTTGDDDDLEDKNVDLATPDETSSDSEDGEEFSGD	S(69):0.076 T(75):1.4015362 T(76):1.7199692 T(91):2.8247549 T(95):1.9346262 S(96):-0.048 S(97):0.423 S(99):-0.135 S(106):1.529	DNA binding (TAIR 7.0)	DNA binding similar to DNA-binding protein, putative [Arabidopsis thaliana] (TAIR:AT1G80270.3); similar to Pentatricopeptide repeat [Medicago truncatula] (GB:ABE93021.1); contains InterPro domain Pentatricopeptide repeat; (InterPro:IPR002885); contains InterPro domain Tetratricopeptide-like helical; (InterPro:IPR011990) (MapMan)
AT1G16610.1	256	40	10	22	14.343	SPIRRRGDTPPRRRPASPSRGRSPSSPPPRRYRSPPRGSP	S(256):2.353 T(264):1.3771939 S(272):1.683 S(274):0.59 S(278):1.869 S(280):0.714 S(281):1.125 Y(287):1.1074989 S(289):1.557 S(294):1.967	SR45 (arginine/serine-rich 45); RNA binding (TAIR 7.0)	SR45 (arginine/serine-rich 45); RNA binding SR spliceosome protein, interacts with SR33 and the U1-70K protein of the U1 snRNP. similar to splicing factor PWI domain-containing protein [Arabidopsis thaliana] (TAIR:AT2G29210.1); similar to putative ar (GB:ABB55376.1); contains InterPro domain Nucleotide-binding, alpha-beta plait; (InterPro:IPR012677); contains InterPro domain RNA-binding region RN…
AT1G16610.2	249	40	10	19	14.343	SPIRRRGDTPPRRRPASPSRGRSPSSPPPRRYRSPPRGSP	S(249):2.353 T(257):1.3771939 S(265):1.683 S(267):0.59 S(271):1.869 S(273):0.714 S(274):1.125 Y(280):1.1074989 S(282):1.557 S(287):1.967	SR45 (arginine/serine-rich 45); RNA binding (TAIR 7.0)	SR45 (arginine/serine-rich 45); RNA binding SR spliceosome protein, interacts with SR33 and the U1-70K protein of the U1 snRNP. similar to splicing factor PWI domain-containing protein [Arabidopsis thaliana] (TAIR:AT2G29210.1); similar to putative ar (GB:ABB55376.1); contains InterPro domain Nucleotide-binding, alpha-beta plait; (InterPro:IPR012677); contains InterPro domain RNA-binding region RN…
AT1G18370.1	669	40	11	7	11.445	NNSSAARGATTPQGSEKETPQKGEESGDVSSREGTPGYRR	S(671):0.658 S(672):-0.491 T(678):0.88525959 T(679):2.4206272 S(683):0.464 T(687):2.7276432 S(694):0.45 S(698):0.563 S(699):0.407 T(703):2.5303195 Y(706):0.82982757	HIK (HINKEL); microtubule motor (TAIR 7.0)	HIK (HINKEL); microtubule motor Mutant has cytokinesis defects; seedling lethal similar to TES (TETRASPORE), microtubule motor [Arabidopsis thaliana] (TAIR:AT3G43210.1); similar to kinesin-like protein NACK1 [Nicotiana tabacum] (GB:BAB86283.1); similar to kinesin heavy chain [Zea mays] (GB:AAK91813.1); similar to kinesin-like protein NACK2 [Nicotiana tabacum] (GB:BAB86284.1); contains InterPro do…
AT1G23860.1	110	40	11	4	10.814	SVRRRSPSPRRRRSPDYGYARRSISPRGRRSPPRRRSVTP	S(110):0.768 S(115):1.736 S(117):2.395 S(123):2.276 Y(126):1.0483038 Y(128):0.58774044 S(132):-1.146 S(134):0.203 S(140):1.211 S(146):-0.126 T(148):1.8608495	SRZ-21 (TAIR 7.0)	SRZ-21 Encodes a 9G8-like serine-arginine rich (SR) protein that interacts in vivo with U1-70K, a U1 small nuclear ribonucleoprotein 70-kDa protein that is involved in nuclear precursor mRNA processing. similar to SRZ-22 (serine/arginine-rich 22) [Arabidopsis thaliana] (TAIR:AT4G31580.2); similar to pre-mRNA processing factor [Triticum aestivum] (GB:AAY84871.1); similar to Os06g0187900 [Oryza sat…
AT1G23860.2	110	40	11	4	10.814	SVRRRSPSPRRRRSPDYGYARRSISPRGRRSPPRRRSVTP	S(110):0.768 S(115):1.736 S(117):2.395 S(123):2.276 Y(126):1.0483038 Y(128):0.58774044 S(132):-1.146 S(134):0.203 S(140):1.211 S(146):-0.126 T(148):1.8608495	SRZ-21 (TAIR 7.0)	SRZ-21 Encodes a 9G8-like serine-arginine rich (SR) protein that interacts in vivo with U1-70K, a U1 small nuclear ribonucleoprotein 70-kDa protein that is involved in nuclear precursor mRNA processing. similar to SRZ-22 (serine/arginine-rich 22) [Arabidopsis thaliana] (TAIR:AT4G31580.2); similar to pre-mRNA processing factor [Triticum aestivum] (GB:AAY84871.1); similar to Os06g0187900 [Oryza sat…
AT1G29470.1	75	40	10	3	10.646	SKSFPDEKNEETEVVTETNEEKTDPEKSGEENSGEKTESA	S(75):0.165 S(77):1.263 T(86):0.74523629 T(90):2.0127339 T(92):1.0940351 T(97):1.2673855 S(102):1.057 S(107):1.001 T(111):1.064695 S(113):0.976	dehydration-responsive protein-related (TAIR 7.0)	dehydration-responsive protein-related similar to dehydration-responsive protein-related [Arabidopsis thaliana] (TAIR:AT3G51070.1); similar to dehydration-responsive protein-related [Arabidopsis thaliana] (TAIR:AT5G64030.1); similar to dehydration-responsive protein-related [Arabidopsis thaliana] (TAIR:AT2G34300.2); similar to dehydration-responsive protein, putative [Oryza sativa (japonica culti…
AT1G29470.2	75	40	10	3	10.646	SKSFPDEKNEETEVVTETNEEKTDPEKSGEENSGEKTESA	S(75):0.165 S(77):1.263 T(86):0.74523629 T(90):2.0127339 T(92):1.0940351 T(97):1.2673855 S(102):1.057 S(107):1.001 T(111):1.064695 S(113):0.976	dehydration-responsive protein-related (TAIR 7.0)	dehydration-responsive protein-related similar to dehydration-responsive protein-related [Arabidopsis thaliana] (TAIR:AT3G51070.1); similar to dehydration-responsive protein-related [Arabidopsis thaliana] (TAIR:AT5G64030.1); similar to dehydration-responsive protein-related [Arabidopsis thaliana] (TAIR:AT2G34300.2); similar to dehydration-responsive protein, putative [Oryza sativa (japonica culti…
AT1G31250.1	106	40	14	5	10.409	SMRPAGTPNASPSVKLTPPYASPSVRPTGTTPNASPSLTP	S(106):0.032 T(112):2.5296863 S(116):0.742 S(118):-0.601 T(122):1.4999538 Y(125):0.32196744 S(127):0.369 S(129):-0.209 T(133):1.0948824 T(135):0.28681893 T(136):1.3253394 S(140):0.944 S(142):0.064 T(144):2.0097897	proline-rich family protein (TAIR 7.0)	proline-rich family protein similar to unknown protein [Arabidopsis thaliana] (TAIR:AT4G22485.1); similar to unnamed protein product [Homo sapiens] (GB:BAC87637.1); contains domain PRICHEXTENSN (PR01217) (MapMan)
AT1G35183.1	4	40	12	2	11.732	NNFIREHDVEDTGSYQEESETESESSEDEETESDDMETGS	T(15):0.83150676 S(17):1.202 Y(18):0.94750998 S(22):0.31 T(24):0.96113504 S(26):0.65 S(28):1.018 S(29):1.245 T(34):0.37237795 S(36):1.848 T(41):1.6594046 S(43):0.687	unknown protein (TAIR 7.0)	unknown protein (MapMan)
AT1G44780.1	414	40	10	1	10.11	VTAESESESDEPEDSENEEESNEKAERGSQSEEVEEESNS	T(415):0.46837283 S(418):0.358 S(420):0.864 S(422):1.147 S(428):1.459 S(434):0.237 S(442):1.492 S(444):1.065 S(451):1.228 S(453):1.792	similar to unknown protein [Arabidopsis thaliana] (TAIR:AT4G08310.1); similar to hypothetical protein PY00532 [Plasmodium yoelii yoelii str. 17XNL] (GB:XP_725134.1); similar to Os11g0544600 [Oryza sativa (japonica cultivar-group)] (GB:NP_001068054.1); similar to Mature parasite-infected erythrocyte surface antigen (MESA) or PfEMP2 [Plasmodium falciparum 3D7] (GB:NP_703354.1) (TAIR 7.0)	similar to unknown protein [Arabidopsis thaliana] (TAIR:AT4G08310.1); similar to hypothetical protein PY00532 [Plasmodium yoelii yoelii str. 17XNL] (GB:XP_725134.1); similar to Os11g0544600 [Oryza sativa (japonica cultivar-group)] (GB:NP_001068054.1); similar to Mature parasite-infected erythrocyte surface antigen (MESA) or PfEMP2 [Plasmodium falciparum 3D7] (GB:NP_703354.1) (MapMan)
AT1G44780.2	413	40	10	1	10.11	VTAESESESDEPEDSENEEESNEKAERGSQSEEVEEESNS	T(414):0.46837283 S(417):0.358 S(419):0.864 S(421):1.147 S(427):1.459 S(433):0.237 S(441):1.492 S(443):1.065 S(450):1.228 S(452):1.792	similar to unknown protein [Arabidopsis thaliana] (TAIR:AT4G08310.1); similar to hypothetical protein DDBDRAFT_0192009 [Dictyostelium discoideum AX4] (GB:XP_629009.1); similar to Os11g0544600 [Oryza sativa (japonica cultivar-group)] (GB:NP_001068054.1) (TAIR 7.0)	similar to unknown protein [Arabidopsis thaliana] (TAIR:AT4G08310.1); similar to hypothetical protein PY00532 [Plasmodium yoelii yoelii str. 17XNL] (GB:XP_725134.1); similar to Os11g0544600 [Oryza sativa (japonica cultivar-group)] (GB:NP_001068054.1); similar to Mature parasite-infected erythrocyte surface antigen (MESA) or PfEMP2 [Plasmodium falciparum 3D7] (GB:NP_703354.1) (MapMan)
AT1G46696.1	218	40	12	2	10.225	YQPSDSGSRPETPTSVSAGKKPETPTSGSGKALKDPAGKD	Y(218):1.9420012 S(221):0.0080 S(223):0.635 S(225):1.01 T(229):2.1403727 T(231):0.43673311 S(232):-0.476 S(234):-0.11 T(241):2.0075255 T(243):1.9828369 S(244):-0.318 S(246):0.967	similar to myosin heavy chain-related [Arabidopsis thaliana] (TAIR:AT4G03830.1); similar to hypothetical protein 26.t00052 [Brassica oleracea] (GB:ABD65035.1); contains InterPro domain Protein of unknown function DUF601; (InterPro:IPR006736) (TAIR 7.0)	similar to myosin heavy chain-related [Arabidopsis thaliana] (TAIR:AT4G03830.1); similar to hypothetical protein 26.t00052 [Brassica oleracea] (GB:ABD65035.1); contains InterPro domain Protein of unknown function DUF601; (InterPro:IPR006736) (MapMan)
AT1G48920.1	184	40	13	3	10.235	SSSSDDDSDEDSEDEKPATKKAAPAAAKAASSSDSSDEDS	S(184):0.643 S(185):0.251 S(186):1.365 S(187):1.346 S(191):0.844 S(195):0.508 T(202):0.5680563 S(214):0.168 S(215):0.209 S(216):0.828 S(218):1.586 S(219):0.587 S(223):1.332	nucleolin, putative (TAIR 7.0)	nucleolin, putative The predominant form of the two nucleolin genes in Arabidopsis. Plays a role in ribosome synthesis. Knock-out mutant plants accumulate increased level of unprocessed rRNA. The sugar-induced expression of ribosome proteins are reduced in the mutants. similar to ATRANGAP1 (RAN GTPASE-ACTIVATING PROTEIN 1), nucleic acid binding [Arabidopsis thaliana] (TAIR:AT3G18610.1); similar t…
AT1G52000.1	391	40	17	14	12.787	SDGSTGTSPEGTESNADGTKTNTGGKESNTGSESNTNSSP	S(391):0.887 S(394):-0.542 T(395):1.091243 T(397):1.1966605 S(398):1.701 T(402):1.4769806 S(404):0.745 T(409):0.55799737 T(411):0.99541564 T(413):1.4489265 S(418):-0.03 T(420):1.2910768 S(422):0.182 S(424):0.212 T(426):1.2543976 S(428):-0.444 S(429):0.763	jacalin lectin family protein (TAIR 7.0)	jacalin lectin family protein similar to MBP1 (MYROSINASE-BINDING PROTEIN 1) [Arabidopsis thaliana] (TAIR:AT1G52040.1); similar to myrosinase-binding protein [Brassica napus] (GB:AAC08048.1); contains InterPro domain Jacalin-related lectin; (InterPro:IPR001229) (MapMan)
AT1G55310.1	138	40	14	13	11.984	TPPRYYSRSRSPPPRRGRSRSRSGDYYSPPPRRHHPRSIS	T(138):1.7951053 Y(142):1.5769611 Y(143):1.1360331 S(144):-1.062 S(146):-0.819 S(148):1.512 S(156):0.838 S(158):0.742 S(160):1.442 Y(163):1.5890976 Y(164):0.50694192 S(165):0.78 S(175):-0.36 S(177):2.307	SR33 (SC35-like splicing factor 33); RNA binding (TAIR 7.0)	SR33 (SC35-like splicing factor 33); RNA binding Encodes a SR spliceosome protein that is localized to nuclear specks, interacts with SR45 and the U1-70K protein of the U1 snRNP, has sequence similar to human SC35 protein. similar to SCL30a (SC35-like splicing factor 30a), RNA binding [Arabidopsis thaliana] (TAIR:AT3G13570.1); similar to RNA-binding re (GB:ABE89154.1); contains InterPro domain Nu…
AT1G55310.2	138	40	14	12	11.984	TPPRYYSRSRSPPPRRGRSRSRSGDYYSPPPRRHHPRSIS	T(138):1.7951053 Y(142):1.5769611 Y(143):1.1360331 S(144):-1.062 S(146):-0.819 S(148):1.512 S(156):0.838 S(158):0.742 S(160):1.442 Y(163):1.5890976 Y(164):0.50694192 S(165):0.78 S(175):-0.36 S(177):2.307	SR33 (SC35-like splicing factor 33); RNA binding (TAIR 7.0)	SR33 (SC35-like splicing factor 33); RNA binding Encodes a SR spliceosome protein that is localized to nuclear specks, interacts with SR45 and the U1-70K protein of the U1 snRNP, has sequence similar to human SC35 protein. similar to SCL30a (SC35-like splicing factor 30a), RNA binding [Arabidopsis thaliana] (TAIR:AT3G13570.1); similar to RNA-binding re (GB:ABE89154.1); contains InterPro domain Nu…
AT1G61730.1	11	40	12	5	10.49	PPTATSSDEDDVETSEAGEASDDSSSSEEDVPIKIRIKSP	T(13):0.64253909 T(15):1.7431836 S(16):0.632 S(17):0.876 T(24):2.0357744 S(25):0.137 S(31):0.935 S(34):0.114 S(35):0.671 S(36):1.219 S(37):0.677 S(49):0.808	DNA-binding storekeeper protein-related (TAIR 7.0)	DNA-binding storekeeper protein-related similar to transcription regulator [Arabidopsis thaliana] (TAIR:AT4G00390.1); similar to storekeeper protein [Solanum tuberosum] (GB:CAC39398.1); contains InterPro domain Protein of unknown function DUF573; (InterPro:IPR007592) (MapMan)
AT1G65710.1	164	40	8	1	10.753	SPRERRRRTPSRERERSGSRERGNVGGGGGGSRRVSRSPA	S(164):2.198 T(172):2.5632632 S(174):1.152 S(180):0.94 S(182):1.224 S(195):0.98 S(199):0.392 S(201):1.304	similar to unknown protein [Arabidopsis thaliana] (TAIR:AT5G37010.1); similar to OSIGBa0115K01-H0319F09.22 [Oryza sativa (indica cultivar-group)] (GB:CAH67916.1); similar to Os04g0528600 [Oryza sativa (japonica cultivar-group)] (GB:NP_001053377.1); similar to HMG box family protein [Tetrahymena thermophila SB210] (GB:XP_001009685.1) (TAIR 7.0)	similar to unknown protein [Arabidopsis thaliana] (TAIR:AT5G37010.1); similar to OSIGBa0115K01-H0319F09.22 [Oryza sativa (indica cultivar-group)] (GB:CAH67916.1); similar to Os04g0528600 [Oryza sativa (japonica cultivar-group)] (GB:NP_001053377.1); similar to HMG box family protein [Tetrahymena thermophila SB210] (GB:XP_001009685.1) (MapMan)
AT1G71710.1	35	40	8	3	9.933	GRDPEYGADTDNESENEDAREDNDDSSSDEEGGSGSRGRE	Y(40):0.67898291 T(44):1.1844983 S(48):1.527 S(60):0.986 S(61):1.525 S(62):1.704 S(68):1.281 S(70):1.047	inositol polyphosphate 5-phosphatase, putative (TAIR 7.0)	inositol polyphosphate 5-phosphatase, putative similar to IP5PI (INOSITOL POLYPHOSPHATE 5-PHOSPHATASE I), inositol-polyphosphate 5-phosphatase [Arabidopsis thaliana] (TAIR:AT1G34120.1); similar to Os01g0716800 [Oryza sativa (japonica cultivar-group)] (GB:NP_001044072.1); similar to putative inositol-1,4,5-trisphosphate 5-phosphatase [Oryza sativa (japonica cultivar-group)] (GB:AAS75232.1); simila…
AT1G75400.1	52	40	13	1	9.785	SPYYSPYVASRGISMDKMSLGSERGTLSEGGTPPDGHLGT	S(52):0.71 Y(54):1.4058364 Y(55):-0.32599743 S(56):0.563 Y(58):0.92205252 S(61):-0.505 S(65):0.907 S(70):-0.403 S(73):0.291 T(77):1.593447 S(79):0.991 T(83):1.5499215 T(91):2.086163	protein binding / zinc ion binding (TAIR 7.0)	protein binding / zinc ion binding similar to protein binding / zinc ion binding [Arabidopsis thaliana] (TAIR:AT1G19680.1); similar to Os01g0261100 [Oryza sativa (japonica cultivar-group)] (GB:NP_001042647.1); similar to putative C3H2C3 RING-finger protein [Triticum tur (GB:AAR32739.1); contains InterPro domain Zinc finger, FYVE/PHD-type; (InterPro:IPR011011); contains InterPro domain Zinc finger…
AT1G80930.1	850	40	20	2	11.765	MQRQKQVAESESGSSSGSDSSDSESESESGSSSSSSSDES	S(859):0.091 S(861):0.88 S(863):0.501 S(864):0.728 S(865):0.815 S(867):0.792 S(869):0.022 S(870):0.283 S(872):1.054 S(874):1.126 S(876):0.645 S(878):0.586 S(880):0.255 S(881):0.221 S(882):-0.162 S(883):0.468 S(884):0.474 S(885):0.662 S(886):1.131 S(889):1.193	MIF4G domain-containing protein / MA3 domain-containing protein (TAIR 7.0)	MIF4G domain-containing protein / MA3 domain-containing protein similar to RNA binding [Arabidopsis thaliana] (TAIR:AT5G17930.1); similar to PREDICTED: similar to KIAA1604 protein [Strongylocentrotus purpuratus] (GB:XP_782202.2); similar to hypothetical protein DDBDRAFT_0189551 [Dictyostelium discoideum AX4] (GB:XP_647313.1); similar to Major Facilitator Superfamily, putative [Oryza sativa (japon…
AT2G01100.1	88	40	12	1	10.192	SDSDDSDRRKEKKSRRQKRRSLSPSDDSTGDYESGSEDEL	S(88):0.95 S(90):1.825 S(93):0.646 S(101):-0.545 S(108):0.346 S(110):2.777 S(112):1.028 S(115):-0.049 T(116):0.76268009 Y(119):1.3575589 S(121):0.211 S(123):0.883	similar to CXIP4 (CAX INTERACTING PROTEIN 4), nucleic acid binding / zinc ion binding [Arabidopsis thaliana] (TAIR:AT2G28910.1); similar to hypothetical protein MtrDRAFT_AC144731g21v1 [Medicago truncatula] (GB:ABE92235.1); similar to Os01g0120700 [Oryza sativa (japonica cultivar-group)] (GB:NP_001041870.1) (TAIR 7.0)	similar to CXIP4 (CAX INTERACTING PROTEIN 4), nucleic acid binding / zinc ion binding [Arabidopsis thaliana] (TAIR:AT2G28910.1); similar to hypothetical protein MtrDRAFT_AC144731g21v1 [Medicago truncatula] (GB:ABE92235.1); similar to Os01g0120700 [Oryza sativa (japonica cultivar-group)] (GB:NP_001041870.1) (MapMan)
AT2G01100.2	88	40	12	1	10.192	SDSDDSDRRKEKKSRRQKRRSLSPSDDSTGDYESGSEDEL	S(88):0.95 S(90):1.825 S(93):0.646 S(101):-0.545 S(108):0.346 S(110):2.777 S(112):1.028 S(115):-0.049 T(116):0.76268009 Y(119):1.3575589 S(121):0.211 S(123):0.883	similar to CXIP4 (CAX INTERACTING PROTEIN 4), nucleic acid binding / zinc ion binding [Arabidopsis thaliana] (TAIR:AT2G28910.1); similar to hypothetical protein MtrDRAFT_AC144731g21v1 [Medicago truncatula] (GB:ABE92235.1); similar to Os01g0120700 [Oryza sativa (japonica cultivar-group)] (GB:NP_001041870.1) (TAIR 7.0)	similar to CXIP4 (CAX INTERACTING PROTEIN 4), nucleic acid binding / zinc ion binding [Arabidopsis thaliana] (TAIR:AT2G28910.1); similar to hypothetical protein MtrDRAFT_AC144731g21v1 [Medicago truncatula] (GB:ABE92235.1); similar to Os01g0120700 [Oryza sativa (japonica cultivar-group)] (GB:NP_001041870.1) (MapMan)
AT2G01100.3	88	40	12	1	10.192	SDSDDSDRRKEKKSRRQKRRSLSPSDDSTGDYESGSEDEL	S(88):0.95 S(90):1.825 S(93):0.646 S(101):-0.545 S(108):0.346 S(110):2.777 S(112):1.028 S(115):-0.049 T(116):0.76268009 Y(119):1.3575589 S(121):0.211 S(123):0.883	similar to CXIP4 (CAX INTERACTING PROTEIN 4), nucleic acid binding / zinc ion binding [Arabidopsis thaliana] (TAIR:AT2G28910.1); similar to hypothetical protein MtrDRAFT_AC144731g21v1 [Medicago truncatula] (GB:ABE92235.1); similar to Os01g0120700 [Oryza sativa (japonica cultivar-group)] (GB:NP_001041870.1) (TAIR 7.0)	similar to CXIP4 (CAX INTERACTING PROTEIN 4), nucleic acid binding / zinc ion binding [Arabidopsis thaliana] (TAIR:AT2G28910.1); similar to hypothetical protein MtrDRAFT_AC144731g21v1 [Medicago truncatula] (GB:ABE92235.1); similar to Os01g0120700 [Oryza sativa (japonica cultivar-group)] (GB:NP_001041870.1) (MapMan)
AT2G17480.1	537	40	11	1	9.709	TDNEALTPPKSPPSFELVVKVEPNKTNTGETSRDTETDSK	T(537):0.97818343 T(543):2.8065263 S(547):0.969 S(550):-0.065 T(562):0.485499 T(564):1.4240343 T(567):0.63954083 S(568):-0.185 T(571):1.4266449 T(573):0.99626289 S(575):0.233	MLO8 (MILDEW RESISTANCE LOCUS O 8); calmodulin binding (TAIR 7.0)	MLO8 (MILDEW RESISTANCE LOCUS O 8); calmodulin binding A member of a large family of seven-transmembrane domain proteins specific to plants, homologs of the barley mildew resistance locus o (MLO) protein. The Arabidopsis genome contains 15 genes encoding MLO proteins, with localization in plasma membrane. Phylogenetic analysis revealed four clades of closely-related AtMLO genes. ATMLO8 belongs to…
AT2G20613.1	10	40	12	6	12.496	TASSSDEDELETPIREVEDSSSDEETDSDSDSELGKKDEV	T(10):1.1497927 S(12):-0.311 S(13):0.786 S(14):0.803 T(21):1.0300532 S(29):0.124 S(30):1.384 S(31):1.636 T(35):2.2663469 S(37):1.39 S(39):1.551 S(41):0.687	similar to DNA-binding storekeeper protein-related [Arabidopsis thaliana] (TAIR:AT1G11510.1); contains InterPro domain Protein of unknown function DUF573; (InterPro:IPR007592) (TAIR 7.0)	similar to DNA-binding storekeeper protein-related [Arabidopsis thaliana] (TAIR:AT1G11510.1); contains InterPro domain Protein of unknown function DUF573; (InterPro:IPR007592) (MapMan)
AT2G22795.1	433	40	13	7	11.044	SETKDKEESSSQEESKDRETETKEKEESSSQEETMDKETE	S(433):0.258 T(435):2.1979834 S(441):-0.154 S(442):0.727 S(443):0.959 S(447):0.487 T(452):1.3256781 T(454):1.831921 S(460):-0.033 S(461):0.355 S(462):1.135 T(466):1.2986576 T(471):0.65527215	similar to unknown protein [Arabidopsis thaliana] (TAIR:AT4G37820.1); similar to hypothetical protein B14911_03489 [Bacillus sp. NRRL B-14911] (GB:ZP_01168655.1) (TAIR 7.0)	similar to unknown protein [Arabidopsis thaliana] (TAIR:AT4G37820.1); similar to hypothetical protein B14911_03489 [Bacillus sp. NRRL B-14911] (GB:ZP_01168655.1) (MapMan)
AT2G23130.1	56	40	10	6	10.791	TEAPAKTPVEAPVEAPPSPTPASTPQISPPAPSPEADTPS	T(56):0.45969643 T(62):1.889798 S(73):0.426 T(75):2.2275508 S(78):-0.687 T(79):1.6394307 S(83):1.157 S(88):1.271 T(93):1.8046274 S(95):0.603	AGP17 (ARABINOGALACTAN PROTEIN 17) (TAIR 7.0)	AGP17 (ARABINOGALACTAN PROTEIN 17) AGP17 is a lysine-rich arabinogalactan-protein (AGP) and part of a multi-gene family of glycoproteins with approx. 50 members. It falls into one subclass with AGP18 and AGP19, other lysine-rich AGPs. 84% of its proline residues are hydroxylated to hydroproline and its heavy glycosylation accounts for appr. 69% of the molecular weight. The main glycosyl residues …
AT2G23130.2	56	40	10	6	10.791	TEAPAKTPVEAPVEAPPSPTPASTPQISPPAPSPEADTPS	T(56):0.45969643 T(62):1.889798 S(73):0.426 T(75):2.2275508 S(78):-0.687 T(79):1.6394307 S(83):1.157 S(88):1.271 T(93):1.8046274 S(95):0.603	AGP17 (ARABINOGALACTAN PROTEIN 17) (TAIR 7.0)	AGP17 (ARABINOGALACTAN PROTEIN 17) AGP17 is a lysine-rich arabinogalactan-protein (AGP) and part of a multi-gene family of glycoproteins with approx. 50 members. It falls into one subclass with AGP18 and AGP19, other lysine-rich AGPs. 84% of its proline residues are hydroxylated to hydroproline and its heavy glycosylation accounts for appr. 69% of the molecular weight. The main glycosyl residues …
AT2G24590.1	123	40	14	15	14.155	SRSRSRSPPRYRKSPTYGGRRSYSPRARSPPPPRRRSPSP	S(123):0.816 S(125):0.721 S(127):0.342 S(129):1.936 Y(133):0.8859674 S(136):1.223 T(138):1.8637396 Y(139):0.43769097 S(144):-0.33 Y(145):0.27716824 S(146):2.065 S(151):0.85 S(159):1.367 S(161):1.7	splicing factor, putative (TAIR 7.0)	splicing factor, putative similar to SRZ-22 (serine/arginine-rich 22) [Arabidopsis thaliana] (TAIR:AT4G31580.2); similar to pre-mRNA processing factor [Triticum aestivum] (GB:AAY84871.1); contains InterPro domain Nucleotide-binding, alpha-beta plait; (InterPro:IPR012677); contains InterPro domain Zinc finger, CCHC-type; (InterPro:IPR001878); contains InterPro domain RNA-binding region RNP-1 (RNA …
AT2G29210.1	371	40	10	55	16.129	SPSPPARRRRSPSPPARRRRSPSPLYRRNRSPSPLYRRNR	S(371):1.816 S(373):2.164 S(381):1.816 S(383):2.164 S(391):1.684 S(393):1.852 Y(396):1.0000758 S(401):1.082 S(403):1.55 Y(406):1.0004515	splicing factor PWI domain-containing protein (TAIR 7.0)	splicing factor PWI domain-containing protein similar to peptidyl-prolyl cis-trans isomerase cyclophilin-type family protein [Arabidopsis thaliana] (TAIR:AT4G32420.1); similar to retrotransposon protein, putative, unclassified, expressed [Oryza sativa (japonica cultivar-group)] (GB:ABF95203.1); contains InterPro domain Splicing factor PWI; (InterPro:IPR002483) (MapMan)
AT2G37340.1	138	40	16	2	10.841	NSPKKLRRSGSYSRSPVRSRSPRRRRSPSRSLSRSRSYSR	S(139):0.635 S(146):-0.0040 S(148):1.78 Y(149):0.5817812 S(150):-0.135 S(152):1.142 S(156):-0.155 S(158):1.398 S(164):2.34 S(166):0.926 S(168):0.223 S(170):0.06 S(172):-0.224 S(174):0.951 Y(175):1.0817175 S(176):0.241	RSZ33 (Arginine/serine-rich Zinc knuckle-containing protein 33); nucleic acid binding / nucleotide binding / zinc ion binding (TAIR 7.0)	RSZ33 (Arginine/serine-rich Zinc knuckle-containing protein 33); nucleic acid binding / nucleotide binding / zinc ion binding encodes an RS-containing Zinc knuckle protein with molecular mass of 33kDa that is localized to nuclear specks. similar to RSZ32, nucleic acid binding [Arabidopsis thaliana] (TAIR:AT3G53500.2); similar to alternative splicing regulator [Triticum aestivum] (GB:AAY84873.1); …
AT2G37340.2	108	40	16	2	10.841	NSPKKLRRSGSYSRSPVRSRSPRRRRSPSRSLSRSRSYSR	S(109):0.635 S(116):-0.0040 S(118):1.78 Y(119):0.5817812 S(120):-0.135 S(122):1.142 S(126):-0.155 S(128):1.398 S(134):2.34 S(136):0.926 S(138):0.223 S(140):0.06 S(142):-0.224 S(144):0.951 Y(145):1.0817175 S(146):0.241	RSZ33 (Arginine/serine-rich Zinc knuckle-containing protein 33); nucleic acid binding / zinc ion binding (TAIR 7.0)	RSZ33 (Arginine/serine-rich Zinc knuckle-containing protein 33); nucleic acid binding / nucleotide binding / zinc ion binding encodes an RS-containing Zinc knuckle protein with molecular mass of 33kDa that is localized to nuclear specks. similar to RSZ32, nucleic acid binding [Arabidopsis thaliana] (TAIR:AT3G53500.2); similar to alternative splicing regulator [Triticum aestivum] (GB:AAY84873.1); …
AT2G37340.3	97	40	16	2	10.841	NSPKKLRRSGSYSRSPVRSRSPRRRRSPSRSLSRSRSYSR	S(98):0.635 S(105):-0.0040 S(107):1.78 Y(108):0.5817812 S(109):-0.135 S(111):1.142 S(115):-0.155 S(117):1.398 S(123):2.34 S(125):0.926 S(127):0.223 S(129):0.06 S(131):-0.224 S(133):0.951 Y(134):1.0817175 S(135):0.241	RSZ33 (Arginine/serine-rich Zinc knuckle-containing protein 33); nucleic acid binding / nucleotide binding / zinc ion binding (TAIR 7.0)	RSZ33 (Arginine/serine-rich Zinc knuckle-containing protein 33); nucleic acid binding / nucleotide binding / zinc ion binding encodes an RS-containing Zinc knuckle protein with molecular mass of 33kDa that is localized to nuclear specks. similar to RSZ32, nucleic acid binding [Arabidopsis thaliana] (TAIR:AT3G53500.2); similar to alternative splicing regulator [Triticum aestivum] (GB:AAY84873.1); …
AT2G43680.1	97	40	9	10	13.224	SPRVASPRPTSPRVASPRVPSPRAEVPRTLSPKPPSPRAE	S(97):1.439 S(102):1.827 T(106):1.0422881 S(107):1.583 S(112):1.719 S(117):2.226 T(125):1.0 S(127):1.172 S(132):1.216	IQD14; calmodulin binding (TAIR 7.0)	IQD14; calmodulin binding similar to IQD13 (IQ-domain 13), calmodulin binding [Arabidopsis thaliana] (TAIR:AT3G59690.1); similar to P0696G06.23 [Oryza sativa (japonica cultivar-group)] (GB:BAC06266.1); contains InterPro domain IQ calmodulin-binding region; (InterPro:IPR000048) (MapMan)
AT2G43680.2	98	40	9	10	13.224	SPRVASPRPTSPRVASPRVPSPRAEVPRTLSPKPPSPRAE	S(98):1.439 S(103):1.827 T(107):1.0422881 S(108):1.583 S(113):1.719 S(118):2.226 T(126):1.0 S(128):1.172 S(133):1.216	IQD14; calmodulin binding (TAIR 7.0)	IQD14; calmodulin binding similar to IQD13 (IQ-domain 13), calmodulin binding [Arabidopsis thaliana] (TAIR:AT3G59690.1); similar to P0696G06.23 [Oryza sativa (japonica cultivar-group)] (GB:BAC06266.1); contains InterPro domain IQ calmodulin-binding region; (InterPro:IPR000048) (MapMan)
AT2G45470.1	351	40	14	10	12.477	TPSPADAPSPTAASPPAPPTDESPESAPSDSPTGSANSKS	T(351):2.299479 S(353):1.23 S(359):1.203 T(361):1.4589737 S(364):0.815 T(370):0.88906684 S(373):1.417 S(376):-0.215 S(379):0.224 S(381):1.636 T(383):1.6853213 S(385):0.02 S(388):-0.29 S(390):0.104	FLA8 (Arabinogalactan protein 8) (TAIR 7.0)	FLA8 (Arabinogalactan protein 8) Identical to Fasciclin-like arabinogalactan protein 8 precursor (AtAGP8) (FLA8) [Arabidopsis Thaliana] (GB:O22126;GB:Q56ZW9;GB:Q8L9B1;GB:Q9FR46); similar to FLA10 (fasciclin-like arabinogalactan-protein 10) [Arabidopsis thaliana] (TAIR:AT3G60900.1); similar to fasciclin-like protein FLA5 [Triticum aestivum] (GB:ABI95395.1); similar to Os04g0574200 [Oryza sativa (j…
AT2G46610.1	201	40	11	19	15.062	SPEYDRYKGPAPYERRKSPDYGRRSSDYGRARARSPGYDR	S(201):2.194 Y(204):1.0581461 Y(207):1.4447579 Y(213):1.0307102 S(218):1.925 Y(221):0.62523616 S(225):0.661 S(226):0.769 Y(228):1.1847428 S(235):2.177 Y(238):1.9920482	arginine/serine-rich splicing factor, putative (TAIR 7.0)	arginine/serine-rich splicing factor, putative similar to ATRSP31 (ARGININE/SERINE-RICH SPLICING FACTOR 31), RNA binding [Arabidopsis thaliana] (TAIR:AT3G61860.1); similar to ar (GB:AAT37136.1); similar to Os04g0118900 [Oryza sativa (japonica cultivar-group)] (GB:NP_001052061.1); contains InterPro domain Nucleotide-binding, alpha-beta plait; (InterPro:IPR012677); contains InterPro domain RNA-bind…
AT2G46610.2	175	40	11	19	15.062	SPEYDRYKGPAPYERRKSPDYGRRSSDYGRARARSPGYDR	S(175):2.194 Y(178):1.0581461 Y(181):1.4447579 Y(187):1.0307102 S(192):1.925 Y(195):0.62523616 S(199):0.661 S(200):0.769 Y(202):1.1847428 S(209):2.177 Y(212):1.9920482	arginine/serine-rich splicing factor, putative (TAIR 7.0)	arginine/serine-rich splicing factor, putative similar to ATRSP31 (ARGININE/SERINE-RICH SPLICING FACTOR 31), RNA binding [Arabidopsis thaliana] (TAIR:AT3G61860.1); similar to ar (GB:AAT37136.1); similar to Os04g0118900 [Oryza sativa (japonica cultivar-group)] (GB:NP_001052061.1); contains InterPro domain Nucleotide-binding, alpha-beta plait; (InterPro:IPR012677); contains InterPro domain RNA-bind…
AT3G06480.1	942	40	13	8	11.284	RGVGRFDNRRGRSRSRSPDLVRPRRRSSSYSRSRSRSGSY	S(954):0.922 S(956):0.689 S(958):2.619 S(968):0.035 S(969):0.488 S(970):0.734 Y(971):1.8804661 S(972):0.045 S(974):-0.649 S(976):1.838 S(978):0.81 S(980):0.089 Y(981):1.7837313	DEAD box RNA helicase, putative (TAIR 7.0)	DEAD box RNA helicase, putative Identical to Probable DEAD-box ATP-dependent RNA helicase 40 (EC 3.6.1.-) (RH40) [Arabidopsis Thaliana] (GB:Q9SQV1); similar to DRH1 (DEAD box RNA helicase 1) [Arabidopsis thaliana] (TAIR:AT3G01540.1); similar to P72 DEAD box protein [Pisum sativum] (GB:AAF04377.1); similar to retrotransposon protein, putative, unclassified, expressed [Oryza sativa (japonica cultiv…
AT3G13570.1	208	40	13	1	10.043	RVKSHSRSPRRSVSPRKNRSYTPEQARSQSPVPRQSRSPT	S(211):1.125 S(213):-0.458 S(215):1.42 S(219):-0.513 S(221):0.352 S(227):0.156 Y(228):1.005153 T(229):2.3129223 S(235):-0.345 S(237):1.747 S(243):-0.581 S(245):1.401 T(247):2.4204766	SCL30a (SC35-like splicing factor 30a); RNA binding (TAIR 7.0)	SCL30a (SC35-like splicing factor 30a); RNA binding encodes an SC35-like splicing factor of 30 kD that is localized to the nuclear specks. similar to SR33 (SC35-like splicing factor 33), RNA binding [Arabidopsis thaliana] (TAIR:AT1G55310.2); similar to RNA-binding re (GB:ABE89154.1); contains InterPro domain Nucleotide-binding, alpha-beta plait; (InterPro:IPR012677); contains InterPro domain RNA-…
AT3G15120.1	248	40	13	12	13.584	TETESEDGTDSTDNEIDDSDEEGESETQCSAEKTGSETEA	T(248):1.3629459 T(250):1.1537744 S(252):0.897 T(256):1.9359952 S(258):0.882 T(259):1.3091066 S(266):0.969 S(272):0.206 T(274):1.7861973 S(277):0.234 T(281):1.1902248 S(283):0.622 T(285):1.0360685	AAA-type ATPase family protein (TAIR 7.0)	AAA-type ATPase family protein similar to cell division cycle protein 48-related / CDC48-related [Arabidopsis thaliana] (TAIR:AT1G05910.1); similar to hypothetical protein UM04657.1 [Ustilago maydis 521] (GB:XP_760804.1); similar to Os01g0668300 [Oryza sativa (japonica cultivar-group)] (GB:NP_001043815.1); contains InterPro domain AAA-protein subdomain; (InterPro:IPR003960); contains InterPro dom…
AT3G15470.1	355	40	13	4	11.054	SSDDRDTSSERGGRRSSSATDDSQESSFHGPERVRVRQYG	S(355):1.115 S(356):1.786 T(361):1.2642886 S(362):0.515 S(363):0.797 S(370):0.691 S(371):1.25 S(372):1.226 T(374):2.1600414 S(377):-0.266 S(380):-0.322 S(381):-0.077 Y(393):0.91477127	WD-40 repeat family protein (TAIR 7.0)	WD-40 repeat family protein similar to WD-40 repeat family protein [Arabidopsis thaliana] (TAIR:AT5G54200.1); similar to OSJNBa0074L08.11 [Oryza sativa (japonica cultivar-group)] (GB:CAE02139.2); similar to Os04g0678300 [Oryza sativa (japonica cultivar-group)] (GB:NP_001054272.1); similar to H0801D08.5 [Oryza sativa (indica cultivar-group)] (GB:CAJ86247.1); contains InterPro domain WD-40 repeat; …
AT3G16460.1	138	40	20	80	20.036	TGTGTGTGTGTGTGTGTGTGTGTGTGTGTGGTGTGTGTGT	T(138):0.56879103 T(140):0.67544599 T(142):0.94997473 T(144):1.1001947 T(146):1.1001947 T(148):1.1001947 T(150):1.1001947 T(152):1.1001947 T(154):1.1001947 T(156):1.1001947 T(158):1.1001947 T(160):1.1001947 T(162):1.1495908 T(164):1.1134435 T(166):1.1612581 T(169):0.56879103 T(171):0.67544599 T(173):0.997084 T(175):1.1134435 T(177):1.1612581	jacalin lectin family protein (TAIR 7.0)	jacalin lectin family protein similar to MBP1 (MYROSINASE-BINDING PROTEIN 1) [Arabidopsis thaliana] (TAIR:AT1G52040.1); similar to jasmonate inducible protein [Brassica napus] (GB:CAA72271.1); contains InterPro domain Jacalin-related lectin; (InterPro:IPR001229) (MapMan)
AT3G16460.2	138	40	20	80	20.036	TGTGTGTGTGTGTGTGTGTGTGTGTGTGTGGTGTGTGTGT	T(138):0.56879103 T(140):0.67544599 T(142):0.94997473 T(144):1.1001947 T(146):1.1001947 T(148):1.1001947 T(150):1.1001947 T(152):1.1001947 T(154):1.1001947 T(156):1.1001947 T(158):1.1001947 T(160):1.1001947 T(162):1.1495908 T(164):1.1134435 T(166):1.1612581 T(169):0.56879103 T(171):0.67544599 T(173):0.997084 T(175):1.1134435 T(177):1.1612581	jacalin lectin family protein (TAIR 7.0)	jacalin lectin family protein similar to MBP1 (MYROSINASE-BINDING PROTEIN 1) [Arabidopsis thaliana] (TAIR:AT1G52040.1); similar to jasmonate inducible protein [Brassica napus] (GB:CAA72271.1); contains InterPro domain Jacalin-related lectin; (InterPro:IPR001229) (MapMan)
AT3G16750.1	139	40	13	4	11.378	SGEDTEDSQNLGNSDNDSSDDDGSSNDDDGSSDDESHSSD	S(139):1.189 T(143):0.89092375 S(146):0.414 S(152):0.022 S(156):1.135 S(157):0.971 S(162):-0.074 S(163):1.772 S(169):0.723 S(170):1.659 S(174):0.04 S(176):1.154 S(177):1.482	similar to shell matrix protein [Pinctada fucata] (GB:BAD00044.1) (TAIR 7.0)	similar to shell matrix protein [Pinctada fucata] (GB:BAD00044.1) (MapMan)
AT3G18610.1	90	40	12	18	11.633	SSEEEDDSSSDEEIAPAKKRPEPIKKAKVESSSSDDDSTS	S(90):0.97 S(91):1.301 S(97):0.955 S(98):1.321 S(99):1.829 S(120):0.404 S(121):0.246 S(122):1.146 S(123):1.678 S(127):-0.239 T(128):0.52140304 S(129):1.501	ATRANGAP1 (RAN GTPASE-ACTIVATING PROTEIN 1); nucleic acid binding (TAIR 7.0)	ATRANGAP1 (RAN GTPASE-ACTIVATING PROTEIN 1); nucleic acid binding similar to nucleolin, putative [Arabidopsis thaliana] (TAIR:AT1G48920.1); similar to Os04g0620700 [Oryza sativa (japonica cultivar-group)] (GB:NP_001053909.1); similar to H0714H04.9 [Oryza sativa (indica cultivar-group)] (GB:CAH66982.1); contains InterPro domain Nucleotide-binding, alpha-beta plait; (InterPro:IPR012677); contains I…
AT3G19240.1	11	40	15	1	9.845	ISESDTESDSDYYEEEDEDQYDDAKKQGSSSVSGTRPSDS	S(12):1.59 S(14):1.439 T(16):1.5410413 S(18):0.455 S(20):0.549 Y(22):0.81409476 Y(23):0.17409053 Y(31):1.0600496 S(39):0.277 S(40):-0.021 S(41):0.334 S(43):0.185 T(45):1.0778085 S(48):0.133 S(50):0.237	similar to dem protein-related / defective embryo and meristems protein-related [Arabidopsis thaliana] (TAIR:AT4G33400.1); similar to DEM2 [Lycopersicon esculentum] (GB:AAQ90244.1); similar to Quinoprotein amine dehydrogenase, beta chain-like [Medicago truncatula] (GB:ABE80529.1); similar to DEM2 [Lycopersicon esculentum] (GB:AAQ90245.1); contains InterPro domain Quinonprotein alcohol dehydrogena…	similar to dem protein-related / defective embryo and meristems protein-related [Arabidopsis thaliana] (TAIR:AT4G33400.1); similar to DEM2 [Lycopersicon esculentum] (GB:AAQ90244.1); similar to Quinoprotein amine dehydrogenase, beta chain-like [Medicago truncatula] (GB:ABE80529.1); similar to DEM2 [Lycopersicon esculentum] (GB:AAQ90245.1); contains InterPro domain Quinonprotein alcohol dehydrogena…
AT3G19840.1	326	40	12	2	10.137	TPSGESGNSTGKVKDAPGAGALSDSSSDSEDEDSGPSKEE	T(326):2.0043707 S(328):0.211 S(331):0.433 S(334):0.435 T(335):0.71985856 S(348):0.601 S(350):0.765 S(351):-0.051 S(352):1.273 S(354):1.881 S(359):0.472 S(362):1.393	FF domain-containing protein / WW domain-containing protein (TAIR 7.0)	FF domain-containing protein / WW domain-containing protein similar to protein binding [Arabidopsis thaliana] (TAIR:AT1G44910.1); similar to hypothetical protein [Oryza sativa] (GB:AAL59029.1); similar to Os10g0485000 [Oryza sativa (japonica cultivar-group)] (GB:NP_001064893.1); contains InterPro domain FF; (InterPro:IPR002713); contains InterPro domain WW/Rsp5/WWP; (InterPro:IPR001202) (MapMan)
AT3G20550.1	67	40	10	8	11.426	VGDKRRRSGREDTEKRRRTRTDDERYSRGRHERSTSPSDR	S(74):2.124 T(79):0.70378018 T(85):1.3284976 T(87):1.701889 Y(92):1.284863 S(93):1.04 S(100):-0.09 T(101):0.89301016 S(102):1.971 S(104):0.469	DDL (DAWDLE) (TAIR 7.0)	DDL (DAWDLE) mutant has Delayed growth, curly leaves, abnormal flowers; FHA Domain Protein similar to unknown protein [Arabidopsis thaliana] (TAIR:AT2G24410.1); similar to Smad nuclear interacting protein [Danio rerio] (GB:NP_001020641.1); similar to Os05g0545600 [Oryza sativa (japonica cultivar-group)] (GB:NP_001056214.1); contains InterPro domain Forkhead-associated; (InterPro:IPR000253); conta…
AT3G20570.1	138	40	15	8	11.902	TASSPPSPAPAPSGESAPSPPVSGTFEMTPAPTPTTSEDT	T(138):1.2697707 S(140):-0.505 S(141):1.085 S(144):0.497 S(150):0.557 S(153):0.067 S(156):1.092 S(160):0.309 T(162):0.61649335 T(166):1.7094302 T(170):3.0409498 T(172):0.5919684 T(173):0.0038527762 S(174):0.078 T(177):1.4897394	plastocyanin-like domain-containing protein (TAIR 7.0)	plastocyanin-like domain-containing protein similar to plastocyanin-like domain-containing protein [Arabidopsis thaliana] (TAIR:AT5G25090.1); similar to unknown [Brassica rapa] (GB:ABB97040.1); contains InterPro domain Cupredoxin; (InterPro:IPR008972); contains InterPro domain Plastocyanin-like; (InterPro:IPR003245) (MapMan)
AT3G21290.1	489	40	17	16	13.723	REAQARSSSDSDSDSDNSDSGSDSKSAAGSDSGSSSDSEA	S(495):0.604 S(496):1.01 S(497):1.497 S(499):1.099 S(501):0.542 S(503):1.454 S(506):0.537 S(508):1.06 S(510):0.739 S(512):0.637 S(514):0.328 S(518):0.41 S(520):0.914 S(522):0.717 S(523):0.573 S(524):1.118 S(526):0.484	dentin sialophosphoprotein-related (TAIR 7.0)	dentin sialophosphoprotein-related similar to unknown protein [Arabidopsis thaliana] (TAIR:AT3G28770.1); similar to Os03g0187100 [Oryza sativa (japonica cultivar-group)] (GB:NP_001049207.1); similar to PREDICTED: similar to Dentin sialophosphoprotein precursor (Dentin matrix protein 3) (DMP-3) [Macaca mulatta] (GB:XP_001098430.1); contains InterPro domain Occludin and RNA polymerase II elongation…
AT3G22142.1	387	40	10	4	10.224	TPPTATSPIKTPPPAKPPVATPPIAKSPIATPPTATPPVA	T(387):2.9436596 T(390):-0.72889561 T(392):0.035025491 S(393):0.888 T(397):1.7813342 T(407):1.9728639 S(413):0.973 T(417):2.1000008 T(420):-1.1376082 T(422):1.3962432	Encodes a Protease inhibitor/seed storage/LTP family protein (TAIR 7.0)	Encodes a Protease inhibitor/seed storage/LTP family protein similar to ATEPR1 (Arabidopsis thaliana extensin proline-rich 1) [Arabidopsis thaliana] (TAIR:AT2G27380.1); contains InterPro domain Plant lipid transfer/seed storage/trypsin-alpha amylase inhibitor; (InterPro:IPR003612) (MapMan)
AT3G22330.1	518	40	14	3	10.681	YGGSSGGYGGGRSGGSSNRYSGDSDRSGFGSFGMRSPEGY	Y(518):1.3843657 S(521):0.247 S(522):0.791 Y(525):1.4668621 S(530):0.388 S(533):0.533 S(534):0.427 Y(537):1.2047419 S(538):0.762 S(541):0.644 S(544):-0.867 S(548):0.81 S(553):1.044 Y(557):1.8456616	DEAD box RNA helicase, putative (TAIR 7.0)	DEAD box RNA helicase, putative Identical to DEAD-box ATP-dependent RNA helicase 53 (EC 3.6.1.-) (RH53) [Arabidopsis Thaliana] (GB:Q9LUW5); similar to DEAD box RNA helicase, putative (RH9) [Arabidopsis thaliana] (TAIR:AT3G22310.1); similar to putative RNA helicase [Oryza sativa] (GB:AAL79753.1); similar to Helicase, C-terminal; Zinc finger, CCHC-type [Medicago truncatula] (GB:ABD32851.1); similar…
AT3G23380.1	89	40	14	14	14.152	TSTGNNSPTESPSRVGGSVRPSKRNTGKQREQNTGSGSES	T(89):1.6992585 S(90):0.4 T(91):1.0001462 S(95):1.669 T(97):0.43119682 S(99):1.47 S(101):0.704 S(106):-0.227 S(110):0.142 T(114):1.2680577 T(122):2.2494345 S(124):1.334 S(126):0.526 S(128):1.486	RIC5 (ROP-INTERACTIVE CRIB MOTIF-CONTAINING PROTEIN 5) (TAIR 7.0)	RIC5 (ROP-INTERACTIVE CRIB MOTIF-CONTAINING PROTEIN 5) encodes a member of a novel protein family that contains contain a CRIB (for Cdc42/Rac-interactive binding) motif required for their specific interaction with GTP-bound Rop1 (plant-specific Rho GTPase). Interacts with Rop1 and is involved in pollen tube growth and function. Gene is expressed predominantly in inflorescence and flower tissue. s…
AT3G23900.1	535	40	14	8	10.762	TYSPPFRRPRSHRSRSPLRYQRRSTYEGRRRSYRDSRDIS	T(535):1.0005967 Y(536):0.97249764 S(537):1.265 S(545):0.624 S(548):-0.239 S(550):1.946 Y(554):0.85229994 S(558):-0.688 T(559):0.8766126 Y(560):0.95834824 S(566):1.127 Y(567):1.2262068 S(570):0.59 S(574):0.25	RNA recognition motif (RRM)-containing protein (TAIR 7.0)	RNA recognition motif (RRM)-containing protein similar to unknown protein [Arabidopsis thaliana] (TAIR:AT3G28770.1); similar to P0402A09.11 [Oryza sativa (japonica cultivar-group)] (GB:BAB62628.1); similar to Os01g0101600 [Oryza sativa (japonica cultivar-group)] (GB:NP_001041743.1); contains InterPro domain Filamin/ABP280 repeat; (InterPro:IPR001298); contains InterPro domain Nucleotide-binding, …
AT3G23900.2	535	40	14	8	10.762	TYSPPFRRPRSHRSRSPLRYQRRSTYEGRRRSYRDSRDIS	T(535):1.0005967 Y(536):0.97249764 S(537):1.265 S(545):0.624 S(548):-0.239 S(550):1.946 Y(554):0.85229994 S(558):-0.688 T(559):0.8766126 Y(560):0.95834824 S(566):1.127 Y(567):1.2262068 S(570):0.59 S(574):0.25	nucleic acid binding (TAIR 7.0)	RNA recognition motif (RRM)-containing protein similar to unknown protein [Arabidopsis thaliana] (TAIR:AT3G28770.1); similar to P0402A09.11 [Oryza sativa (japonica cultivar-group)] (GB:BAB62628.1); similar to Os01g0101600 [Oryza sativa (japonica cultivar-group)] (GB:NP_001041743.1); contains InterPro domain Filamin/ABP280 repeat; (InterPro:IPR001298); contains InterPro domain Nucleotide-binding, …
AT3G26420.1	180	40	12	3	10.327	YSSKDDRYSSKDDRYGSRDGGGSRYGPDRSGERAGGRSRD	Y(180):1.1648431 S(181):0.395 S(182):0.698 Y(187):1.0593276 S(188):0.366 S(189):0.657 Y(194):0.94424939 S(196):1.567 S(202):-0.014 Y(204):1.505168 S(209):0.879 S(217):1.105	ATRZ-1A; RNA binding / nucleotide binding (TAIR 7.0)	ATRZ-1A; RNA binding / nucleotide binding Zinc finger-containing glycine-rich RNA-binding protein. Cold-inducible. Contributes to the enhancement of freezing tolerance. similar to glycine-rich RNA-binding protein [Arabidopsis thaliana] (TAIR:AT5G04280.1); similar to Os03g0836200 [Oryza sativa (japonica cultivar-group)] (GB:NP_001051823.1); similar to RNA-binding protein RZ-1 [Nicotiana sylvestris…
AT3G28780.1	200	40	19	65	15.882	SGSPGSDSGSPSADTGSPTDGGSYGDTTGDSGSSAGSPSY	S(200):0.166 S(202):1.304 S(205):0.627 S(207):0.249 S(209):1.623 S(211):0.637 T(214):1.3077853 S(216):1.868 T(218):1.2380661 S(222):-0.035 Y(223):0.90613368 T(226):0.92574028 T(227):0.26397829 S(230):0.895 S(232):0.455 S(233):0.696 S(236):1.088 S(238):0.759 Y(239):0.90866685	similar to unknown protein [Arabidopsis thaliana] (TAIR:AT3G28840.1); similar to putative lipoprotein [Burkholderia pseudomallei 1710b] (GB:YP_332515.1); contains InterPro domain Protein of unknown function DUF1216; (InterPro:IPR009605) (TAIR 7.0)	similar to unknown protein [Arabidopsis thaliana] (TAIR:AT3G28840.1); similar to putative lipoprotein [Burkholderia pseudomallei 1710b] (GB:YP_332515.1); contains InterPro domain Protein of unknown function DUF1216; (InterPro:IPR009605) (MapMan)
AT3G28790.1	249	40	19	40	12.945	AKTKEVSGGSSGNTYKDTTGSSSGASPSGSPTPTPSTPTP	T(251):0.80018033 S(255):0.186 S(258):0.252 S(259):0.845 T(262):0.051120248 Y(263):0.75974382 T(266):1.1709424 T(267):0.61659373 S(269):0.423 S(270):0.768 S(271):0.33 S(274):1.017 S(276):0.467 S(278):1.004 T(280):1.294321 T(282):1.9062832 S(284):-0.096 T(285):0.2397631 T(287):0.91053729	similar to unknown protein [Arabidopsis thaliana] (TAIR:AT3G28830.1); similar to PREDICTED: hypothetical protein [Rattus norve (GB:XP_001078830.1); contains InterPro domain Protein of unknown function DUF1216; (InterPro:IPR009605) (TAIR 7.0)	similar to unknown protein [Arabidopsis thaliana] (TAIR:AT3G28830.1); similar to PREDICTED: hypothetical protein [Rattus norve (GB:XP_001078830.1); contains InterPro domain Protein of unknown function DUF1216; (InterPro:IPR009605) (MapMan)
AT3G28980.1	228	40	17	2	10.374	SETSAKGESKTSAKGESETSAKGESETSAKGESETSSSKT	S(228):0.307 T(230):1.7874502 S(236):0.369 T(238):1.5493401 S(239):-0.11 S(244):0.307 T(246):1.7874502 S(247):-0.027 S(252):0.307 T(254):1.7874502 S(255):-0.027 S(260):-0.024 T(262):1.6580751 S(263):-0.257 S(264):-0.46 S(265):0.17 T(267):1.2487367	similar to unknown protein [Arabidopsis thaliana] (TAIR:AT3G28810.1); similar to unknown protein [Arabidopsis thaliana] (TAIR:AT3G28820.1); similar to PREDICTED: similar to CG18255-PA, isoform A [Tribolium castaneum] (GB:XP_973903.1); contains InterPro domain Protein of unknown function DUF1216; (InterPro:IPR009605) (TAIR 7.0)	similar to unknown protein [Arabidopsis thaliana] (TAIR:AT3G28810.1); similar to unknown protein [Arabidopsis thaliana] (TAIR:AT3G28820.1); similar to PREDICTED: similar to CG18255-PA, isoform A [Tribolium castaneum] (GB:XP_973903.1); contains InterPro domain Protein of unknown function DUF1216; (InterPro:IPR009605) (MapMan)
AT3G29300.1	138	40	16	1	10.149	TPFETPESSPSRLETGESSSSSSGEEDNDHIIEVSTPTLT	T(138):1.4189318 T(142):2.2717192 S(145):-0.582 S(146):0.82 S(148):0.118 T(152):1.953979 S(155):0.458 S(156):-0.778 S(157):0.278 S(158):0.251 S(159):0.587 S(160):1.6 S(172):-0.048 T(173):0.19563575 T(175):0.25617975 T(177):1.3490023	similar to Os04g0648600 [Oryza sativa (japonica cultivar-group)] (GB:NP_001054076.1); similar to H0821G03.14 [Oryza sativa (indica cultivar-group)] (GB:CAJ86063.1); similar to OSJNBa0010D21.7 [Oryza sativa (japonica cultivar-group)] (GB:CAD41705.2) (TAIR 7.0)	similar to Os04g0648600 [Oryza sativa (japonica cultivar-group)] (GB:NP_001054076.1); similar to H0821G03.14 [Oryza sativa (indica cultivar-group)] (GB:CAJ86063.1); similar to OSJNBa0010D21.7 [Oryza sativa (japonica cultivar-group)] (GB:CAD41705.2) (MapMan)
AT3G46240.1	305	40	17	11	11.501	STGGNETGSGSGSGSGGSGGGGSGSSGSGSGSGGTSKGGT	S(305):0.226 T(306):1.1791852 T(311):0.94388301 S(313):0.668 S(315):0.874 S(317):0.881 S(319):1.198 S(322):0.678 S(327):0.591 S(329):0.593 S(330):0.497 S(332):0.494 S(334):0.48 S(336):0.722 T(339):0.11922135 S(340):0.12 T(344):1.2365072	protein kinase-related (TAIR 7.0)	protein kinase-related similar to receptor protein kinase-related [Arabidopsis thaliana] (TAIR:AT3G46270.1); similar to Os03g0184400 [Oryza sativa (japonica cultivar-group)] (GB:NP_001049189.1); similar to Putative protein with similarity to putative protein kinases [Oryza sativa] (GB:AAK92623.1); similar to Os09g0458300 [Oryza sativa (japonica cultivar-group)] (GB:NP_001063375.1) (MapMan)
AT3G46640.1	96	40	10	1	9.771	SSSPGSDSKKQKTSNGDGDDGGGVDPDSAMAAEEGDSGTE	S(96):0.843 S(97):0.61 S(98):1.862 S(101):-0.3 S(103):1.363 T(108):0.97146278 S(109):0.351 S(123):-0.324 S(132):2.113 T(134):2.2814646	PCL1 (PHYTOCLOCK 1); DNA binding / transcription factor (TAIR 7.0)	PCL1 (PHYTOCLOCK 1); DNA binding / transcription factor Encodes a myb family transcription factor with a single Myb DNA-binding domain (type SHAQKYF) that is unique to plants and is essential for circadian rhythms, specifically for transcriptional regulation within the circadian clock. LUX is required for normal rhythmic expression of multiple clock outputs in both constant light and darkness. It…
AT3G46640.2	96	40	10	1	9.771	SSSPGSDSKKQKTSNGDGDDGGGVDPDSAMAAEEGDSGTE	S(96):0.843 S(97):0.61 S(98):1.862 S(101):-0.3 S(103):1.363 T(108):0.97146278 S(109):0.351 S(123):-0.324 S(132):2.113 T(134):2.2814646	PCL1 (PHYTOCLOCK 1); DNA binding (TAIR 7.0)	PCL1 (PHYTOCLOCK 1); DNA binding / transcription factor Encodes a myb family transcription factor with a single Myb DNA-binding domain (type SHAQKYF) that is unique to plants and is essential for circadian rhythms, specifically for transcriptional regulation within the circadian clock. LUX is required for normal rhythmic expression of multiple clock outputs in both constant light and darkness. It…
AT3G48120.1	124	40	11	2	9.831	SYVDRERRRSRSRSAERRNRYGDRESRRRSNRSRSLSPRR	S(124):0.369 Y(125):1.4480674 S(133):0.72 S(135):1.191 S(137):0.903 Y(144):0.93919553 S(149):0.393 S(153):0.658 S(156):0.288 S(158):0.428 S(160):2.494	similar to DEAD box RNA helicase, putative [Arabidopsis thaliana] (TAIR:AT1G20920.1); similar to At3g48120 [Medicago truncatula] (GB:ABE82374.1) (TAIR 7.0)	similar to DEAD box RNA helicase, putative [Arabidopsis thaliana] (TAIR:AT1G20920.1); similar to At3g48120 [Medicago truncatula] (GB:ABE82374.1) (MapMan)
AT3G49430.1	233	40	14	5	11.119	SLSRSKSPRKDLSKSPRRSLSRSISKSRSPSPDKKKSPPR	S(233):0.611 S(235):0.464 S(237):-0.525 S(239):2.666 S(245):0.265 S(247):1.535 S(251):-0.226 S(253):1.151 S(255):0.126 S(257):0.153 S(259):0.682 S(261):1.136 S(263):1.904 S(269):1.177	SRP34A (SER/ARG-RICH PROTEIN 34A); RNA binding (TAIR 7.0)	SRP34A (SER/ARG-RICH PROTEIN 34A); RNA binding similar to SR1 (splicing factor 2), RNA binding [Arabidopsis thaliana] (TAIR:AT1G02840.3); similar to pre-mRNA splicing factor-like protein [Solanum tuberosum] (GB:ABA46766.1); contains InterPro domain Nucleotide-binding, alpha-beta plait; (InterPro:IPR012677); contains InterPro domain RNA-binding region RNP-1 (RNA recognition motif); (InterPro:IPR00…
AT3G49430.2	233	40	14	7	10.959	SLSRSKSPRKDLSKSPRRSLSRSISKSRSPSPDKKKSPPR	S(233):0.611 S(235):0.464 S(237):-0.525 S(239):2.666 S(245):0.265 S(247):1.535 S(251):-0.226 S(253):1.151 S(255):0.126 S(257):0.153 S(259):0.682 S(261):1.136 S(263):1.904 S(269):1.017	SRP34A (SER/ARG-RICH PROTEIN 34A) (TAIR 7.0)	SRP34A (SER/ARG-RICH PROTEIN 34A); RNA binding similar to SR1 (splicing factor 2), RNA binding [Arabidopsis thaliana] (TAIR:AT1G02840.3); similar to pre-mRNA splicing factor-like protein [Solanum tuberosum] (GB:ABA46766.1); contains InterPro domain Nucleotide-binding, alpha-beta plait; (InterPro:IPR012677); contains InterPro domain RNA-binding region RNP-1 (RNA recognition motif); (InterPro:IPR00…
AT3G50550.1	27	40	12	7	12.396	TDGESSDEDDEEEDRNLSGDDSESSEDDYTDSNSDSDDDD	T(27):1.5704233 S(31):0.612 S(32):1.208 S(44):1.875 S(48):0.284 S(50):1.13 S(51):0.85 Y(55):1.1664858 T(56):1.0516742 S(58):0.933 S(60):1.627 S(62):0.088	similar to zinc finger protein-related [Arabidopsis thaliana] (TAIR:AT5G63740.1); similar to hypothetical protein 244.t00012 [Entamoeba histolytica HM-1:IMSS] (GB:XP_650128.1) (TAIR 7.0)	similar to zinc finger protein-related [Arabidopsis thaliana] (TAIR:AT5G63740.1); similar to hypothetical protein 244.t00012 [Entamoeba histolytica HM-1:IMSS] (GB:XP_650128.1) (MapMan)
AT3G53040.1	222	40	10	10	11.116	TAEYTSDKARETKDKTAEKVGEYKDYTAEKAKETADKARE	T(222):1.0049484 Y(225):1.7237398 T(226):1.7357579 S(227):-0.162 T(233):0.95044632 T(237):1.9705681 Y(244):0.72325787 Y(247):0.65628839 T(248):0.79478903 T(255):1.7184646	late embryogenesis abundant protein, putative / LEA protein, putative (TAIR 7.0)	late embryogenesis abundant protein, putative / LEA protein, putative similar to ATECP63 (EMBRYONIC CELL PROTEIN 63) [Arabidopsis thaliana] (TAIR:AT2G36640.1); similar to BP8 [Betula pendula] (GB:CAA79329.1); contains InterPro domain Late embryogenesis abundant protein; (InterPro:IPR004238) (MapMan)
AT3G53460.1	196	40	11	17	12.831	SERGGGYGSERGGGYGSERGGGYGSERGGGYGSQRSGGGY	S(196):0.582 Y(202):1.7263375 S(204):0.697 Y(210):1.7263375 S(212):0.697 Y(218):1.7263375 S(220):0.697 Y(226):1.7334627 S(228):1.108 S(231):0.609 Y(235):1.528587	CP29 (chloroplast 29 kDa ribonucleoprotein); RNA binding (TAIR 7.0)	CP29 (chloroplast 29 kDa ribonucleoprotein); RNA binding Encodes a nuclear gene with a consensus RNA-binding domain that is localized to the chloroplast. Identical to 29 kDa ribonucleoprotein, chloroplast precursor (RNA-binding protein cp29) (RBP29) [Arabidopsis Thaliana] (GB:Q43349;GB:Q94BT1;GB:Q9LFH2); similar to 29 kDa ribonucleoprotein, chloroplast, putative / RNA-binding protein cp29, putati…
AT3G53460.2	191	40	12	15	12.522	SGGYGSERGGGYGSERGGGYGSERGGGYGSQRSGGGYGGS	S(191):0.387 Y(194):1.4730744 S(196):0.582 Y(202):1.7263375 S(204):0.697 Y(210):1.7263375 S(212):0.697 Y(218):1.7334627 S(220):1.108 S(223):0.609 Y(227):1.528587 S(230):0.254	CP29 (chloroplast 29 kDa ribonucleoprotein); RNA binding (TAIR 7.0)	CP29 (chloroplast 29 kDa ribonucleoprotein); RNA binding Encodes a nuclear gene with a consensus RNA-binding domain that is localized to the chloroplast. Identical to 29 kDa ribonucleoprotein, chloroplast precursor (RNA-binding protein cp29) (RBP29) [Arabidopsis Thaliana] (GB:Q43349;GB:Q94BT1;GB:Q9LFH2); similar to 29 kDa ribonucleoprotein, chloroplast, putative / RNA-binding protein cp29, putati…
AT3G59290.1	212	40	12	4	10.611	YSRDSEDRYGRDGNTDDEYRGRSRSVDNYNGSRGRSSDRE	Y(212):1.4412491 S(213):1.057 S(216):1.131 Y(220):0.84789063 T(226):0.77220632 Y(230):0.91230115 S(234):-0.527 S(236):0.905 Y(240):1.7300925 S(243):-0.101 S(247):1.523 S(248):0.919	(EPSIN3); binding (TAIR 7.0)	(EPSIN3); binding similar to epsin N-terminal homology (ENTH) domain-containing protein [Arabidopsis thaliana] (TAIR:AT2G43160.1); similar to Putative epsin [Oryza sativa] (GB:AAK98696.1); contains InterPro domain Epsin, N-terminal; (InterPro:IPR001026); contains InterPro domain Phosphoinositide-binding clathrin adaptor, N-terminal; (InterPro:IPR008943) (MapMan)
AT3G60900.1	350	40	12	2	11.765	TPTPAKSPSPVEAPSPTAASPPAPPVDESSPEGAPSDSPT	T(350):1.882891 T(352):2.1395634 S(356):0.43 S(358):0.254 S(364):0.24 T(366):1.5102092 S(369):0.81 S(378):0.136 S(379):1.405 S(385):0.098 S(387):1.66 T(389):1.1992142	FLA10 (fasciclin-like arabinogalactan-protein 10) (TAIR 7.0)	FLA10 (fasciclin-like arabinogalactan-protein 10) Identical to Fasciclin-like arabinogalactan protein 10 precursor (FLA10) [Arabidopsis Thaliana] (GB:Q9LZX4;GB:Q94JM1); similar to FLA8 (Arabinogalactan protein 8) [Arabidopsis thaliana] (TAIR:AT2G45470.1); similar to fasciclin-like protein FLA5 [Triticum aestivum] (GB:ABI95395.1); similar to Os04g0574200 [Oryza sativa (japonica cultivar-group)] (G…
AT3G61860.1	215	40	12	18	15.011	SPEYDRYKGPAAYERRRSPDYGRRSSDYGRQRSPGYDRYR	S(215):2.159 Y(218):1.0270664 Y(221):1.3449892 Y(227):1.0033939 S(232):2.413 Y(235):0.7970256 S(239):0.391 S(240):0.492 Y(242):1.2045901 S(247):2.005 Y(250):1.1738342 Y(253):1.0000679	ATRSP31 (ARGININE/SERINE-RICH SPLICING FACTOR 31); RNA binding (TAIR 7.0)	ATRSP31 (ARGININE/SERINE-RICH SPLICING FACTOR 31); RNA binding encodes an arginine/serine-rich splicing factor. transcript is alternatively spliced and is differentially expressed in different tissues (flowers, roots, stems, and leaves) examined. Identical to Arginine/serine-rich-splicing factor RSP31 (RSP31) [Arabidopsis Thaliana] (GB:P92964;GB:Q944A4;GB:Q9M278); similar to arginine/serine-rich …
AT3G63400.1	456	40	13	18	12.252	YPSNRSYSERSPRGRFRSPPRRRSPPRYNRRRRSTSRSPD	Y(456):1.7116784 S(458):0.47 S(461):0.265 Y(462):0.31369557 S(463):0.153 S(466):0.785 S(473):1.475 S(479):2.019 Y(483):1.4062549 S(489):0.2 T(490):0.92071621 S(491):0.681 S(493):1.852	peptidyl-prolyl cis-trans isomerase cyclophilin-type family protein (TAIR 7.0)	peptidyl-prolyl cis-trans isomerase cyclophilin-type family protein similar to peptidyl-prolyl cis-trans isomerase cyclophilin-type family protein [Arabidopsis thaliana] (TAIR:AT4G32420.1); similar to cyclophilin-like protein [Triticum aestivum] (GB:AAP44536.1); contains InterPro domain Peptidyl-prolyl cis-trans isomerase, cyclophilin type; (InterPro:IPR002130) (MapMan)
AT4G00390.1	55	40	18	1	10.04	TPAKSTSVSAAAPSKSTAVSAAADSDSGSESETDSDSEST	T(55):2.3150049 S(59):-0.431 T(60):-0.71529656 S(61):0.282 S(63):-0.026 S(68):-0.862 S(70):-0.128 T(71):-0.084126947 S(74):0.115 S(79):0.65 S(81):1.528 S(83):1.471 S(85):1.05 T(87):2.2779604 S(89):1.249 S(91):0.852 S(93):0.074 T(94):0.42231289	transcription regulator (TAIR 7.0)	transcription regulator similar to DNA-binding storekeeper protein-related [Arabidopsis thaliana] (TAIR:AT1G61730.1); similar to storekeeper protein [Solanum tuberosum] (GB:CAC39398.1); contains InterPro domain Protein of unknown function DUF573; (InterPro:IPR007592) (MapMan)
AT4G00610.1	82	40	15	2	10.17	TSSEEEEEDEPSSDSESGSESESDTEAEPMTLAAAAPSSS	T(82):1.1701144 S(83):0.793 S(84):0.833 S(93):0.819 S(94):1.248 S(96):0.137 S(98):0.97 S(100):1.233 S(102):0.829 S(104):1.369 T(106):0.6431432 T(112):0.29392835 S(119):-0.671 S(120):0.151 S(121):0.352	DNA-binding storekeeper protein-related (TAIR 7.0)	DNA-binding storekeeper protein-related similar to transcription regulator [Arabidopsis thaliana] (TAIR:AT1G44810.1); similar to storekeeper protein [Solanum tuberosum] (GB:CAC39398.1); contains InterPro domain Protein of unknown function DUF573; (InterPro:IPR007592) (MapMan)
AT4G01650.1	66	40	8	1	9.665	SPRFNSNEDETETETDDEDDYCLTDGKTEELVVGDDGVLI	S(66):0.778 S(71):1.677 T(76):1.0597817 T(78):1.6066046 T(80):2.3610225 Y(86):0.7071623 T(89):1.9087377 T(93):-0.43349328	similar to unknown protein [Arabidopsis thaliana] (TAIR:AT5G08720.1); similar to COG2867: Oligoketide cyclase/lipid transport protein [Nostoc punctiforme PCC 73102] (GB:ZP_00109164.1); similar to Os01g0971700 [Oryza sativa (japonica cultivar-group)] (GB:NP_001045536.1); contains InterPro domain Streptomyces cyclase/dehydrase; (InterPro:IPR005031) (TAIR 7.0)	similar to unknown protein [Arabidopsis thaliana] (TAIR:AT5G08720.1); similar to COG2867: Oligoketide cyclase/lipid transport protein [Nostoc punctiforme PCC 73102] (GB:ZP_00109164.1); similar to Os01g0971700 [Oryza sativa (japonica cultivar-group)] (GB:NP_001045536.1); contains InterPro domain Streptomyces cyclase/dehydrase; (InterPro:IPR005031) (MapMan)
AT4G08670.1	134	40	18	2	10.908	TPGASPVSPSAGAPTTSPSAAKSPETSATSPSSDETPSMT	T(134):1.3851342 S(138):0.785 S(141):1.078 S(143):-0.522 T(148):-0.14730471 T(149):0.22137874 S(150):1.229 S(152):0.128 S(156):-0.867 T(159):0.80568406 S(160):-0.991 T(162):1.1124712 S(163):0.775 S(165):1.688 S(166):-0.287 T(169):1.1622814 S(171):1.335 T(173):2.0174086	protease inhibitor/seed storage/lipid transfer protein (LTP) family protein (TAIR 7.0)	protease inhibitor/seed storage/lipid transfer protein (LTP) family protein similar to protease inhibitor/seed storage/lipid transfer protein (LTP) family protein [Arabidopsis thaliana] (TAIR:AT1G36150.1); similar to xylogen protein 1 [Zinnia elegans] (GB:BAD24657.1); contains InterPro domain Plant lipid transfer protein/Par allergen; (InterPro:IPR000528); contains InterPro domain Plant lipid tra…
AT4G08710.1	22	40	14	19	14.626	TATATKETAPATKETAPATKETAPTITKETAPTKETAPAT	T(22):1.2840362 T(24):0.70987481 T(26):1.537699 T(29):1.0732163 T(33):1.3193247 T(36):1.0796365 T(40):1.2261418 T(43):0.58283766 T(46):0.945162 T(48):0.93801376 T(51):0.39377201 T(54):0.939405 T(57):1.3704274 T(61):1.2261418	similar to unknown protein [Arabidopsis thaliana] (TAIR:AT2G23480.1); similar to PREDICTED: hypothetical protein [Rattus norve (GB:XP_001078517.1); contains InterPro domain Protein of unknown function DUF287; (InterPro:IPR005048) (TAIR 7.0)	similar to unknown protein [Arabidopsis thaliana] (TAIR:AT2G23480.1); similar to PREDICTED: hypothetical protein [Rattus norve (GB:XP_001078517.1); contains InterPro domain Protein of unknown function DUF287; (InterPro:IPR005048) (MapMan)
AT4G09030.1	29	40	14	15	13.827	TRSPLPSPAQPPRTAAPTPSITPTPTPTPSATPTAAPVSP	T(29):1.0910131 S(31):0.645 S(35):-0.533 T(42):0.33561039 T(46):2.0199143 S(48):0.0040 T(50):1.9621986 T(52):1.9449401 T(54):1.6405144 T(56):2.5041397 S(58):-0.644 T(60):1.9777098 T(62):-0.024176664 S(67):0.903	AGP10 (Arabinogalactan protein 10) (TAIR 7.0)	AGP10 (Arabinogalactan protein 10) Encodes arabinogalactan protein (AGP10). Identical to Classical arabinogalactan protein 10 precursor (AGP10) [Arabidopsis Thaliana] (GB:Q9M0S4); similar to AGP5 (ARABINOGALACTAN-PROTEIN 5) [Arabidopsis thaliana] (TAIR:AT1G35230.1); similar to putative arabinagalactan protein [Lotus japonicus] (GB:CAD89603.1) (MapMan)
AT4G18670.1	464	40	19	1	9.803	SPGSPPTSPTTPTPGGSPPSSPTTPTPGGSPPSSPTTPTP	S(464):0.644 S(467):0.953 T(470):0.47698477 S(471):-0.108 T(473):0.34782521 T(474):0.96700633 T(476):1.6121969 S(480):-0.265 S(483):-0.525 S(484):0.281 T(486):0.32361941 T(487):0.99088899 T(489):1.6494658 S(493):-0.265 S(496):-0.525 S(497):0.281 T(499):0.32361941 T(500):0.99088899 T(502):1.6494658	leucine-rich repeat family protein / extensin family protein (TAIR 7.0)	leucine-rich repeat family protein / extensin family protein similar to LRX2 (LEUCINE-RICH REPEAT/EXTENSIN 2), protein binding / structural constituent of cell wall [Arabidopsis thaliana] (TAIR:AT1G62440.1); similar to leucine-rich repeat family protein / extensin family protein [Arabidopsis thaliana] (TAIR:AT3G24480.1); similar to leucine-rich repeat family protein / extensin family protein [Ara…
AT4G22485.1	322	40	11	107	16.492	TPPITPPETPPNTPPQSPPNTPPETPPNTPPGTPPNTPKT	T(322):1.3380538 T(326):2.0701402 T(330):1.4158193 T(334):1.7267225 S(338):0.584 T(342):1.6055476 T(346):1.6616969 T(350):1.9535131 T(354):1.8347192 T(358):1.2571794 T(361):1.0441593	Encodes a Protease inhibitor/seed storage/LTP family protein (TAIR 7.0)	Encodes a Protease inhibitor/seed storage/LTP family protein similar to ATEPR1 (Arabidopsis thaliana extensin proline-rich 1) [Arabidopsis thaliana] (TAIR:AT2G27380.1); similar to putative membrane protein [Emiliania huxleyi virus 86] (GB:YP_294122.1); contains InterPro domain Plant lipid transfer/seed storage/trypsin-alpha amylase inhibitor; (InterPro:IPR003612) (MapMan)
AT4G24580.1	418	40	13	12	14.176	SPGLYSDSEESGSGTEEGSDDEEYDDDDDGSQGSEDYTDE	S(418):1.938 Y(422):1.3770465 S(423):0.15 S(425):0.548 S(428):-0.484 S(430):1.855 T(432):2.5663797 S(436):1.681 Y(441):1.0469784 S(448):0.734 S(451):0.995 Y(454):0.81304738 T(455):0.95525901	pleckstrin homology (PH) domain-containing protein-related / RhoGAP domain-containing protein (TAIR 7.0)	pleckstrin homology (PH) domain-containing protein-related / RhoGAP domain-containing protein similar to pleckstrin homology (PH) domain-containing protein / RhoGAP domain-containing protein [Arabidopsis thaliana] (TAIR:AT5G12150.1); similar to pleckstrin homology (PH) domain-containing protein / RhoGAP domain-containing protein [Arabidopsis thaliana] (TAIR:AT5G19390.2); similar to pleckstrin hom…
AT4G25500.1	195	40	12	30	12.814	SPYKRERGSPDYGRGASPVAAYRKERTSPDYGRRRSPSPY	S(195):1.928 Y(197):1.8903815 S(203):-0.98 Y(206):0.63012795 S(211):1.856 Y(216):0.81452122 T(221):0.53680358 S(222):-0.026 Y(225):0.93425879 S(230):1.731 S(232):1.328 Y(234):2.1705998	ATRSP35 (Arabidopsis thaliana arginine/serine-rich splicing factor 35); RNA binding (TAIR 7.0)	ATRSP35 (Arabidopsis thaliana arginine/serine-rich splicing factor 35); RNA binding encodes an arginine/serine-rich splicing factor. transcript is alternatively spliced and is differentially expressed in different tissues (flowers, roots, stems, and leaves) examined. Identical to Arginine/serine-rich-splicing factor RSP40 (RSP40) [Arabidopsis Thaliana] (GB:P92965;GB:Q96333); similar to ATRSP41 (A…
AT4G25500.2	154	40	12	30	12.814	SPYKRERGSPDYGRGASPVAAYRKERTSPDYGRRRSPSPY	S(154):1.928 Y(156):1.8903815 S(162):-0.98 Y(165):0.63012795 S(170):1.856 Y(175):0.81452122 T(180):0.53680358 S(181):-0.026 Y(184):0.93425879 S(189):1.731 S(191):1.328 Y(193):2.1705998	ATRSP35 (Arabidopsis thaliana arginine/serine-rich splicing factor 35); RNA binding (TAIR 7.0)	ATRSP35 (Arabidopsis thaliana arginine/serine-rich splicing factor 35); RNA binding encodes an arginine/serine-rich splicing factor. transcript is alternatively spliced and is differentially expressed in different tissues (flowers, roots, stems, and leaves) examined. Identical to Arginine/serine-rich-splicing factor RSP40 (RSP40) [Arabidopsis Thaliana] (GB:P92965;GB:Q96333); similar to ATRSP41 (A…
AT4G25500.3	162	40	12	30	12.814	SPYKRERGSPDYGRGASPVAAYRKERTSPDYGRRRSPSPY	S(162):1.928 Y(164):1.8903815 S(170):-0.98 Y(173):0.63012795 S(178):1.856 Y(183):0.81452122 T(188):0.53680358 S(189):-0.026 Y(192):0.93425879 S(197):1.731 S(199):1.328 Y(201):2.1705998	ATRSP35 (Arabidopsis thaliana arginine/serine-rich splicing factor 35) (TAIR 7.0)	ATRSP35 (Arabidopsis thaliana arginine/serine-rich splicing factor 35); RNA binding encodes an arginine/serine-rich splicing factor. transcript is alternatively spliced and is differentially expressed in different tissues (flowers, roots, stems, and leaves) examined. Identical to Arginine/serine-rich-splicing factor RSP40 (RSP40) [Arabidopsis Thaliana] (GB:P92965;GB:Q96333); similar to ATRSP41 (A…
AT4G31580.1	131	40	12	3	10.273	TPPRYRRSPSYGRRSYSPRARSPPPPRRRSPSPPPARGRS	T(131):2.2943077 Y(135):0.83233286 S(138):1.065 S(140):1.162 Y(141):0.14826005 S(145):-0.474 Y(146):0.51152895 S(147):0.27 S(152):0.85 S(160):1.298 S(162):1.579 S(170):0.737	SRZ-22 (serine/arginine-rich 22) (TAIR 7.0)	SRZ-22 (serine/arginine-rich 22) 9G8-like serine-arginine rich (SR) protein interacting partner to the Arabidopsis U1-70K similar to splicing factor, putative [Arabidopsis thaliana] (TAIR:AT2G24590.1); similar to pre-mRNA processing factor [Triticum aestivum] (GB:AAY84871.1); contains InterPro domain Nucleotide-binding, alpha-beta plait; (InterPro:IPR012677); contains InterPro domain Zinc finger,…
AT4G31580.2	131	40	12	3	10.273	TPPRYRRSPSYGRRSYSPRARSPPPPRRRSPSPPPARGRS	T(131):2.2943077 Y(135):0.83233286 S(138):1.065 S(140):1.162 Y(141):0.14826005 S(145):-0.474 Y(146):0.51152895 S(147):0.27 S(152):0.85 S(160):1.298 S(162):1.579 S(170):0.737	SRZ-22 (serine/arginine-rich 22) (TAIR 7.0)	SRZ-22 (serine/arginine-rich 22) 9G8-like serine-arginine rich (SR) protein interacting partner to the Arabidopsis U1-70K similar to splicing factor, putative [Arabidopsis thaliana] (TAIR:AT2G24590.1); similar to pre-mRNA processing factor [Triticum aestivum] (GB:AAY84871.1); contains InterPro domain Nucleotide-binding, alpha-beta plait; (InterPro:IPR012677); contains InterPro domain Zinc finger,…
AT4G32420.1	194	40	17	46	12.356	LRVRRKKRRRHSSSESESSSDSETDSSESDSESDSDLSSP	S(205):1.37 S(206):0.796 S(207):0.961 S(209):0.78 S(211):-0.099 S(212):-0.784 S(213):1.102 S(215):0.564 T(217):1.6961162 S(219):0.825 S(220):0.217 S(222):1.615 S(224):0.997 S(226):0.804 S(228):0.881 S(231):-0.317 S(232):0.948	peptidyl-prolyl cis-trans isomerase cyclophilin-type family protein (TAIR 7.0)	peptidyl-prolyl cis-trans isomerase cyclophilin-type family protein similar to peptidyl-prolyl cis-trans isomerase cyclophilin-type family protein [Arabidopsis thaliana] (TAIR:AT3G63400.1); similar to Peptidyl-prolyl cis-trans isomerase, cyclophilin type [Medicago truncatula] (GB:ABE78987.1); contains InterPro domain Peptidyl-prolyl cis-trans isomerase, cyclophilin type; (InterPro:IPR002130) (Map…
AT4G35390.1	23	40	13	1	10.497	TPPDQNNMELNRSEADEAKAETTPTGGATSSATASGSSSG	T(23):1.9881009 S(35):0.301 T(44):2.0717096 T(45):1.9388136 T(47):1.6433489 T(51):0.21120128 S(52):-0.635 S(53):0.696 T(55):1.4594446 S(57):0.256 S(59):0.158 S(60):0.256 S(61):0.152	DNA-binding protein-related (TAIR 7.0)	DNA-binding protein-related similar to ESC (ESCAROLA) [Arabidopsis thaliana] (TAIR:AT1G20900.1); similar to Os02g0713700 [Oryza sativa (japonica cultivar-group)] (GB:NP_001047914.1); similar to Os04g0590200 [Oryza sativa (japonica cultivar-group)] (GB:NP_001053704.1); similar to DNA-binding protein-like [Oryza sativa (japonica cultivar-group)] (GB:BAD33253.1); contains InterPro domain Protein of …
AT4G35785.1	11	40	13	1	10.099	SRSPSPRKERARSRSRSRSRSRSRPRLRSRSRSLPRPVSP	S(11):0.426 S(13):1.551 S(15):2.689 S(23):0.635 S(25):0.847 S(27):0.509 S(29):0.39 S(31):0.566 S(33):0.686 S(39):0.02 S(41):0.305 S(43):0.13 S(49):1.345	transformer serine/arginine-rich ribonucleoprotein, putative (TAIR 7.0)	transformer serine/arginine-rich ribonucleoprotein, putative similar to transformer serine/arginine-rich ribonucleoprotein, putative [Arabidopsis thaliana] (TAIR:AT1G07350.1); similar to transformer-SR ribonucleoprotein [Nicotiana tabacum] (GB:CAA70700.1); contains InterPro domain RNA-binding region RNP-1 (RNA recognition motif); (InterPro:IPR000504) (MapMan)
AT4G35785.2	11	40	13	1	10.099	SRSPSPRKERARSRSRSRSRSRSRPRLRSRSRSLPRPVSP	S(11):0.426 S(13):1.551 S(15):2.689 S(23):0.635 S(25):0.847 S(27):0.509 S(29):0.39 S(31):0.566 S(33):0.686 S(39):0.02 S(41):0.305 S(43):0.13 S(49):1.345	transformer serine/arginine-rich ribonucleoprotein, putative (TAIR 7.0)	transformer serine/arginine-rich ribonucleoprotein, putative similar to transformer serine/arginine-rich ribonucleoprotein, putative [Arabidopsis thaliana] (TAIR:AT1G07350.1); similar to transformer-SR ribonucleoprotein [Nicotiana tabacum] (GB:CAA70700.1); contains InterPro domain RNA-binding region RNP-1 (RNA recognition motif); (InterPro:IPR000504) (MapMan)
AT4G35800.1	1542	40	24	43	14.468	SPGYSPSSPGYSPTSPGYSPTSPGYSPTSPGYSPTSPTYS	S(1542):1.179 Y(1545):1.1917681 S(1546):-0.512 S(1548):0.824 S(1549):0.581 Y(1552):1.2918283 S(1553):0.236 T(1555):0.70778014 S(1556):0.397 Y(1559):1.2066994 S(1560):0.229 T(1562):0.70778014 S(1563):0.397 Y(1566):1.2066994 S(1567):0.229 T(1569):0.70778014 S(1570):0.397 Y(1573):1.1081529 S(1574):0.139 T(1576):0.55771918 S(1577):0.374 T(1579):0.028756168 Y(1580):1.0845378 S(1581):0.198	NRPB1 (RNA POLYMERASE II LARGE SUBUNIT); DNA binding / DNA-directed RNA polymerase (TAIR 7.0)	NRPB1 (RNA POLYMERASE II LARGE SUBUNIT); DNA binding / DNA-directed RNA polymerase Encodes a large subunit of RNA polymerase II (aka RNA polymerase B). Identical to DNA-directed RNA polymerase II largest subunit (EC 2.7.7.6) (RPB205) [Arabidopsis Thaliana] (GB:P18616;GB:P31635;GB:Q9SZS8); similar to NRPC1 (nuclear RNA polymerase C 1), DNA binding / DNA-directed RNA polymerase [Arabidopsis thalian…
AT4G37450.1	33	40	19	13	11.973	TTPSAPTTSPTKSPAVTSPTTAPAKTPTASASSPVESPKS	T(33):1.2904912 T(34):0.8153144 S(36):-0.178 T(39):0.70524632 T(40):-0.23615947 S(41):0.63 T(43):0.12272081 S(45):1.161 T(49):0.93833808 S(50):0.774 T(52):0.035494781 T(53):0.052967003 T(58):1.7845342 T(60):1.0015855 S(62):-0.364 S(64):0.335 S(65):1.331 S(69):1.29 S(72):0.483	AGP18 (Arabinogalactan protein 18) (TAIR 7.0)	AGP18 (Arabinogalactan protein 18) AGP18 is a lysine-rich arabinogalactan-protein (AGP) and part of a multi-gene family of glycoproteins with approx. 50 members. It falls into one subclass with AGP17 and AGP19, other lysine-rich AGPs. It is expressed in young leaves, shoots, roots and flowers. Identical to Lysine-rich arabinogalactan protein 18 precursor (Lys-rich AGP 18) (AGP18) [Arabidopsis Tha…
AT4G39260.1	97	40	11	4	11.603	SGGGYRSGGGGGYSGGGGGGYSGGGGGGYERRSGGYGSGG	S(97):1.709 Y(101):1.2754871 S(103):0.574 Y(109):1.0466753 S(110):0.886 Y(117):0.84600159 S(118):0.886 Y(125):0.84320219 S(129):1.048 Y(132):1.4181789 S(134):1.07	ATGRP8/GR-RBP8 (COLD, CIRCADIAN RHYTHM, AND RNA BINDING 1, GLYCINE-RICH PROTEIN 8); RNA binding (TAIR 7.0)	ATGRP8/GR-RBP8 (COLD, CIRCADIAN RHYTHM, AND RNA BINDING 1, GLYCINE-RICH PROTEIN 8); RNA binding Encodes a glycine-rich protein with RNA binding domain at the N-terminus. Protein is structurally similar to proteins induced by stress in other plants. Gene expression is induced by cold. Transcript undergoes circadian oscillations that is depressed by overexpression of AtGRP7. Identical to Glycine-ri…
AT5G03740.1	155	40	10	12	16.037	SENSGDEEEEKVTAESDSEEDDSSDDEEDDSSEEETPKKP	S(155):1.006 S(158):2.087 T(167):1.5895206 S(170):1.51 S(172):1.53 S(177):1.502 S(178):1.703 S(185):1.586 S(186):0.966 T(190):2.5570479	HD2C (HISTONE DEACETYLASE 2C); nucleic acid binding / zinc ion binding (TAIR 7.0)	HD2C (HISTONE DEACETYLASE 2C); nucleic acid binding / zinc ion binding HD2-type histone deacetylase HDAC. Involved in the ABA and stress responses. Mediates transcriptional repression Identical to Histone deacetylase 2c (HD-tuins protein 3) (HD2C) [Arabidopsis Thaliana] (GB:Q9LZR5;GB:Q9M4T4); similar to HD2A (HISTONE DEACETYLASE 2A), nucleic acid binding / zinc ion binding [Arabidopsis thaliana] …
AT5G10430.1	27	40	9	2	11.006	TPTATPPPATPPPVATPPPVATPPPAATPAPATPPPAATP	T(27):2.243899 T(29):0.75141038 T(31):1.6637549 T(36):0.99666272 T(42):1.302141 T(48):1.2092346 T(54):0.98261891 T(59):0.64917691 T(65):1.2073879	AGP4 (ARABINOGALACTAN-PROTEIN 4) (TAIR 7.0)	AGP4 (ARABINOGALACTAN-PROTEIN 4) Encodes arabinogalactan-protein (AGP4). Identical to Classical arabinogalactan protein 4 precursor (AGP4) [Arabidopsis Thaliana] (GB:Q9ZT16); similar to AGP7 (Arabinogalactan protein 7) [Arabidopsis thaliana] (TAIR:AT5G65390.1); similar to 4D11_29 [Brassica rapa subsp. pekinensis] (GB:AAZ67543.1); contains InterPro domain Glutelin; (InterPro:IPR000480) (MapMan)
AT5G16500.1	434	40	15	1	9.744	TATDSDDESDSNSEKDQEEEQSQLEKARESSSSSSDSGSE	T(434):1.6811827 T(436):1.9289807 S(438):2.046 S(442):0.201 S(444):0.922 S(446):-0.355 S(455):0.01 S(463):-0.243 S(464):0.452 S(465):0.663 S(466):0.553 S(467):0.591 S(468):0.555 S(470):0.388 S(472):0.351	protein kinase family protein (TAIR 7.0)	protein kinase family protein similar to protein kinase family protein [Arabidopsis thaliana] (TAIR:AT3G02810.1); similar to Protein kinase [Medicago truncatula] (GB:ABE90364.1); contains InterPro domain Serine/threonine protein kinase; (InterPro:IPR002290); contains InterPro domain Protein kinase-like; (InterPro:IPR011009); contains InterPro domain Protein kinase; (InterPro:IPR000719); contains …
AT5G37010.1	176	40	11	6	11.841	SPRERRRRTPSRERDDSKSNRSGSRERGSSGNGGGSRRVS	S(176):2.522 T(184):2.6586546 S(186):1.257 S(192):0.239 S(194):0.57 S(197):0.83 S(199):1.14 S(204):1.084 S(205):0.323 S(211):0.676 S(215):0.541	similar to unknown protein [Arabidopsis thaliana] (TAIR:AT1G65710.1); similar to OSIGBa0115K01-H0319F09.22 [Oryza sativa (indica cultivar-group)] (GB:CAH67916.1); similar to Os04g0528600 [Oryza sativa (japonica cultivar-group)] (GB:NP_001053377.1); similar to PREDICTED: hypothetical protein [Rattus norve (GB:XP_001068310.1) (TAIR 7.0)	similar to unknown protein [Arabidopsis thaliana] (TAIR:AT1G65710.1); similar to OSIGBa0115K01-H0319F09.22 [Oryza sativa (indica cultivar-group)] (GB:CAH67916.1); similar to Os04g0528600 [Oryza sativa (japonica cultivar-group)] (GB:NP_001053377.1); similar to PREDICTED: hypothetical protein [Rattus norve (GB:XP_001068310.1) (MapMan)
AT5G38050.1	234	40	21	7	12.602	SSSGSGRESESSESGVESSGSGSSSTSESRKSGSEGGTAS	S(234):0.319 S(235):0.714 S(236):-0.213 S(238):1.615 S(242):0.933 S(244):0.702 S(245):-0.164 S(247):1.042 S(251):0.366 S(252):-0.0020 S(254):0.67 S(256):0.229 S(257):0.28 S(258):0.47 T(259):0.90313222 S(260):-0.385 S(262):0.465 S(265):1.349 S(267):1.454 T(271):1.3869497 S(273):0.468	similar to unknown protein [Arabidopsis thaliana] (TAIR:AT1G71080.1); similar to Os01g0507500 [Oryza sativa (japonica cultivar-group)] (GB:NP_001043153.1); contains domain FAMILY NOT NAMED (PTHR15970); contains domain gb def: Gb|AAF26010.1 (PTHR15970:SF1) (TAIR 7.0)	similar to unknown protein [Arabidopsis thaliana] (TAIR:AT1G71080.1); similar to Os01g0507500 [Oryza sativa (japonica cultivar-group)] (GB:NP_001043153.1); contains domain FAMILY NOT NAMED (PTHR15970); contains domain gb def: Gb|AAF26010.1 (PTHR15970:SF1) (MapMan)
AT5G44200.1	206	40	8	1	9.665	DDDRYGRDNSRRNTDHESRRDTDSDMRPEKNPRFRESGDS	Y(210):1.2574304 S(215):0.512 T(219):0.88538561 S(223):0.436 T(227):1.5240391 S(229):1.889 S(242):1.293 S(245):1.868	CBP20 (CAP-BINDING PROTEIN 20); RNA binding (TAIR 7.0)	CBP20 (CAP-BINDING PROTEIN 20); RNA binding Encodes a nuclear cap-binding protein that forms a heterodimeric complex with ABH1 (ATCBP80) and is likely to participate in RNA metabolism. Its mRNA is ubiquitously expressed. similar to RNA and export factor-binding protein, putative [Arabidopsis thaliana] (TAIR:AT5G37720.1); similar to cap-binding protein [Mirabilis jalapa] (GB:AAT07459.1); similar t…
AT5G44200.2	206	40	8	1	9.665	DDDRYGRDNSRRNTDHESRRDTDSDMRPEKNPRFRESGDS	Y(210):1.2574304 S(215):0.512 T(219):0.88538561 S(223):0.436 T(227):1.5240391 S(229):1.889 S(242):1.293 S(245):1.868	CBP20 (CAP-BINDING PROTEIN 20) (TAIR 7.0)	CBP20 (CAP-BINDING PROTEIN 20); RNA binding Encodes a nuclear cap-binding protein that forms a heterodimeric complex with ABH1 (ATCBP80) and is likely to participate in RNA metabolism. Its mRNA is ubiquitously expressed. similar to RNA and export factor-binding protein, putative [Arabidopsis thaliana] (TAIR:AT5G37720.1); similar to cap-binding protein [Mirabilis jalapa] (GB:AAT07459.1); similar t…
AT5G47370.1	82	40	11	5	10.906	TISGKRSEREGISGTGVGSGDDHDEITPDRGYSRGTSDEE	T(82):0.96520578 S(84):-0.594 S(88):0.299 S(94):0.665 T(96):1.8465549 S(100):1.017 T(108):2.2761747 Y(113):0.5040664 S(114):0.967 T(117):1.5339846 S(118):1.426	HAT2; transcription factor (TAIR 7.0)	HAT2; transcription factor homeobox-leucine zipper genes induced by auxin, but not by other phytohormones. Plays opposite roles in the shoot and root tissues in regulating auxin-mediated morphogenesis. Identical to Homeobox-leucine zipper protein HAT2 (Homeodomain-leucine zipper protein HAT2) (HD-ZIP protein 2) (HAT2) [Arabidopsis Thaliana] (GB:P46601;GB:Q546H4;GB:Q9LVS2); similar to HAT1 (homeob…
AT5G52040.1	192	40	11	19	13.472	SPSPYRRERGSPDYGRGASPVAHKRERTSPDYGRGRRSPS	S(192):1.867 S(194):1.961 Y(196):1.9792551 S(202):-1.279 Y(205):0.63012795 S(210):1.884 T(219):0.99979614 S(220):1.879 Y(223):0.89960716 S(229):0.599 S(231):2.052	ATRSP41 (Arabidopsis thaliana arginine/serine-rich splicing factor 41); RNA binding (TAIR 7.0)	ATRSP41 (Arabidopsis thaliana arginine/serine-rich splicing factor 41); RNA binding encodes an arginine/serine-rich splicing factor. transcript is alternatively spliced and is differentially expressed in different tissues (flowers, roots, stems, and leaves) examined. Identical to Arginine/serine-rich-splicing factor RSP41 (RSP41) [Arabidopsis Thaliana] (GB:P92966;GB:Q9FJ88); similar to ATRSP35 (A…
AT5G52040.2	192	40	11	19	13.472	SPSPYRRERGSPDYGRGASPVAHKRERTSPDYGRGRRSPS	S(192):1.867 S(194):1.961 Y(196):1.9792551 S(202):-1.279 Y(205):0.63012795 S(210):1.884 T(219):0.99979614 S(220):1.879 Y(223):0.89960716 S(229):0.599 S(231):2.052	ATRSP41 (Arabidopsis thaliana arginine/serine-rich splicing factor 41); RNA binding (TAIR 7.0)	ATRSP41 (Arabidopsis thaliana arginine/serine-rich splicing factor 41); RNA binding encodes an arginine/serine-rich splicing factor. transcript is alternatively spliced and is differentially expressed in different tissues (flowers, roots, stems, and leaves) examined. Identical to Arginine/serine-rich-splicing factor RSP41 (RSP41) [Arabidopsis Thaliana] (GB:P92966;GB:Q9FJ88); similar to ATRSP35 (A…
AT5G53800.1	89	40	19	3	10.099	SDRKSSRSRRRRRDYSSSSSDSESESESEYSDSEESESED	S(89):0.579 S(93):0.148 S(94):0.066 S(96):0.089 Y(103):1.5942548 S(104):0.469 S(105):0.265 S(106):0.325 S(107):0.892 S(108):0.937 S(110):0.2 S(112):0.238 S(114):0.99 S(116):0.065 Y(118):1.3063902 S(119):0.905 S(121):0.703 S(124):-0.989 S(126):1.316	similar to DEAD box RNA helicase, putative [Arabidopsis thaliana] (TAIR:AT1G20920.1); similar to hypothetical protein TTHERM_01026350 [Tetrahymena thermophila SB210] (GB:XP_001030734.1); similar to Os04g0530300 [Oryza sativa (japonica cultivar-group)] (GB:NP_001053388.1); similar to OSIGBa0155K17.11 [Oryza sativa (indica cultivar-group)] (GB:CAJ86384.1) (TAIR 7.0)	similar to DEAD box RNA helicase, putative [Arabidopsis thaliana] (TAIR:AT1G20920.1); similar to hypothetical protein TTHERM_01026350 [Tetrahymena thermophila SB210] (GB:XP_001030734.1); similar to Os04g0530300 [Oryza sativa (japonica cultivar-group)] (GB:NP_001053388.1); similar to OSIGBa0155K17.11 [Oryza sativa (indica cultivar-group)] (GB:CAJ86384.1) (MapMan)
AT5G63720.1	273	40	17	7	12.052	TPSATGSESEDEEVSTSQEYSGETGSSSGSEWETQAENDT	T(273):1.6515567 S(275):0.129 T(277):2.3243057 S(279):0.039 S(281):1.513 S(287):-0.157 T(288):0.60702936 S(289):-1.199 Y(292):0.71789295 S(293):-0.263 T(296):1.3024195 S(298):0.453 S(299):-0.196 S(300):0.908 S(302):1.795 T(306):0.848794 T(312):1.5776346	similar to IMP dehydrogenase/GMP reductase [Medicago truncatula] (GB:ABE86374.1) (TAIR 7.0)	similar to IMP dehydrogenase/GMP reductase [Medicago truncatula] (GB:ABE86374.1) (MapMan)
AT5G64200.1	220	40	13	10	11.661	SPRSSSPQKTSPAREVSPDKRSNERSPSPRRSLSPRSPAL	S(220):1.57 S(223):-0.263 S(224):0.044 S(225):1.765 T(229):1.0955665 S(230):-0.926 S(236):1.947 S(241):-0.097 S(245):0.703 S(247):2.061 S(251):0.195 S(253):2.141 S(256):1.425	ATSC35 ("Arabidopsis thaliana arginine/serine-rich splicing factor 35, 35 kDa protein"); RNA binding (TAIR 7.0)	ATSC35 ("Arabidopsis thaliana arginine/serine-rich splicing factor 35, 35 kDa protein"); RNA binding encodes an SC35-like splicing factor of 35 kD localized to the nuclear specks. similar to SCL30a (SC35-like splicing factor 30a), RNA binding [Arabidopsis thaliana] (TAIR:AT3G13570.1); similar to putative ar (GB:CAA76346.1); contains InterPro domain Nucleotide-binding, alpha-beta plait; (InterPro:…
AT5G64200.2	220	40	13	10	11.661	SPRSSSPQKTSPAREVSPDKRSNERSPSPRRSLSPRSPAL	S(220):1.57 S(223):-0.263 S(224):0.044 S(225):1.765 T(229):1.0955665 S(230):-0.926 S(236):1.947 S(241):-0.097 S(245):0.703 S(247):2.061 S(251):0.195 S(253):2.141 S(256):1.425	ATSC35 ("Arabidopsis thaliana arginine/serine-rich splicing factor 35, 35 kDa protein"); RNA binding (TAIR 7.0)	ATSC35 ("Arabidopsis thaliana arginine/serine-rich splicing factor 35, 35 kDa protein"); RNA binding encodes an SC35-like splicing factor of 35 kD localized to the nuclear specks. similar to SCL30a (SC35-like splicing factor 30a), RNA binding [Arabidopsis thaliana] (TAIR:AT3G13570.1); similar to putative ar (GB:CAA76346.1); contains InterPro domain Nucleotide-binding, alpha-beta plait; (InterPro:…
AT5G64270.1	230	40	10	1	9.651	TPGRVSDATPSAGRRNRWDETPTPGRVTDSDATPGGGVTP	T(230):1.7528266 S(235):-0.232 T(238):1.6387657 S(240):0.125 T(250):1.7625348 T(252):1.6857626 T(257):-0.16373387 S(259):0.381 T(262):1.0194046 T(268):1.6813175	splicing factor, putative (TAIR 7.0)	splicing factor, putative similar to PDF2 (PROTEIN PHOSPHATASE 2A SUBUNIT A3), protein phosphatase type 2A regulator [Arabidopsis thaliana] (TAIR:AT1G13320.1); similar to RCN1 (ROOTS CURL IN NPA), protein phosphatase type 2A regulator [Arabidopsis thaliana] (TAIR:AT1G25490.1); similar to U2 small nuclear ribonucleoprotein, putative [Aedes aegypti] (GB:EAT45112.1); similar to PREDICTED: splicing f…
