# Supplementary material for: Proteome-wide survey of phosphorylation patterns affected by nuclear DNA polymorphisms in Arabidopsis thaliana
Source: BMC Genomics. 2010 Jul 1;11:411. doi: 10.1186/1471-2164-11-411 (PMC2996939; doi:10.1186/1471-2164-11-411)
Supplement: Additional file 7 — This file contains all phosphorylation runs derived from the hotspot analysis based on prediction for the analyzed window sizes (10, 20, 30, 40 amino acids), available as different worksheets. Runs were generated by merging the identified hotspots to non-redundant contiguous sequences (runs). A run is defined as the amino acid sequence of a hotspot if there is no adjacent/overlapping other hotspot present. In cases of two or more overlapping/adjacent hotspots, a run is defined as the sequence representing the combination of those hotspots in the corresponding protein. Each run generated from hotspots is given with the corresponding AGI, start and stop position (in amino acids) as well as the run sequence. [file 1471-2164-11-411-S7.XLS]

## Sheet: window size 10
AGI	start	stop	sequence
AT2G20613.1	30	39	SSDEETDSDS
AT4G00390.1	81	90	SGSESETDSD
AT4G05360.1	597	607	RTDSRTDTETT
AT4G09030.1	46	61	TPSITPTPTPTPSATP
AT5G54480.1	83	92	SDSDTDSDSD

## Sheet: window size 20
AGI	start	stop	sequence
AT1G02840.3	259	280	SRSPSPRRSRSRSRSPLPSVQK
AT1G03910.1	22	41	SESGSESESYTSDSDGSDDL
AT1G04540.1	251	272	SETLPTTTDSDEKKSSEYTPPS
AT1G16610.2	265	290	SPSRGRSPSSPPPRRYRSPPRGSPRR
AT1G23860.2	110	129	SVRRRSPSPRRRRSPDYGYA
AT1G35183.1	17	43	SYQEESETESESSEDEETESDDMETGS
AT1G52000.1	394	414	STGTSPEGTESNADGTKTNTG
AT1G61730.1	66	86	STAADSDSGSETETDSDSEST
AT1G67580.1	365	384	SVDSLSETDSDDEYVRHETP
AT2G20613.1	21	49	TPIREVEDSSSDEETDSDSDSELGKKDEV
AT2G24590.1	127	148	SRSPPRYRKSPTYGGRRSYSPR
AT2G29210.1	381	400	PSPPARRRRSPSPLYRRNR
AT2G29210.1	579	598	SPVRRRSPTPVNRRSRRSSS
AT2G43680.2	103	122	SPRPTSPRVASPRVPSPRAE
AT2G46610.2	157	176	SPSPVYRRRPSPDYTRRRSP
AT3G12430.1	77	96	YRSDSPPVRYRSDSPRVRRR
AT3G15120.1	248	267	TETESEDGTDSTDNEIDDSD
AT3G15470.1	354	375	RSSDDRDTSSERGGRRSSSATD
AT3G16460.2	133	249	TGTGGTGTGTGTGTGTGTGTGTGTGTGTGTGTGTGGTGTGTGTGTGGTGTGTGTGGTGTGTGTGTGTGTGTGTGTGTGTGGTGTGTGTGGTGTGTGTGTGTGTGTGGTGTGTGTGTG
AT3G18610.1	81	100	TPSKLKDESSSEEEDDSSSD
AT3G20550.1	85	104	TRTDDERYSRGRHERSTSPS
AT3G21290.1	492	515	QARSSSDSDSDSDNSDSGSDSKSA
AT3G28780.1	200	233	GSPGSDSGSPSADTGSPTDGGSYGDTTGDSGSS
AT3G28780.1	413	432	TSGGSPETGGSAETGGESAS
AT3G28790.1	263	285	KDTTGSSSGASPSGSPTPTPST
AT3G28790.1	366	385	DTTGTSSGSPSGSPSGSPTP
AT3G50550.1	42	63	NLSGDDSESSEDDYTDSNSDSD
AT3G61860.1	199	218	PGQGRRPSPDYGRARSPEY
AT3G61860.1	232	251	SPDYGRRSSDYGRQRSPGYD
AT3G63400.1	479	498	SPPRYNRRRRSTSRSPDGYR
AT4G00390.1	9	28	APSSDEDDVETSEDDSSSS
AT4G00390.1	73	98	VSAAADSDSGSESETDSDSESTDPPK
AT4G01650.1	71	90	SNEDETETETDDEDDYCLTD
AT4G02720.1	130	149	SYDSDSESEGSESDSEEEDR
AT4G05360.1	590	617	AEIASDTRTDSRTDTETTSGTRKVQKLQ
AT4G08670.1	158	177	ETSATSPSSDETPSMTAPSP
AT4G09030.1	38	71	QPPRTAAPTPSITPTPTPTPSATPTAAPVSPPAG
AT4G14870.1	62	81	TAGSESESEATPSPAEESGS
AT4G22485.1	318	337	PPETPPITPPETPPNTPPQ
AT4G22485.1	341	377	NTPPETPPNTPPGTPPNTPKTPPTTPPETPPNTPPET
AT4G24580.1	418	441	SPGLYSDSEESGSGTEEGSDDEEY
AT4G25500.3	145	164	PERRRDRSPERRRRSPSPY
AT4G25500.3	192	211	YGRRRSPSPYKKSRRGSPEY
AT4G32420.1	204	232	HSSSESESSSDSETDSSESDSESDSDLSS
AT5G03740.1	166	196	VTAESDSEEDDSSDDEEDDSSEEETPKKPEE
AT5G08600.1	610	630	SSDSESDDSESDDSESEAEQM
AT5G49400.1	238	257	YSSSSSESSESESASDSDSD
AT5G53800.1	103	122	YSSSSSDSESESESEYSDSE
AT5G57970.2	48	68	SSGRTGSDEKTSYATPTETVS

## Sheet: window size 30
AGI	start	stop	sequence
AT1G02840.3	243	294	RSPAKSTSRSPGPRSKSRSPSPRRSRSRSRSPLPSVQKEGSKSPSKPSPAKS
AT1G03910.1	8	41	KRDRSGRQKKRRDESESGSESESYTSDSDGSDDL
AT1G04540.1	253	282	TLPTTTDSDEKKSSEYTPPSKNLRVPRQRY
AT1G07350.1	154	187	RGRTPTPGKYLGLRTARGRHKSPSYSPRRSVSC
AT1G07350.1	279	309	RSRSYSPRYRARDRSCSPYYRGRDRSYSPHY
AT1G10890.1	6	45	SRSISPRRHRSRSVTPKRRSPTPKRYKRQKSRSSTPSPAK
AT1G12080.1	27	60	TVVETEKKDEETEKKTEEKDEKTEVITETPVVEE
AT1G16610.2	220	300	SPRRRSPLPRRGLSPRRRSPDSPHRRRPGSPIRRRGDTPPRRRPASPSRGRSPSSPPPRRYRSPPRGSPRRIRGSPVRRRS
AT1G17690.1	92	121	SDTEEDEDDEDEDEEENSGSDDLSSTDGED
AT1G18370.1	676	708	GATTPQGSEKETPQKGEESGDVSSREGTPGYRR
AT1G23180.1	77	106	SGETGSDTTLKDGEEVRSESSSGVGDSYVG
AT1G23860.2	148	177	TPPRRGRSYSRSPPYRGSRRDSPRRRDSPY
AT1G29470.2	86	115	TEVVTETNEEKTDPEKSGEENSGEKTESAE
AT1G35183.1	11	43	DVEDTGSYQEESETESESSEDEETESDDMETGS
AT1G46696.1	214	247	EKTKYQPSDSGSRPETPTSVSAGKKPETPTSGSG
AT1G52000.1	386	427	SGIGNSDGSTGTSPEGTESNADGTKTNTGGKESNTGSESNTN
AT1G55310.2	135	185	RRRTPPRYYSRSRSPPPRRGRSRSRSGDYYSPPPRRHHPRSISPREERYDG
AT1G61730.1	7	44	PLEDPPTATSSDEDDVETSEAGEASDDSSSSEEDVPIK
AT1G71710.1	40	73	YGADTDNESENEDAREDNDDSSSDEEGGSGSRGR
AT1G77020.1	318	349	NGTTSRKEDEDSDDDDSSSDDDSSQPLSYRTP
AT1G80930.1	856	889	VAESESGSSSGSDSSDSESESESGSSSSSSSDES
AT2G19490.1	386	415	EAADKETESESEEEDSLRVVVSPDNTDDES
AT2G20613.1	7	50	NPLTASSSDEDELETPIREVEDSSSDEETDSDSDSELGKKDEVV
AT2G22795.1	433	462	SETKDKEESSSQEESKDRETETKEKEESSS
AT2G24590.1	109	167	RECRSRGGSGGRRRSRSRSRSPPRYRKSPTYGGRRSYSPRARSPPPPRRRSPSPRGRNY
AT2G29210.1	210	239	PLRGSRSRSISKTNSGSKSYSGERKSRST
AT2G29210.1	294	432	PTHEGRRQSPAPSRRRRSPSPPARRRRSPSPPARRRRSPSPPARRHRSPTPPARQRRSPSPPARRHRSPPPARRRRSPSPPARRRRSPSPPARRRRSPSPLYRRNRSPSPLYRRNRSRSPLAKRGRSDSPGRSPSPVA
AT2G29210.1	582	614	RRRSPTPVNRRSRRSSSASRSPDRRRRRSPSSS
AT2G37340.3	104	136	RSGSYSRSPVRSRSPRRRRSPSRSLSRSRSYSR
AT2G43680.2	89	137	SASPPPRPASPRVASPRPTSPRVASPRVPSPRAEVPRTLSPKPPSPRAE
AT2G44790.1	134	163	TPTPPSSTPGTPTTPESPPSGGSPTPTTPT
AT2G45470.1	346	387	PVTAPTPSPADAPSPTAASPPAPPTDESPESAPSDSPTGSAN
AT2G46030.1	140	169	KEYCEKYAKPEEILSDDDDDDSMSEDGSDS
AT2G46610.2	145	217	REDRYAGSRRRRSPSPVYRRRPSPDYTRRRSPEYDRYKGPAPYERRKSPDYGRRSSDYGRARARSPGYDRSRS
AT3G06480.1	950	998	RRGRSRSRSPDLVRPRRRSSSYSRSRSRSGSYSRSRSRSRSWSRSRSRS
AT3G15120.1	247	285	RTETESEDGTDSTDNEIDDSDEEGESETQCSAEKTGSET
AT3G15470.1	345	385	SMTGHSKERRSSDDRDTSSERGGRRSSSATDDSQESSFHGP
AT3G16460.2	128	258	IPTGGTGTGGTGTGTGTGTGTGTGTGTGTGTGTGTGTGTGGTGTGTGTGTGGTGTGTGTGGTGTGTGTGTGTGTGTGTGTGTGTGGTGTGTGTGGTGTGTGTGTGTGTGTGGTGTGTGTGTGSGAQKLEAQ
AT3G16750.1	151	181	NSDNDSSDDDGSSNDDDGSSDDESHSSDDES
AT3G17340.1	971	1000	TDDDEDDGEPGEEETESEETDSNDEDSESD
AT3G18610.1	72	110	SDEEEKTKETPSKLKDESSSEEEDDSSSDEEIAPAKKRP
AT3G20550.1	72	114	RRSGREDTEKRRRTRTDDERYSRGRHERSTSPSDRSHRSSRRS
AT3G20570.1	141	179	SPPSPAPAPSGESAPSPPVSGTFEMTPAPTPTTSEDTPN
AT3G21290.1	484	532	KRSENREAQARSSSDSDSDSDNSDSGSDSKSAAGSDSGSSSDSEASSNS
AT3G23380.1	95	128	SPTESPSRVGGSVRPSKRNTGKQREQNTGSGSES
AT3G26420.1	180	209	YSSKDDRYSSKDDRYGSRDGGGSRYGPDRS
AT3G28110.1	163	192	VHDDDTDGESREITLDPTVDGSEGSGGDYD
AT3G28780.1	193	255	LGSSGDSGSPGSDSGSPSADTGSPTDGGSYGDTTGDSGSSAGSPSYPSDDGSGSTAGGPSGS
AT3G28780.1	384	449	AASGGSAETGGESGSGGAASGGESASGGATSGGSPETGGSAETGGESASGGAASGGESASGGAASS
AT3G28790.1	251	298	KEVSGGSSGNTYKDTTGSSSGASPSGSPTPTPSTPTPSTPTPSTPTP
AT3G28790.1	352	392	TKETNKGSSGDTYKDTTGTSSGSPSGSPSGSPTPSTSTDGK
AT3G46240.1	305	335	STGGNETGSGSGSGSGGSGGGGSGSSGSGSG
AT3G47890.1	1130	1159	YQVTLSESEDSKSQRSGTDSERQSETLRSN
AT3G49430.2	235	268	SRSKSPRKDLSKSPRRSLSRSISKSRSPSPDKKK
AT3G50550.1	27	73	TDGESSDEDDEEEDRNLSGDDSESSEDDYTDSNSDSDDDDEEDDDDE
AT3G53040.1	215	251	TAEKAKETAEYTSDKARETKDKTAEKVGEYKDYTAEK
AT3G53460.1	190	239	RSGGYGSERGGGYGSERGGGYGSERGGGYGSERGGGYGSQRSGGGYGGSQ
AT3G53460.2	190	231	RSGGYGSERGGGYGSERGGGYGSERGGGYGSQRSGGGYGGSQ
AT3G61860.1	191	257	SPDYGRRPSPGQGRRPSPDYGRARSPEYDRYKGPAAYERRRSPDYGRRSSDYGRQRSPGYDRYRSRS
AT3G63400.1	466	506	SPRGRFRSPPRRRSPPRYNRRRRSTSRSPDGYRRRLRDGSR
AT4G00390.1	6	38	PPTAPSSDEDDVETSEDDSSSSEEDEPIKSLP
AT4G00390.1	69	108	KSTAVSAAADSDSGSESETDSDSESTDPPKSGSGKTIASK
AT4G00610.1	81	112	STSSEEEEEDEPSSDSESGSESESDTEAEPMT
AT4G01650.1	63	100	GDSSPRFNSNEDETETETDDEDDYCLTDGKTEELVVGD
AT4G02720.1	123	159	SKRRRKRSYDSDSESEGSESDSEEEDRRRRRKSSSKR
AT4G03565.1	26	55	SDTREDDYSSDGEKEGEDYESNGEEGDEYD
AT4G05360.1	582	625	TVKETATVAEIASDTRTDSRTDTETTSGTRKVQKLQSEPRRVFR
AT4G08670.1	148	177	TTSPSAAKSPETSATSPSSDETPSMTAPSP
AT4G08710.1	13	75	TTVKSTTEETATATKETAPATKETAPATKETAPTITKETAPTKETAPATKETAPTRTEEPSLT
AT4G09030.1	26	79	PAPTRSPLPSPAQPPRTAAPTPSITPTPTPTPSATPTAAPVSPPAGSPLPSSAS
AT4G14870.1	60	89	RDTAGSESESEATPSPAEESGSGEDKEVEI
AT4G16050.1	511	540	SAAETEDDESADTEDDESADTEDDESAETE
AT4G22485.1	114	426	PPQTPPTLPPNTPPETPPTTPPETPPNTPPESPPNTPPEIPPNTPPGTPPNTPPETPPTTPPETPPTTPPETSPNTPPETSPTTPPEIPPNTPPQSPPNTPPETPPNTPPGTPPNTPPETLPNTPPGTPPNTPPETPPTTPPETPPITPPETPPNTPPQSPPNTPPETPPNTPPGTPPNTPPETLPNTPPGTPPNTPPETPPTTPPETPPITPPETPPNTPPQSPPNTPPETPPNTPPGTPPNTPKTPPTTPPETPPNTPPETPPTTQPETPPNTPPQSPPDTPPETPPNTPPETLPNTPPGTPPNQSPQIP
AT4G22485.1	493	522	TPPNTPPETPPNTPPQTPPTVPPNTPPVTP
AT4G24580.1	416	459	SLSPGLYSDSEESGSGTEEGSDDEEYDDDDDGSQGSEDYTDEEE
AT4G25500.3	153	226	PERRRRSPSPYKRERGSPDYGRGASPVAAYRKERTSPDYGRRRSPSPYKKSRRGSPEYGRDRRGNDSPRRRER
AT4G25500.3	265	304	SPIERRERSRSSPENGQVESPGSIGRRDSDGGYDGAESPM
AT4G32420.1	194	237	RVRRKKRRRHSSSESESSSDSETDSSESDSESDSDLSSPSFLS
AT4G32420.1	379	412	RSLSPKRTVSKSTSVSPRRSQSKSPSSSPRWNG
AT4G32420.1	494	527	RSPSRSPVRSASRGSLGRGPLRRSSRRSPSRSP
AT4G32420.1	744	792	SVSPGLCYRNRRYSRSPIRSRSPPYRKRRSPSASHSLSPSRSRSRSKSY
AT4G35800.1	1541	1595	SSPGYSPSSPGYSPTSPGYSPTSPGYSPTSPGYSPTSPTYSPSSPGYSPTSPAYS
AT4G37450.1	31	72	SPTTPSAPTTSPTKSPAVTSPTTAPAKTPTASASSPVESPKS
AT5G03740.1	142	201	ADGSEEDSSDDDDSENSGDEEEEKVTAESDSEEDDSSDDEEDDSSEEETPKKPEEPKKRS
AT5G08600.1	609	638	ESSDSESDDSESDDSESEAEQMVDGILTCG
AT5G10430.1	27	56	TPTATPPPATPPPVATPPPVATPPPAATPA
AT5G19490.1	115	144	SSGRTGSGLSLKFEEDLEDGSPESSRTPSP
AT5G37010.1	174	205	GESPRERRRRTPSRERDDSKSNRSGSRERGSS
AT5G38050.1	238	275	SGRESESSESGVESSGSGSSSTSESRKSGSEGGTASES
AT5G47370.1	88	125	SEREGISGTGVGSGDDHDEITPDRGYSRGTSDEEEDGG
AT5G49400.1	231	260	RKERRRRYSSSSSESSESESASDSDSDEDR
AT5G49710.3	45	74	SEDDEDDKSTGEGSGSQESRGEVSSSDRED
AT5G52040.2	171	239	SRGNGYSPERRRDRSPDRRRRSPSPYRRERGSPDYGRGASPVAHKRERTSPDYGRGRRSPSPYKRARLS
AT5G53800.1	93	132	SSRSRRRRRDYSSSSSDSESESESEYSDSEESESEDERRR
AT5G57370.1	69	98	SPERYRSRSRSIDRDRDRDRQRHHRRRSPS
AT5G57970.2	48	77	SSGRTGSDEKTSYATPTETVSSSSQKHTLN
AT5G63720.1	273	302	TPSATGSESEDEEVSTSQEYSGETGSSSGS
AT5G64200.2	120	149	PRRSRSPRRSRSPPRRRSPRRSRSPRRRS
AT5G64200.2	224	265	SSPQKTSPAREVSPDKRSNERSPSPRRSLSPRSPALQKASPS

## Sheet: window size 40
AGI	start	stop	sequence
AT1G02840.3	231	294	SRSRSPKAKSSRRSPAKSTSRSPGPRSKSRSPSPRRSRSRSRSPLPSVQKEGSKSPSKPSPAKS
AT1G03910.1	2	41	GSHGKGKRDRSGRQKKRRDESESGSESESYTSDSDGSDDL
AT1G04540.1	249	292	SESETLPTTTDSDEKKSSEYTPPSKNLRVPRQRYNSIESDLINP
AT1G07350.1	144	252	VITVEKARRRRGRTPTPGKYLGLRTARGRHKSPSYSPRRSVSCSRSRSRSYSSDRGRSYSPSYGRRGRSSSYSPFYRRRRFYSPSRSPSPDDRYNRRRDRSYSPYYRR
AT1G07350.1	266	323	RDRSPYYMRRYRSRSRSYSPRYRARDRSCSPYYRGRDRSYSPHYQGRDRSYSPESRYY
AT1G10890.1	2	57	FRRKSRSISPRRHRSRSVTPKRRSPTPKRYKRQKSRSSTPSPAKRSPAATLESAKN
AT1G11510.1	24	68	IARNSSSDDEDDVSSENPSPLKTTLDAVSDSESGSDEETDSDSEL
AT1G12080.1	9	66	VTPVAVENVEVPTKTVEETVVETEKKDEETEKKTEEKDEKTEVITETPVVEEEEKKAE
AT1G15480.1	68	114	SSDAGAKTTGDDDDLEDKNVDLATPDETSSDSEDGEEFSGDEGDIEG
AT1G16610.1	218	328	TSPQRKTGLSPRRRSPLPRRGLSPRRRSPDSPHRRRPGSPIRRRGDTPPRRRPASPSRGRSPSSPPPRRYRSPPRGSPRRIRGSPVRRRSPLPLRRRSPPPRRLRSPPRRS
AT1G16610.2	220	321	SPRRRSPLPRRGLSPRRRSPDSPHRRRPGSPIRRRGDTPPRRRPASPSRGRSPSSPPPRRYRSPPRGSPRRIRGSPVRRRSPLPLRRRSPPPRRLRSPPRRS
AT1G18370.1	666	718	PQENNSSAARGATTPQGSEKETPQKGEESGDVSSREGTPGYRRSSSVNMKKMQ
AT1G23860.2	110	181	SVRRRSPSPRRRRSPDYGYARRSISPRGRRSPPRRRSVTPPRRGRSYSRSPPYRGSRRDSPRRRDSPYGRRS
AT1G29470.2	73	116	RGSKSFPDEKNEETEVVTETNEEKTDPEKSGEENSGEKTESAEE
AT1G31250.1	99	151	TPPYASPSMRPAGTPNASPSVKLTPPYASPSVRPTGTTPNASPSLTPPNPSPS
AT1G35183.1	3	43	SNNFIREHDVEDTGSYQEESETESESSEDEETESDDMETGS
AT1G44780.2	413	452	VTAESESESDEPEDSENEEESNEKAERGSQSEEVEEESNS
AT1G46696.1	216	257	TKYQPSDSGSRPETPTSVSAGKKPETPTSGSGKALKDPAGKD
AT1G48920.1	87	127	SSDESSDDSSSDDEPAPKKAVAATNGTVAKKSKDDSSSSD
AT1G48920.1	184	223	SSSSDDDSDEDSEDEKPATKKAAPAAAKAASSSDSSDEDS
AT1G52000.1	372	437	TENNVGGKETNPGASGIGNSDGSTGTSPEGTESNADGTKTNTGGKESNTGSESNTNSSPQKLEAQG
AT1G55310.1	135	214	RRRTPPRYYSRSRSPPPRRGRSRSRSGDYYSPPPRRHHPRSISPREERYDGRRSYSRSPASDGSRGRSLTPVRGKSRSLT
AT1G55310.2	135	197	RRRTPPRYYSRSRSPPPRRGRSRSRSGDYYSPPPRRHHPRSISPREERYDGRRSYSRSPASDG
AT1G61730.1	9	54	EDPPTATSSDEDDVETSEAGEASDDSSSSEEDVPIKIRIKSPSATT
AT1G65710.1	164	203	SPRERRRRTPSRERERSGSRERGNVGGGGGGSRRVSRSPA
AT1G71710.1	35	79	GRDPEYGADTDNESENEDAREDNDDSSSDEEGGSGSRGRESKVYE
AT1G75400.1	52	91	SPYYSPYVASRGISMDKMSLGSERGTLSEGGTPPDGHLGT
AT1G80930.1	849	889	IMQRQKQVAESESGSSSGSDSSDSESESESGSSSSSSSDES
AT2G01100.3	88	127	SDSDDSDRRKEKKSRRQKRRSLSPSDDSTGDYESGSEDEL
AT2G17480.1	537	576	TDNEALTPPKSPPSFELVVKVEPNKTNTGETSRDTETDSK
AT2G20613.1	1	53	MSHKRFNPLTASSSDEDELETPIREVEDSSSDEETDSDSDSELGKKDEVVTEV
AT2G22795.1	423	474	SQEESKGKESETKDKEESSSQEESKDRETETKEKEESSSQEETMDKETEAK
AT2G22795.1	501	540	KEKEDETKEKEESSSQEKTEEKETETKDNEESSSQEETK
AT2G22795.1	619	658	ETETKEKEESSSNESQENVNTESEKKEQVEENEKKTDEDT
AT2G23130.2	42	101	TSPAISPAAPTPESTEAPAKTPVEAPVEAPPSPTPASTPQISPPAPSPEADTPSAPEIAP
AT2G24590.1	111	177	CRSRGGSGGRRRSRSRSRSPPRYRKSPTYGGRRSYSPRARSPPPPRRRSPSPRGRNYSRSPPPYRAR
AT2G29210.1	284	442	SRSPIRRHRRPTHEGRRQSPAPSRRRRSPSPPARRRRSPSPPARRRRSPSPPARRHRSPTPPARQRRSPSPPARRHRSPPPARRRRSPSPPARRRRSPSPPARRRRSPSPLYRRNRSPSPLYRRNRSRSPLAKRGRSDSPGRSPSPVARLRDPTGARL
AT2G29210.1	560	632	SPVRGRGKSSPSSRHQKARSPVRRRSPTPVNRRSRRSSSASRSPDRRRRRSPSSSRSPSRSRSPPVLHRSPSP
AT2G37340.3	95	136	CKNSPKKLRRSGSYSRSPVRSRSPRRRRSPSRSLSRSRSYSR
AT2G43680.2	81	146	TPDRPNPYSASPPPRPASPRVASPRPTSPRVASPRVPSPRAEVPRTLSPKPPSPRAEVPRSLSPKP
AT2G45470.1	335	392	SKSPSPAPAPEPVTAPTPSPADAPSPTAASPPAPPTDESPESAPSDSPTGSANSKSAN
AT2G46610.2	137	217	YALREAGEREDRYAGSRRRRSPSPVYRRRPSPDYTRRRSPEYDRYKGPAPYERRKSPDYGRRSSDYGRARARSPGYDRSRS
AT3G06480.1	942	997	RGVGRFDNRRGRSRSRSPDLVRPRRRSSSYSRSRSRSGSYSRSRSRSRSWSRSRSR
AT3G13570.1	208	247	RVKSHSRSPRRSVSPRKNRSYTPEQARSQSPVPRQSRSPT
AT3G15120.1	176	225	ESSEDGGKESDTSNSEDVQKESDTSNSEDESASESEESMQADSAAREKY
AT3G15120.1	237	295	LESENEAEVDRTETESEDGTDSTDNEIDDSDEEGESETQCSAEKTGSETEANVEEMRAD
AT3G15470.1	347	395	TGHSKERRSSDDRDTSSERGGRRSSSATDDSQESSFHGPERVRVRQYGK
AT3G16460.2	120	268	TIDVHYSPIPTGGTGTGGTGTGTGTGTGTGTGTGTGTGTGTGTGTGTGGTGTGTGTGTGGTGTGTGTGGTGTGTGTGTGTGTGTGTGTGTGTGGTGTGTGTGGTGTGTGTGTGTGTGTGGTGTGTGTGTGSGAQKLEAQGNSTGGTSWD
AT3G16750.1	137	181	HNSGEDTEDSQNLGNSDNDSSDDDGSSNDDDGSSDDESHSSDDES
AT3G18610.1	64	160	SSSDASDSDEEEKTKETPSKLKDESSSEEEDDSSSDEEIAPAKKRPEPIKKAKVESSSSDDDSTSDEETAPVKKQPAVLEKAKVESSSSDDDSSSD
AT3G18610.1	210	250	SSSSDDGSSSDEEPTPAKKEPIVVKKDSSDESSSDEETPVV
AT3G19240.1	11	50	ISESDTESDSDYYEEEDEDQYDDAKKQGSSSVSGTRPSDS
AT3G19840.1	323	365	TEVTPSGESGNSTGKVKDAPGAGALSDSSSDSEDEDSGPSKEE
AT3G20550.1	64	124	DREVGDKRRRSGREDTEKRRRTRTDDERYSRGRHERSTSPSDRSHRSSRRSPERAIASRHD
AT3G20570.1	133	183	SGNKNTASSPPSPAPAPSGESAPSPPVSGTFEMTPAPTPTTSEDTPNSAAS
AT3G21290.1	474	540	HHSPGIFHEEKRSENREAQARSSSDSDSDSDNSDSGSDSKSAAGSDSGSSSDSEASSNSKDGSDEDV
AT3G22142.1	383	426	PVATPPTATSPIKTPPPAKPPVATPPIAKSPIATPPTATPPVA
AT3G22142.1	1348	1390	TPPVATPPIAKSPVATPPMTKPPVASSPIATPPIAKTPIATPP
AT3G22330.1	518	561	YGGSSGGYGGGRSGGSSNRYSGDSDRSGFGSFGMRSPEGYGSDR
AT3G23380.1	60	137	TDQTKTETKGTSNKKPGSSGEKHRKGRRKTSTGNNSPTESPSRVGGSVRPSKRNTGKQREQNTGSGSESGSGLELPQQ
AT3G23900.2	521	575	SKSPISYRRRRRSPTYSPPFRRPRSHRSRSPLRYQRRSTYEGRRRSYRDSRDISE
AT3G26420.1	166	219	YGAKEDRYGAKDDRYSSKDDRYSSKDDRYGSRDGGGSRYGPDRSGERAGGRSRD
AT3G28780.1	187	262	GGGSSGLGSSGDSGSPGSDSGSPSADTGSPTDGGSYGDTTGDSGSSAGSPSYPSDDGSGSTAGGPSGSTTDGSAG
AT3G28780.1	304	459	GGAASADSGGAAAGETASGGAAAADTSGGSAETGGESASGGAASGAGAASGASAKTGGESGEAASGGSAETGGESASAGAASGGSAETGGESGSGGAASGGESASGGATSGGSPETGGSAETGGESASGGAASGGESASGGAASSGSVESGGEST
AT3G28780.1	480	519	GGESASGGAASGGSAETGGESTSSGVASGGSTGSESASA
AT3G28780.1	567	606	SGGSTAAGGTSESASGGSATAGGASGGTYTDSTGGSPTGS
AT3G28790.1	243	305	KSSSSAKTKEVSGGSSGNTYKDTTGSSSGASPSGSPTPTPSTPTPSTPTPSTPTPSTPTPST
AT3G28790.1	334	402	ESNSKSESESAASGSVSKTKETNKGSSGDTYKDTTGTSSGSPSGSPSGSPTPSTSTDGKASSKGSASAS
AT3G28980.1	228	269	SETSAKGESKTSAKGESETSAKGESETSAKGESETSSSKTAE
AT3G29300.1	138	177	TPFETPESSPSRLETGESSSSSSGEEDNDHIIEVSTPTLT
AT3G46240.1	300	355	KGTSESTGGNETGSGSGSGSGGSGGGGSGSSGSGSGSGGTSKGGTGGSNEVSPGGS
AT3G46640.2	96	135	SSSPGSDSKKQKTSNGDGDDGGGVDPDSAMAAEEGDSGTE
AT3G48120.1	123	163	SSYVDRERRRSRSRSAERRNRYGDRESRRRSNRSRSLSPRR
AT3G49430.1	227	274	SHSRSRSLSRSKSPRKDLSKSPRRSLSRSISKSRSPSPDKKKSPPRAM
AT3G49430.2	227	277	SHSRSRSLSRSKSPRKDLSKSPRRSLSRSISKSRSPSPDKKKSPPRQVFCP
AT3G50550.1	17	71	YDEDDDDDDDTDGESSDEDDEEEDRNLSGDDSESSEDDYTDSNSDSDDDDEEDDD
AT3G53040.1	112	166	ADYTADKAREAKDKTADKTKETADYAAEKAREAKDRTADKTKETAEYTAEKARE
AT3G53040.1	200	264	YKDYTVDKAKEAKDKTAEKAKETAEYTSDKARETKDKTAEKVGEYKDYTAEKAKETADKAREAKD
AT3G53460.1	180	249	KREESFSRGPRSGGYGSERGGGYGSERGGGYGSERGGGYGSERGGGYGSQRSGGGYGGSQRSSYGSGSGS
AT3G53460.2	180	241	KREESFSRGPRSGGYGSERGGGYGSERGGGYGSERGGGYGSQRSGGGYGGSQRSSYGSGSGS
AT3G59290.1	203	265	DRNSRDGDRYSRDSEDRYGRDGNTDDEYRGRSRSVDNYNGSRGRSSDRERPIEDDGQSSSRDS
AT3G60900.1	349	389	PTPTPAKSPSPVEAPSPTAASPPAPPVDESSPEGAPSDSPT
AT3G61860.1	177	257	SPRRSLSPVYRRRPSPDYGRRPSPGQGRRPSPDYGRARSPEYDRYKGPAAYERRRSPDYGRRSSDYGRQRSPGYDRYRSRS
AT3G63400.1	451	522	RNRDRYPSNRSYSERSPRGRFRSPPRRRSPPRYNRRRRSTSRSPDGYRRRLRDGSRSQSPRHRSRSQSPRKR
AT4G00390.1	55	94	TPAKSTSVSAAAPSKSTAVSAAADSDSGSESETDSDSEST
AT4G00610.1	69	121	TSPVKKPLEAVASTSSEEEEEDEPSSDSESGSESESDTEAEPMTLAAAAPSSS
AT4G01650.1	66	105	SPRFNSNEDETETETDDEDDYCLTDGKTEELVVGDDGVLI
AT4G08670.1	134	177	TPGASPVSPSAGAPTTSPSAAKSPETSATSPSSDETPSMTAPSP
AT4G08710.1	3	79	PLKKRKRGVGTTVKSTTEETATATKETAPATKETAPATKETAPTITKETAPTKETAPATKETAPTRTEEPSLTEQDP
AT4G09030.1	18	89	SAIAQAPGPAPTRSPLPSPAQPPRTAAPTPSITPTPTPTPSATPTAAPVSPPAGSPLPSSASPPAPPTSLTP
AT4G18670.1	464	503	SPGSPPTSPTTPTPGGSPPSSPTTPTPGGSPPSSPTTPTP
AT4G22485.1	114	440	PPQTPPTLPPNTPPETPPTTPPETPPNTPPESPPNTPPEIPPNTPPGTPPNTPPETPPTTPPETPPTTPPETSPNTPPETSPTTPPEIPPNTPPQSPPNTPPETPPNTPPGTPPNTPPETLPNTPPGTPPNTPPETPPTTPPETPPITPPETPPNTPPQSPPNTPPETPPNTPPGTPPNTPPETLPNTPPGTPPNTPPETPPTTPPETPPITPPETPPNTPPQSPPNTPPETPPNTPPGTPPNTPKTPPTTPPETPPNTPPETPPTTQPETPPNTPPQSPPDTPPETPPNTPPETLPNTPPGTPPNQSPQIPPTLPPNTPPETPPQ
AT4G22485.1	488	532	NTPPQTPPNTPPETPPNTPPQTPPTVPPNTPPVTPPVRPPTTPPS
AT4G24580.1	411	471	IFGEGSLSPGLYSDSEESGSGTEEGSDDEEYDDDDDGSQGSEDYTDEEEDLENESNGSYSE
AT4G25500.3	143	238	HSPERRRDRSPERRRRSPSPYKRERGSPDYGRGASPVAAYRKERTSPDYGRRRSPSPYKKSRRGSPEYGRDRRGNDSPRRRERVASPTKYSRSPN
AT4G25500.3	262	309	EVESPIERRERSRSSPENGQVESPGSIGRRDSDGGYDGAESPMQKSRS
AT4G31580.2	125	170	SKSRSRTPPRYRRSPSYGRRSYSPRARSPPPPRRRSPSPPPARGRS
AT4G32420.1	188	244	KHKKSLRVRRKKRRRHSSSESESSSDSETDSSESDSESDSDLSSPSFLSSSSHERQ
AT4G32420.1	377	434	RSRSLSPKRTVSKSTSVSPRRSQSKSPSSSPRWNGGRSPAKGSRQVKNLTNSRRESP
AT4G32420.1	484	539	SRSPVRGRIARSPSRSPVRSASRGSLGRGPLRRSSRRSPSRSPVRSSRRSLSRSP
AT4G32420.1	733	804	RTPPRYRRRSRSVSPGLCYRNRRYSRSPIRSRSPPYRKRRSPSASHSLSPSRSRSRSKSYSKSPIGTGKARS
AT4G35390.1	23	62	TPPDQNNMELNRSEADEAKAETTPTGGATSSATASGSSSG
AT4G35785.2	11	50	SRSPSPRKERARSRSRSRSRSRSRPRLRSRSRSLPRPVSP
AT4G35800.1	1527	1612	FSPYVGGMAFSPSSSPGYSPSSPGYSPTSPGYSPTSPGYSPTSPGYSPTSPTYSPSSPGYSPTSPAYSPTSPSYSPTSPSYSPTS
AT4G35800.1	1671	1717	YSPTSPSYSPTSPSYSPTSPSYSPTSPAYSPTSPGYSPTSPSYSPTS
AT4G37450.1	22	84	QSPISSPTKSPTTPSAPTTSPTKSPAVTSPTTAPAKTPTASASSPVESPKSPAPVSESSPPPT
AT4G39260.1	87	140	SGGGGGGRGGSGGGYRSGGGGGYSGGGGGGYSGGGGGGYERRSGGYGSGGGGGG
AT5G03740.1	137	209	KQDDDADGSEEDSSDDDDSENSGDEEEEKVTAESDSEEDDSSDDEEDDSSEEETPKKPEEPKKRSAEPNSSKN
AT5G10430.1	25	66	APTPTATPPPATPPPVATPPPVATPPPAATPAPATPPPAATP
AT5G16500.1	434	473	TATDSDDESDSNSEKDQEEEQSQLEKARESSSSSSDSGSE
AT5G37010.1	165	223	RIHRQRQRGGESPRERRRRTPSRERDDSKSNRSGSRERGSSGNGGGSRRVSRSPGRRSE
AT5G38050.1	227	275	REESRKSSSSGSGRESESSESGVESSGSGSSSTSESRKSGSEGGTASES
AT5G44200.2	206	245	DDDRYGRDNSRRNTDHESRRDTDSDMRPEKNPRFRESGDS
AT5G47370.1	82	133	TISGKRSEREGISGTGVGSGDDHDEITPDRGYSRGTSDEEEDGGETSRKKLR
AT5G52040.2	171	244	RGNGYSPERRRDRSPDRRRRSPSPYRRERGSPDYGRGASPVAHKRERTSPDYGRGRRSPSPYKRARLSPDYKR
AT5G52040.2	254	325	SPENGAVRNRSPRKGRGESRSPPPYEKRRESRSPPPYEKRRESRSPPPYEKRRERSRSRSKSSPENGQVESP
AT5G53800.1	80	128	SRKDRGKRKSDRKSSRSRRRRRDYSSSSSDSESESESEYSDSEESESED
AT5G63720.1	268	316	TEADQTPSATGSESEDEEVSTSQEYSGETGSSSGSEWETQAENDTESKS
AT5G64200.2	116	171	RSRSPRRSRSPRRSRSPPRRRSPRRSRSPRRRSRDDYREKDYRKRSRSRSYDRRE
AT5G64200.2	216	284	PARRSPRSSSPQKTSPAREVSPDKRSNERSPSPRRSLSPRSPALQKASPSKEMSPERRSNERSPSPGSP
AT5G64270.1	230	269	TPGRVSDATPSAGRRNRWDETPTPGRVTDSDATPGGGVTP
