# Supplementary material for: Proteome-wide survey of phosphorylation patterns affected by nuclear DNA polymorphisms in Arabidopsis thaliana
Source: BMC Genomics. 2010 Jul 1;11:411. doi: 10.1186/1471-2164-11-411 (PMC2996939; doi:10.1186/1471-2164-11-411)
Supplement: Additional file 8 — This file contains a single worksheet with the data used to create Figure 3A. [file 1471-2164-11-411-S8.XLS]

## Sheet: Sheet1
AA	Number of AA affected by nsSNPs	Number of amino acids different from AA affected by nsSNPs	Number of AA not affected by nsSNPs	Number of amino acids different from AA not affected by nsSNPs	Odds ratio	Log2 Odds ratio	p-value	Adjusted p-value
A	11079	144232	767866	11362722	1.13667	0.184817	7.80243e-37	1.56049e-36
C	2567	152744	223423	11907165	0.895658	-0.15898	2.29347e-08	2.6982e-08
D	8767	146544	657815	11472773	1.04341	0.0613024	0.000135555	0.000150617
E	9907	145404	818891	11311697	0.941167	-0.0874768	4.93048e-09	6.57397e-09
F	5338	149973	519109	11611479	0.796146	-0.328896	9.33342e-64	3.11114e-63
G	8038	147273	779484	11351104	0.794786	-0.331362	1.56178e-94	7.80892e-94
H	4388	150923	274227	11856361	1.25705	0.330039	1.48608e-46	3.7152e-46
I	9712	145599	643736	11486852	1.19026	0.251281	2.58501e-58	7.38575e-58
K	8716	146595	773479	11357109	0.873002	-0.195944	8.87666e-36	1.61394e-35
L	11083	144228	1154616	10975972	0.730503	-0.453037	1.01716e-240	2.03432e-239
M	4428	150883	297879	11832709	1.16577	0.221277	1.63842e-22	2.3406e-22
N	8352	146959	531074	11599514	1.2413	0.311857	2.3744e-76	9.49759e-76
P	7227	148084	587709	11542879	0.958521	-0.0611182	0.000448987	0.000472618
Q	5583	149728	423259	11707329	1.03138	0.0445812	0.024639	0.024639
R	9284	146027	652716	11477872	1.11799	0.160909	2.27101e-24	3.49386e-24
S	14721	140590	1099621	11030967	1.05041	0.0709552	2.11602e-08	2.64502e-08
T	10087	145224	616881	11513707	1.29639	0.374504	1.35452e-128	1.35452e-127
V	11417	143894	810898	11319690	1.10757	0.1474	7.66503e-25	1.2775e-24
W	1055	154256	152602	11977986	0.536826	-0.897474	5.27589e-110	3.51726e-109
Y	3562	151749	345303	11785285	0.801138	-0.319878	2.39596e-41	5.32436e-41
