# Supplementary material for: Proteome-wide survey of phosphorylation patterns affected by nuclear DNA polymorphisms in Arabidopsis thaliana
Source: BMC Genomics. 2010 Jul 1;11:411. doi: 10.1186/1471-2164-11-411 (PMC2996939; doi:10.1186/1471-2164-11-411)
Supplement: Additional file 9 — Analyses of enrichment and depletion of substitutions between phosphorylation sites and non-phosphorylation sites. This file contains two worksheets, 'Experimental phosphorylation sites' and 'Predicted phosphorylation sites', with the data used to create Figure 4 and the figure in the Additional file 10. P-values were adjusted following the procedure of Benjamini-Hochberg [63], significant ratios have an FDR ≤ 5E-2. The substitution cost is the minimum number of substitutions at the DNA level that are required to change one amino acid into another. [file 1471-2164-11-411-S9.XLS]

## Sheet: Experimental phosphosites
Original amino acid	Substitution	Substitution cost	Number of pAA changed to Substitution	Number of AA changed to Substitution	Number of pAA changed to AA different from Substitution	Number of AA changed to AA different from Substitution	Odds ratio	p-value	Adjusted p-value
S	*	1	0	1	134	335	0	1	1
S	A	1	9	24	134	335	0.933137	1	1
S	C	1	5	6	134	335	2.12152	0.307746	1
S	D	2	0	1	134	335	0	1	1
S	E	2	0	0	134	335	0	1	1
S	F	1	1	10	134	335	0.244853	0.191195	1
S	G	1	6	10	134	335	1.52196	0.409419	1
S	H	2	0	0	134	335	0	1	1
S	I	1	4	4	134	335	2.54035	0.233295	1
S	K	2	0	1	134	335	0	1	1
S	L	1	4	14	134	335	0.705959	0.790507	1
S	M	2	0	0	134	335	0	1	1
S	N	1	5	23	134	335	0.526412	0.280023	1
S	P	1	8	10	134	335	2.05998	0.180042	1
S	Q	2	0	0	134	335	0	1	1
S	R	1	2	11	134	335	0.446915	0.365832	1
S	S	0	85	201	134	335	1.15611	0.530258	1
S	T	1	8	22	134	335	0.903513	1	1
S	V	2	0	0	134	335	0	1	1
S	W	1	0	0	134	335	0	1	1
S	Y	1	2	6	134	335	0.831131	1	1
T	*	2	0	0	67	118	0	1	1
T	A	1	10	9	67	118	2.11559	0.134389	1
T	C	2	0	0	67	118	0	1	1
T	D	2	0	0	67	118	0	1	1
T	E	2	0	0	67	118	0	1	1
T	F	2	0	0	67	118	0	1	1
T	G	2	0	0	67	118	0	1	1
T	H	2	0	0	67	118	0	1	1
T	I	1	2	17	67	118	0.184074	0.0124679	0.785479
T	K	1	2	2	67	118	1.77864	0.621428	1
T	L	2	0	0	67	118	0	1	1
T	M	1	3	3	67	118	1.79078	0.669272	1
T	N	1	5	4	67	118	2.28742	0.288334	1
T	P	1	3	2	67	118	2.70315	0.354231	1
T	Q	2	0	0	67	118	0	1	1
T	R	1	0	6	67	118	0	0.08839	1
T	S	1	6	14	67	118	0.731874	0.628227	1
T	T	0	37	64	67	118	1.04042	1	1
T	V	2	0	0	67	118	0	1	1
T	W	2	0	0	67	118	0	1	1
T	Y	2	0	1	67	118	0	1	1
Y	*	1	0	2	26	27	0	0.490566	1
Y	A	2	0	0	26	27	0	1	1
Y	C	1	2	5	26	27	0.373414	0.420287	1
Y	D	1	1	2	26	27	0.506361	1	1
Y	E	2	0	1	26	27	0	1	1
Y	F	1	2	2	26	27	1.04088	1	1
Y	G	2	0	0	26	27	0	1	1
Y	H	1	1	2	26	27	0.506361	1	1
Y	I	2	0	0	26	27	0	1	1
Y	K	2	0	0	26	27	0	1	1
Y	L	2	0	0	26	27	0	1	1
Y	M	3	0	0	26	27	0	1	1
Y	N	1	3	1	26	27	3.31896	0.350721	1
Y	P	2	0	0	26	27	0	1	1
Y	Q	2	0	0	26	27	0	1	1
Y	R	2	0	0	26	27	0	1	1
Y	S	1	1	1	26	27	1.03924	1	1
Y	T	2	0	0	26	27	0	1	1
Y	V	2	0	0	26	27	0	1	1
Y	W	2	0	0	26	27	0	1	1
Y	Y	0	16	15	26	27	1.27403	0.782211	1

## Sheet: Predicted phosphosites
Original amino acid	Substitution	Substitution cost	Number of pAA changed to Substitution	Number of AA changed to Substitution	Number of pAA changed to AA different from Substitution	Number of AA changed to AA different from Substitution	Odds ratio	p-value	Adjusted p-value
S	*	1	4	7	1032	2365	1.30945	0.744371	1
S	A	1	49	115	987	2257	0.974331	0.930791	1
S	C	1	32	66	1004	2306	1.11356	0.655973	1
S	D	2	1	4	1035	2368	0.572063	1	1
S	E	2	0	0	1036	2372	0	1	1
S	F	1	50	105	986	2267	1.09482	0.593057	1
S	G	1	35	74	1001	2298	1.08578	0.673579	1
S	H	2	0	1	1036	2371	0	1	1
S	I	1	24	43	1012	2329	1.28444	0.348344	1
S	K	2	1	0	1035	2372	Inf	0.303991	1
S	L	1	43	137	993	2235	0.706509	0.0553313	0.871468
S	M	2	0	0	1036	2372	0	1	1
S	N	1	64	137	972	2235	1.07414	0.636175	1
S	P	1	51	128	985	2244	0.907737	0.616816	1
S	Q	2	0	0	1036	2372	0	1	1
S	R	1	41	90	995	2282	1.04479	0.846493	1
S	S	0	540	1258	496	1114	0.964081	0.62795	1
S	T	1	84	159	952	2213	1.22797	0.148031	1
S	V	2	0	1	1036	2371	0	1	1
S	W	1	1	7	1035	2365	0.326531	0.448345	1
S	Y	1	16	40	1020	2332	0.914535	0.883742	1
T	*	2	0	0	1441	2210	0	1	1
T	A	1	172	280	1269	1930	0.93426	0.537438	1
T	C	2	0	2	1441	2208	0	0.522051	1
T	D	2	1	0	1440	2210	Inf	0.394686	1
T	E	2	1	3	1440	2207	0.510966	1	1
T	F	2	0	0	1441	2210	0	1	1
T	G	2	0	0	1441	2210	0	1	1
T	H	2	1	0	1440	2210	Inf	0.394686	1
T	I	1	160	219	1281	1991	1.13548	0.266922	1
T	K	1	57	58	1384	2152	1.52787	0.0259278	0.544484
T	L	2	0	1	1441	2209	0	1	1
T	M	1	49	61	1392	2149	1.24003	0.277024	1
T	N	1	76	63	1365	2147	1.89716	0.000260753	0.0134024
T	P	1	53	60	1388	2150	1.36813	0.117408	1
T	Q	2	1	1	1440	2209	1.5338	1	1
T	R	1	32	40	1409	2170	1.232	0.395688	1
T	S	1	138	220	1303	1990	0.958005	0.732848	1
T	T	0	695	1198	746	1012	0.78705	0.000425474	0.0134024
T	V	2	5	3	1436	2207	2.56085	0.277075	1
T	W	2	0	1	1441	2209	0	1	1
T	Y	2	0	0	1441	2210	0	1	1
Y	*	1	7	4	468	229	0.856505	0.757176	1
Y	A	2	0	0	475	233	0	1	1
Y	C	1	30	14	445	219	1.0545	1	1
Y	D	1	32	11	443	222	1.4571	0.320108	1
Y	E	2	2	0	473	233	Inf	1	1
Y	F	1	62	21	413	212	1.51467	0.135755	1
Y	G	2	0	0	475	233	0	1	1
Y	H	1	41	25	434	208	0.786289	0.40935	1
Y	I	2	0	0	475	233	0	1	1
Y	K	2	0	0	475	233	0	1	1
Y	L	2	1	0	474	233	Inf	1	1
Y	M	3	0	0	475	233	0	1	1
Y	N	1	20	14	455	219	0.687963	0.349463	1
Y	P	2	0	0	475	233	0	1	1
Y	Q	2	1	0	474	233	Inf	1	1
Y	R	2	0	0	475	233	0	1	1
Y	S	1	34	11	441	222	1.55507	0.252456	1
Y	T	2	4	0	471	233	Inf	0.308512	1
Y	V	2	0	0	475	233	0	1	1
Y	W	2	0	0	475	233	0	1	1
Y	Y	0	241	133	234	100	0.774657	0.127931	1
