# Supplementary material for: Proteome-wide survey of phosphorylation patterns affected by nuclear DNA polymorphisms in Arabidopsis thaliana
Source: BMC Genomics. 2010 Jul 1;11:411. doi: 10.1186/1471-2164-11-411 (PMC2996939; doi:10.1186/1471-2164-11-411)
Supplement: Additional file 11 — Losses of experimentally identified phosphorylation sites. This file contains a single worksheet with the following columns: AGI: Arabidopsis Gene Identifier; Protein position: position in the protein sequence (TAIR7.0) where the affected a.a. is located; Status: Phosphorylated a.a.; Accession(substitution): A. thaliana natural accession name and substituted a.a.; TAIR7 function. [file 1471-2164-11-411-S11.XLS]

## Sheet: Sheet1
AGI	Protein position	Status	Accession(substitution)	TAIR7 function
AT1G01550.1	337	(pS)	C24(A); Got-7(A); Bur-0(G)	BPS1 (BYPASS 1)
AT1G02850.1	402	(pS)	Bay-0(A); Br-0(A); Fei-0(A); Nfa-8(A); Tamm-2(A); Ts-1(A); Tsu-1(A); Van-0(A)	Glycosyl hydrolase family 1 protein
AT1G13410.1	216	(pT)	Br-0(N); C24(N); Cvi-0(N); Est-1(N); Ler-1(N); Nfa-8(N); Rrs-10(N); Sha(N)	Binding
AT1G19410.1	6	(pT)	Bur-0(S)	Similar to F-box family protein
AT1G22060.1	261	(pS)	Sha(N)	Similar to F-box family protein
AT1G22170.1	56	(pY)	Bur-0(F)	Phosphoglycerate/bisphosphoglycerate mutase family protein
AT1G24250.1	45	(pT)	Bur-0(A); Sha(A)	Paired amphipathic helix repeat-containing protein
AT1G33530.1	2	(pT)	Tamm-2(A); Tsu-1(A)	F-box family protein
AT1G44800.1	341	(pS)	Bur-0(N); Est-1(Y); Fei-0(Y); Got-7(Y); Ler-1(Y); Nfa-8(Y); Rrs-10(Y); Rrs-7(Y); Tamm-2(Y); Ts-1(Y); Van-0(Y)	Nodulin MtN21 family protein
AT1G52920.1	37	(pS)	Bur-0(P); C24(P); Fei-0(P); Lov-5(P); Nfa-8(P); Rrs-7(P); Tamm-2(P); Ts-1(P); Tsu-1(P); Van-0(P)	Catalytic
AT1G62330.1	500	(pS)	Est-1(G); Rrs-10(G); Tsu-1(N)	Similar to unknown protein
AT1G63870.1	856	(pT)	Sha(A)	Disease resistance protein (TIR-NBS-LRR class), putative
AT1G63900.1	278	(pT)	Bur-0(A); Tsu-1(A)	Zinc finger (C3HC4-type RING finger) family protein
AT1G64580.1	539	(pS)	Ler-1(P); Tsu-1(P)	Pentatricopeptide (PPR) repeat-containing protein
AT1G65060.1	155	(pS)	C24(T)	4CL3 (4-coumarate:CoA ligase 3); 4-coumarate-CoA ligase
AT1G65260.1	173	(pT)	Bay-0(S); Tsu-1(S)	PTAC4 (PLASTID TRANSCRIPTIONALLY ACTIVE4)
AT1G68760.1	100	(pS)	Bur-0(T); Cvi-0(T); Fei-0(T); Ts-1(T)	ATNUDT1 (Arabidopsis thaliana Nudix hydrolase homolog 1); dihydroneopterin triphosphate pyrophosphohydrolase/ hydrolase
AT1G71710.1	306	(pS)	C24(C)	Inositol polyphosphate 5-phosphatase, putative
AT1G78360.1	197	(pS)	Bay-0(C)	ATGSTU21 (Arabidopsis thaliana Glutathione S-transferase (class tau) 21); glutathione transferase
AT1G79850.1	4	(pS)	Bay-0(T); Bor-4(T); Est-1(T); Rrs-7(T)	RPS17 (ribosomal protein S17); structural constituent of ribosome
AT2G02160.1	552	(pT)	C24(M); Tamm-2(M)	Zinc finger (CCCH-type) family protein
AT2G03110.1	97	(pT)	Bur-0(K); Tsu-1(K)	Nucleic acid binding
AT2G20710.1	301	(pY)	Bay-0(C); Bor-4(C); Br-0(C); Bur-0(C); C24(C); Fei-0(C); Ler-1(C); Lov-5(C); Nfa-8(C); Rrs-10(C); Rrs-7(C); Sha(C); Tamm-2(C); Ts-1(C); Tsu-1(C); Van-0(C)	Pentatricopeptide (PPR) repeat-containing protein
AT2G23360.1	690	(pT)	Fei-0(M)	Transport protein-related
AT2G27120.1	1000	(pS)	Ag-0(R); CIBC-5(R); Gy-0(R); HR-10(R); NFA-10(R); NFA-8(R); Pro-0(R); Sq-1(R); Tamm-2(R); Tamm-27(R); Ull2-5(R); Var2-1(R); Var2-6(R)	POL2B/TIL2 (TILTED2); DNA-directed DNA polymerase
AT2G27535.1	8	(pT)	Tsu-1(A)	Ribosomal protein L10A family protein
AT2G28650.1	284	(pT)	Bur-0(K); Lz-0(K)	ATEXO70H8 (exocyst subunit EXO70 family protein H8); protein binding
AT2G34780.1	491	(pS)	Bur-0(L); Tsu-1(L)	EMB1611/MEE22 (EMBRYO DEFECTIVE 1611, maternal effect embryo arrest 22)
AT2G34930.1	371	(pS)	Bur-0(A); Lov-5(A); Sha(A); Tamm-2(A)	Disease resistance family protein
AT2G35880.1	118	(pS)	Est-1(A)	Unknown function
AT2G37340.1	266	(pS)	Bur-0(P); Cvi-0(P); Got-7(P); Rrs-7(P)	RSZ33 (Arginine/serine-rich Zinc knuckle-containing protein 33); nucleic acid binding / nucleotide binding / zinc ion binding
AT2G46810.1	7	(pS)	Got-7(N)	Basic helix-loop-helix (bHLH) family protein
AT3G10820.1	131	(pS)	Tamm-2(C)	Transcription elongation factor-related
AT3G13250.1	76	(pS)	Bor-4(Y)	Similar to AT hook motif-containing protein-related
AT3G14350.1	363	(pT)	Tsu-1(M)	Leucine-rich repeat transmembrane protein kinase, putative
AT3G16430.1	194	(pS)	Tsu-1(I)	Jacalin lectin family protein
AT3G18180.1	67	(pS)	Bor-4(R); Fei-0(R)	Unknown function
AT3G24513.1	23	(pS)	Fei-0(A)	Encodes a defensin-like (DEFL) family protein.
AT3G26260.1	780	(pS)	Bor-4(T); Br-0(T); Bur-0(T); Lov-5(T); Nfa-8(T); Rrs-7(T)	Ulp1 protease family protein
AT3G26730.1	430	(pS)	Van-0(L)	Zinc finger (C3HC4-type RING finger) family protein
AT3G29075.1	179	(pS)	Tsu-1(A)	Glycine-rich protein
AT3G29310.1	327	(pS)	C24(I); Ts-1(I)	Calmodulin-binding protein-related
AT3G44770.1	103	(pY)	Br-0(F); Bur-0(F); Cvi-0(F); Est-1(F); Rrs-7(F); Tamm-2(F); Tsu-1(F); Van-0(F)	Unknown function
AT3G44960.1	91	(pT)	Est-1(N); Tsu-1(N)	Unknown function
AT3G48740.1	276	(pT)	Est-1(I)	Nodulin MtN3 family protein
AT3G49610.1	239	(pT)	Bur-0(S)	DNA binding
AT3G54090.1	44	(pS)	Sha(G)	PfkB-type carbohydrate kinase family protein
AT3G58390.1	65	(pY)	Tsu-1(D)	Eukaryotic release factor 1 family protein / eRF1 family protein
AT4G02300.1	282	(pT)	Bur-0(A); C24(A); Cvi-0(A)	Pectinesterase family protein
AT4G02860.1	142	(pS)	Bur-0(N); Ts-1(N); Tsu-1(N)	Catalytic
AT4G02910.1	66	(pT)	Tsu-1(P)	Unknown function
AT4G08450.1	920	(pS)	Bay-0(T); Bor-4(T); Bur-0(T); C24(T); Fei-0(T); Got-7(T); Lov-5(T); Rrs-7(T); Tamm-2(T)	Disease resistance protein (TIR-NBS-LRR class), putative
AT4G10750.1	340	(pS)	Bay-0(G)	HpcH/HpaI aldolase family protein
AT4G11310.1	131	(pT)	Tsu-1(N)	RD21 (RESPONSIVE TO DEHYDRATION 21); cysteine-type peptidase
AT4G13130.1	663	(pS)	C24(P); Fei-0(P); Got-7(P); Lov-5(P); Nfa-8(P); Rrs-10(P); Rrs-7(P); Sha(P); Tamm-2(P); Ts-1(P)	DC1 domain-containing protein
AT4G14730.1	8	(pT)	Cvi-0(A)	Transmembrane protein-related
AT4G16080.1	55	(pT)	Bay-0(N)	Unknown function
AT4G19510.1	1009	(pS)	Bor-4(I); Br-0(I); Bur-0(I); C24(I); Cvi-0(I); Fei-0(I); Ler-1(I); Nfa-8(I); Rrs-10(I); Tamm-2(I); Ts-1(I); Tsu-1(I)	Disease resistance protein (TIR-NBS-LRR class), putative
AT4G20210.1	316	(pY)	Br-0(H); Tamm-2(H)	Terpene synthase/cyclase family protein
AT4G24610.1	20	(pS)	Fei-0(P)	Unknown function
AT4G25450.1	693	(pS)	C24(F)	ATNAP8 (Arabidopsis thaliana non-intrinsic ABC protein 8); ATPase, coupled to transmembrane movement of substances
AT4G30190.1	511	(pT)	Est-1(A); Fei-0(A)	AHA2 (Arabidopsis H(+)-ATPase 2); ATPase
AT4G33760.1	148	(pT)	Bor-4(S); Br-0(S); Cvi-0(S); Nfa-8(S); Ts-1(S); Tsu-1(S)	TRNA synthetase class II (D, K and N) family protein
AT5G01400.1	1364	(pS)	Bur-0(P)	ESP4 (ENHANCED SILENCING PHENOTYPE 4); binding
AT5G05330.1	21	(pT)	Tsu-1(S)	DNA binding
AT5G06000.1	3	(pS)	Bay-0(G); Bor-4(G); C24(G); Cvi-0(G); Fei-0(G); Got-7(G); Ler-1(G); Sha(G); Tamm-2(G); Van-0(G)	EIF3G2 (eukaryotic translation initiation factor 3G2); RNA binding / translation initiation factor
AT5G07170.1	273	(pT)	Bay-0(P)	Unknown function
AT5G09850.1	219	(pS)	Bur-0(P)	Transcription elongation factor-related
AT5G17890.1	757	(pY)	Bur-0(N)	LIM domain-containing protein / disease resistance protein-related
AT5G18500.1	51	(pS)	Bur-0(T)	Protein kinase family protein
AT5G23010.1	98	(pS)	Tsu-1(A)	MAM1 (2-isopropylmalate synthase 3); 2-isopropylmalate synthase
AT5G24870.1	187	(pS)	Bur-0(C); C24(C); Fei-0(C); Rrs-7(C)	Zinc finger (C3HC4-type RING finger) family protein
AT5G25210.1	93	(pS)	C24(I)	Unknown function
AT5G37900.1	197	(pS)	Tsu-1(L)	Seven in absentia (SINA) family protein
AT5G38310.1	119	(pS)	Got-7(A); Sha(A); Bur-0(T)	Unknown function
AT5G39870.1	226	(pY)	Bur-0(N); Cvi-0(N); Est-1(N); Got-7(N); Lov-5(N)	Unknown function
AT5G40450.1	679	(pS)	Est-1(L)	Unknown function
AT5G42640.1	203	(pS)	Bay-0(P); Bur-0(P); Fei-0(P); Got-7(P); Lov-5(P); Tsu-1(P)	Zinc finger (C2H2 type) family protein
AT5G43230.1	206	(pT)	Bor-4(S); Br-0(S); Bur-0(S); C24(S); Cvi-0(S); Fei-0(S); Got-7(S); Ler-1(S); Lov-5(S); Rrs-10(S); Sha(S); Tamm-2(S); Ts-1(S); Tsu-1(S)	Unknown function
AT5G43310.1	877	(pT)	Bay-0(N); Fei-0(N); Rrs-7(N); Sha(N); Van-0(N)	COP1-interacting protein-related
AT5G44910.1	128	(pY)	Bay-0(C)	Toll-Interleukin-Resistance (TIR) domain-containing protein
AT5G48460.1	41	(pT)	C24(I)	Fimbrin-like protein, putative
AT5G52300.1	191	(pT)	Bay-0(A)	RD29B (RESPONSIVE TO DESSICATION 29B)
AT5G55100.1	364	(pY)	Cvi-0(N)	SWAP (Suppressor-of-White-APricot)/surp domain-containing protein
AT5G59300.1	3	(pT)	Bay-0(P); Br-0(P); C24(P); Est-1(P); Fei-0(P); Got-7(P)	UBC7 (ubiquitin-conjugating enzyme 7); ubiquitin-protein ligase
AT5G64420.1	42	(pY)	Bur-0(S); Tsu-1(S)	DNA polymerase V family
