# Supplementary material for: Proteome-wide survey of phosphorylation patterns affected by nuclear DNA polymorphisms in Arabidopsis thaliana
Source: BMC Genomics. 2010 Jul 1;11:411. doi: 10.1186/1471-2164-11-411 (PMC2996939; doi:10.1186/1471-2164-11-411)
Supplement: Additional file 12 — This file contains two worksheets, "loss" and "gain" with the list of all phosphorylation sites which gained or lost a predicted phosphorylation site. The table includes the status of the loss or the gain: "1" means score-based gain or loss and "2" means that the gain or loss was based on a change from an amino acid residue with a high-confidence phosphorylation prediction score into a non-phosphorylatable amino acid (loss) or the creation of a peptide with a confidence prediction score greater than 1 (gain). Further details can be found in "Methods". [file 1471-2164-11-411-S12.XLS]

## Sheet: loss
AGI	Protein position	13mer	score	substituted 13mer	New score	Accession	Status
AT1G23970.1	261	DRSITETVQKPEV	1.164	DRSITESLQKPEV	-1.003	Bor-4	1
AT1G23970.1	261	DRSITETVQKPEV	1.164	DRSITESLQKPEV	-1.003	Est-1	1
AT1G23970.1	261	DRSITETVQKPEV	1.164	DRSITESLQKPEV	-1.003	Nfa-8	1
AT1G23970.1	261	DRSITETVQKPEV	1.164	DRSITESLQKPEV	-1.003	Rrs-7	1
AT1G23970.2	266	DRSITETVQKPEV	1.164	DRSITESLQKPEV	-1.003	Bor-4	1
AT1G23970.2	266	DRSITETVQKPEV	1.164	DRSITESLQKPEV	-1.003	Est-1	1
AT1G23970.2	266	DRSITETVQKPEV	1.164	DRSITESLQKPEV	-1.003	Nfa-8	1
AT1G23970.2	266	DRSITETVQKPEV	1.164	DRSITESLQKPEV	-1.003	Rrs-7	1
AT1G53580.1	221	VHSQIFTLPKDTL	1.074	VHSQIFSLPKDTL	-1.119	Bur-0	1
AT1G53580.1	221	VHSQIFTLPKDTL	1.074	VHSQIFSLPKDTL	-1.119	Rrs-10	1
AT1G53580.1	221	VHSQIFTLPKDTL	1.074	VHSQIFSLPKDTL	-1.119	Ts-1	1
AT1G53580.1	221	VHSQIFTLPKDTL	1.074	VHSQIFSLPKDTL	-1.119	Tsu-1	1
AT1G53580.2	221	VHSQIFTLPKDTL	1.074	VHSQIFSLPKDTL	-1.119	Bur-0	1
AT1G53580.2	221	VHSQIFTLPKDTL	1.074	VHSQIFSLPKDTL	-1.119	Rrs-10	1
AT1G53580.2	221	VHSQIFTLPKDTL	1.074	VHSQIFSLPKDTL	-1.119	Ts-1	1
AT1G53580.2	221	VHSQIFTLPKDTL	1.074	VHSQIFSLPKDTL	-1.119	Tsu-1	1
AT1G59560.1	20	VALYLLTRSTGRD	1.17	VALYLLSRSTGRD	-1.031	Bay-0	1
AT1G59560.1	20	VALYLLTRSTGRD	1.17	VALYLLSRSTGRD	-1.031	Bur-0	1
AT1G59560.1	20	VALYLLTRSTGRD	1.17	VALYLLSRSTGRD	-1.031	C24	1
AT1G59560.1	20	VALYLLTRSTGRD	1.17	VALYLLSRSTGRD	-1.031	Cvi-0	1
AT1G59560.1	20	VALYLLTRSTGRD	1.17	VALYLLSRSTGRD	-1.031	Fei-0	1
AT1G59560.1	20	VALYLLTRSTGRD	1.17	VALYLLSRSTGRD	-1.031	Got-7	1
AT1G59560.1	20	VALYLLTRSTGRD	1.17	VALYLLSRSTGRD	-1.031	Ler-1	1
AT1G59560.1	20	VALYLLTRSTGRD	1.17	VALYLLSRSTGRD	-1.031	Lov-5	1
AT1G59560.1	20	VALYLLTRSTGRD	1.17	VALYLLSRSTGRD	-1.031	Nfa-8	1
AT1G59560.1	20	VALYLLTRSTGRD	1.17	VALYLLSRSTGRD	-1.031	Rrs-10	1
AT1G59560.1	20	VALYLLTRSTGRD	1.17	VALYLLSRSTGRD	-1.031	Sha	1
AT1G59560.1	20	VALYLLTRSTGRD	1.17	VALYLLSRSTGRD	-1.031	Tamm-2	1
AT1G59560.1	20	VALYLLTRSTGRD	1.17	VALYLLSRSTGRD	-1.031	Ts-1	1
AT1G59560.1	20	VALYLLTRSTGRD	1.17	VALYLLSRSTGRD	-1.031	Tsu-1	1
AT1G59560.1	20	VALYLLTRSTGRD	1.17	VALYLLSRSTGRD	-1.031	Van-0	1
AT2G07040.1	361	TLLSNGSVMVVKR	1.008	TLLSNGTVMVVKR	-1.401	Bor-4	1
AT2G07040.1	361	TLLSNGSVMVVKR	1.008	TLLSNGTVMVVKR	-1.401	Bur-0	1
AT2G07040.1	361	TLLSNGSVMVVKR	1.008	TLLSNGTVMVVKR	-1.401	Est-1	1
AT2G07040.1	361	TLLSNGSVMVVKR	1.008	TLLSNGTVMVVKR	-1.401	Rrs-10	1
AT2G07040.1	361	TLLSNGSVMVVKR	1.008	TLLSNGTVMVVKR	-1.401	Rrs-7	1
AT2G07040.1	361	TLLSNGSVMVVKR	1.008	TLLSNGTVMVVKR	-1.401	Sha	1
AT2G07040.1	361	TLLSNGSVMVVKR	1.008	TLLSNGTVMVVKR	-1.401	Tsu-1	1
AT2G23570.1	53	REEWLDTAFGRYG	1.301	REEWLDSVFGRYG	-1.302	Est-1	1
AT2G23570.1	53	REEWLDTAFGRYG	1.301	REEWLDSVFGRYG	-1.302	Got-7	1
AT2G23570.1	53	REEWLDTAFGRYG	1.301	REEWLDSVFGRYG	-1.302	Rrs-10	1
AT2G23570.1	53	REEWLDTAFGRYG	1.301	REEWLDSVFGRYG	-1.302	Ts-1	1
AT2G23570.1	53	REEWLDTAFGRYG	1.301	REEWLDSVFGRYG	-1.302	Tsu-1	1
AT2G44760.1	445	WLPGGVSAYVDVK	1.005	WLPGGVTAYVDVK	-1.425	Cvi-0	1
AT4G04500.1	122	DEFDDVSCSLRYT	1.248	DGFDDVSCSLRYT	-1.154	Cvi-0	1
AT5G07650.1	502	VLGMDEYVLDVDQ	1.04	VLGMDESVLDVDQ	-1.488	Bur-0	1
AT5G50130.1	308	DLANDEYVALKLC	1.288	DLANDESMALKLC	-1.041	Bur-0	1
AT5G50130.1	308	DLANDEYVALKLC	1.288	DLANDESMALKLC	-1.041	Tsu-1	1
AT1G01130.1	56	RVSDKETASASGE	1.913			Bor-4	2
AT1G01130.1	56	RVSDKETASASGE	1.913			Br-0	2
AT1G01130.1	56	RVSDKETASASGE	1.913			Cvi-0	2
AT1G01130.1	56	RVSDKETASASGE	1.913			Fei-0	2
AT1G01130.1	56	RVSDKETASASGE	1.913			Got-7	2
AT1G01130.1	56	RVSDKETASASGE	1.913			Lov-5	2
AT1G01250.1	10	QRMKLSSPPVTNN	1.045			Bur-0	2
AT1G01250.1	10	QRMKLSSPPVTNN	1.045			C24	2
AT1G01250.1	10	QRMKLSSPPVTNN	1.045			Got-7	2
AT1G01310.1	147	AGKNNWSPRDIVN	1.157			Br-0	2
AT1G01310.1	147	AGKNNWSPRDIVN	1.157			C24	2
AT1G01310.1	147	AGKNNWSPRDIVN	1.157			Cvi-0	2
AT1G01310.1	147	AGKNNWSPRDIVN	1.157			Nfa-8	2
AT1G01680.1	219	KKGRKETIEKSKS	2.23			Bur-0	2
AT1G02030.1	84	SLRHQQSNEEGKS	1.01			Br-0	2
AT1G02220.1	276	FSDDVSSDDNDSD	1.025			Tsu-1	2
AT1G02420.1	348	MVKKGLSPNATTY	1.314			Br-0	2
AT1G02420.1	348	MVKKGLSPNATTY	1.314			C24	2
AT1G02420.1	348	MVKKGLSPNATTY	1.314			Nfa-8	2
AT1G02420.1	348	MVKKGLSPNATTY	1.314			Rrs-10	2
AT1G02510.1	26	EETQVTTVSKSKW	1.386			Tamm-2	2
AT1G02530.1	256	INSYKKYITSAYK	1.085			Bur-0	2
AT1G02530.1	256	INSYKKYITSAYK	1.085			Tsu-1	2
AT1G03910.1	32	SESESYTSDSDGS	2.132			Cvi-0	2
AT1G04310.1	560	RFGFEVTAEGEES	1.377			Bay-0	2
AT1G04310.1	560	RFGFEVTAEGEES	1.377			Bor-4	2
AT1G04310.1	560	RFGFEVTAEGEES	1.377			Bur-0	2
AT1G04310.1	560	RFGFEVTAEGEES	1.377			Cvi-0	2
AT1G04310.1	560	RFGFEVTAEGEES	1.377			Est-1	2
AT1G04310.1	560	RFGFEVTAEGEES	1.377			Fei-0	2
AT1G04310.1	560	RFGFEVTAEGEES	1.377			Lov-5	2
AT1G04310.1	560	RFGFEVTAEGEES	1.377			Nfa-8	2
AT1G04310.1	560	RFGFEVTAEGEES	1.377			Rrs-10	2
AT1G04310.1	560	RFGFEVTAEGEES	1.377			Rrs-7	2
AT1G04310.1	560	RFGFEVTAEGEES	1.377			Sha	2
AT1G04310.1	560	RFGFEVTAEGEES	1.377			Tamm-2	2
AT1G04310.1	560	RFGFEVTAEGEES	1.377			Ts-1	2
AT1G04360.1	84	FRRRRRSSDQNPL	1.111			Tsu-1	2
AT1G04580.1	234	TRYHWSTPGSVAE	1.174			C24	2
AT1G05290.1	335	YESRKSTADTKKR	1.561			Cvi-0	2
AT1G05320.1	715	DAKSKETESTGKE	1.664			C24	2
AT1G05320.2	715	DAKSKETESTGKE	1.664			C24	2
AT1G05320.3	715	DAKSKETESTGKE	1.664			C24	2
AT1G05430.1	186	PSHRRISGGSDAS	1.349			C24	2
AT1G05450.2	118	SAAPLPTPGPASF	1.507			Bay-0	2
AT1G05450.2	118	SAAPLPTPGPASF	1.507			Bur-0	2
AT1G05450.2	118	SAAPLPTPGPASF	1.507			Est-1	2
AT1G05450.2	118	SAAPLPTPGPASF	1.507			Got-7	2
AT1G05450.2	118	SAAPLPTPGPASF	1.507			Ler-1	2
AT1G05450.2	118	SAAPLPTPGPASF	1.507			Lov-5	2
AT1G05450.2	118	SAAPLPTPGPASF	1.507			Rrs-7	2
AT1G05450.2	118	SAAPLPTPGPASF	1.507			Sha	2
AT1G05450.2	118	SAAPLPTPGPASF	1.507			Tamm-2	2
AT1G05450.2	131	GPTTSPTDSQTSD	1.001			Bay-0	2
AT1G05450.2	131	GPTTSPTDSQTSD	1.001			Bur-0	2
AT1G05450.2	131	GPTTSPTDSQTSD	1.001			Est-1	2
AT1G05450.2	131	GPTTSPTDSQTSD	1.001			Got-7	2
AT1G05450.2	131	GPTTSPTDSQTSD	1.001			Ler-1	2
AT1G05450.2	131	GPTTSPTDSQTSD	1.001			Lov-5	2
AT1G05450.2	131	GPTTSPTDSQTSD	1.001			Rrs-7	2
AT1G05450.2	131	GPTTSPTDSQTSD	1.001			Sha	2
AT1G05450.2	131	GPTTSPTDSQTSD	1.001			Tamm-2	2
AT1G05550.1	128	TCRRLASTLTNLI	1.493			C24	2
AT1G05670.1	760	GLKPNSYIYGSII	1.298			Bor-4	2
AT1G05670.1	760	GLKPNSYIYGSII	1.298			Br-0	2
AT1G05670.1	760	GLKPNSYIYGSII	1.298			Bur-0	2
AT1G05670.1	760	GLKPNSYIYGSII	1.298			Lov-5	2
AT1G05670.1	760	GLKPNSYIYGSII	1.298			Rrs-7	2
AT1G05670.1	760	GLKPNSYIYGSII	1.298			Tamm-2	2
AT1G05670.1	760	GLKPNSYIYGSII	1.298			Ts-1	2
AT1G05920.1	99	DAKRKRTFDHVPR	1.59			Bay-0	2
AT1G05920.1	99	DAKRKRTFDHVPR	1.59			Bor-4	2
AT1G05920.1	99	DAKRKRTFDHVPR	1.59			Br-0	2
AT1G05920.1	99	DAKRKRTFDHVPR	1.59			C24	2
AT1G05920.1	99	DAKRKRTFDHVPR	1.59			Cvi-0	2
AT1G05920.1	99	DAKRKRTFDHVPR	1.59			Est-1	2
AT1G05920.1	99	DAKRKRTFDHVPR	1.59			Fei-0	2
AT1G05920.1	99	DAKRKRTFDHVPR	1.59			Ler-1	2
AT1G05920.1	99	DAKRKRTFDHVPR	1.59			Nfa-8	2
AT1G05920.1	99	DAKRKRTFDHVPR	1.59			Rrs-10	2
AT1G05920.1	99	DAKRKRTFDHVPR	1.59			Rrs-7	2
AT1G05920.1	99	DAKRKRTFDHVPR	1.59			Sha	2
AT1G05920.1	99	DAKRKRTFDHVPR	1.59			Ts-1	2
AT1G05920.1	99	DAKRKRTFDHVPR	1.59			Tsu-1	2
AT1G06210.1	344	QEPVKKTGADDDK	1.342			Bor-4	2
AT1G06210.1	344	QEPVKKTGADDDK	1.342			Bur-0	2
AT1G06210.1	344	QEPVKKTGADDDK	1.342			Cvi-0	2
AT1G06210.1	344	QEPVKKTGADDDK	1.342			Ler-1	2
AT1G06210.1	344	QEPVKKTGADDDK	1.342			Sha	2
AT1G06660.1	329	EQIEAETPSSETY	1.829			Bor-4	2
AT1G06970.1	749	DHDLESSVLYGLT	1.481			Bur-0	2
AT1G06980.1	96	KRRRKDTPRRKKN	1.705			Bor-4	2
AT1G06980.1	96	KRRRKDTPRRKKN	1.705			Br-0	2
AT1G06980.1	96	KRRRKDTPRRKKN	1.705			Bur-0	2
AT1G06980.1	96	KRRRKDTPRRKKN	1.705			Cvi-0	2
AT1G06980.1	96	KRRRKDTPRRKKN	1.705			Est-1	2
AT1G06980.1	96	KRRRKDTPRRKKN	1.705			Got-7	2
AT1G06980.1	96	KRRRKDTPRRKKN	1.705			Ler-1	2
AT1G06980.1	96	KRRRKDTPRRKKN	1.705			Lov-5	2
AT1G06980.1	96	KRRRKDTPRRKKN	1.705			Nfa-8	2
AT1G06980.1	96	KRRRKDTPRRKKN	1.705			Rrs-7	2
AT1G06980.1	96	KRRRKDTPRRKKN	1.705			Sha	2
AT1G06980.1	96	KRRRKDTPRRKKN	1.705			Tamm-2	2
AT1G06980.1	96	KRRRKDTPRRKKN	1.705			Ts-1	2
AT1G06980.1	96	KRRRKDTPRRKKN	1.705			Tsu-1	2
AT1G06980.1	96	KRRRKDTPRRKKN	1.705			Van-0	2
AT1G07330.1	371	DVSNQAYFSGTSG	1.439			Tsu-1	2
AT1G07350.1	61	SRSLSRSPTRSVS	1.083			Fei-0	2
AT1G07350.1	164	TPTPGKYLGLRTA	2.017			Rrs-10	2
AT1G07350.2	31	SRSLSRSPTRSVS	1.083			Fei-0	2
AT1G07450.1	125	NLESAYYISQLAH	1.118			Bur-0	2
AT1G07450.1	125	NLESAYYISQLAH	1.118			Cvi-0	2
AT1G07705.1	253	RPSSAGSQGQLGS	1.11			Bay-0	2
AT1G07705.1	253	RPSSAGSQGQLGS	1.11			Bor-4	2
AT1G07705.1	253	RPSSAGSQGQLGS	1.11			Br-0	2
AT1G07705.1	253	RPSSAGSQGQLGS	1.11			Bur-0	2
AT1G07705.1	253	RPSSAGSQGQLGS	1.11			C24	2
AT1G07705.1	253	RPSSAGSQGQLGS	1.11			Cvi-0	2
AT1G07705.1	253	RPSSAGSQGQLGS	1.11			Est-1	2
AT1G07705.1	253	RPSSAGSQGQLGS	1.11			Fei-0	2
AT1G07705.1	253	RPSSAGSQGQLGS	1.11			Got-7	2
AT1G07705.1	253	RPSSAGSQGQLGS	1.11			Ler-1	2
AT1G07705.1	253	RPSSAGSQGQLGS	1.11			Lov-5	2
AT1G07705.1	253	RPSSAGSQGQLGS	1.11			Nfa-8	2
AT1G07705.1	253	RPSSAGSQGQLGS	1.11			Rrs-10	2
AT1G07705.1	253	RPSSAGSQGQLGS	1.11			Rrs-7	2
AT1G07705.1	253	RPSSAGSQGQLGS	1.11			Sha	2
AT1G07705.1	253	RPSSAGSQGQLGS	1.11			Tamm-2	2
AT1G07705.1	253	RPSSAGSQGQLGS	1.11			Ts-1	2
AT1G07705.1	253	RPSSAGSQGQLGS	1.11			Tsu-1	2
AT1G07705.2	253	RPSSAGSQGQLGS	1.11			Bay-0	2
AT1G07705.2	253	RPSSAGSQGQLGS	1.11			Bor-4	2
AT1G07705.2	253	RPSSAGSQGQLGS	1.11			Br-0	2
AT1G07705.2	253	RPSSAGSQGQLGS	1.11			Bur-0	2
AT1G07705.2	253	RPSSAGSQGQLGS	1.11			C24	2
AT1G07705.2	253	RPSSAGSQGQLGS	1.11			Cvi-0	2
AT1G07705.2	253	RPSSAGSQGQLGS	1.11			Est-1	2
AT1G07705.2	253	RPSSAGSQGQLGS	1.11			Fei-0	2
AT1G07705.2	253	RPSSAGSQGQLGS	1.11			Got-7	2
AT1G07705.2	253	RPSSAGSQGQLGS	1.11			Ler-1	2
AT1G07705.2	253	RPSSAGSQGQLGS	1.11			Lov-5	2
AT1G07705.2	253	RPSSAGSQGQLGS	1.11			Nfa-8	2
AT1G07705.2	253	RPSSAGSQGQLGS	1.11			Rrs-10	2
AT1G07705.2	253	RPSSAGSQGQLGS	1.11			Rrs-7	2
AT1G07705.2	253	RPSSAGSQGQLGS	1.11			Sha	2
AT1G07705.2	253	RPSSAGSQGQLGS	1.11			Tamm-2	2
AT1G07705.2	253	RPSSAGSQGQLGS	1.11			Ts-1	2
AT1G07705.2	253	RPSSAGSQGQLGS	1.11			Tsu-1	2
AT1G08410.1	496	EDILEGSESDDSA	1.065			Bor-4	2
AT1G08450.1	408	GDRRRRYKRPNPR	1.052			Br-0	2
AT1G08450.1	408	GDRRRRYKRPNPR	1.052			Bur-0	2
AT1G08450.1	408	GDRRRRYKRPNPR	1.052			C24	2
AT1G08450.1	408	GDRRRRYKRPNPR	1.052			Fei-0	2
AT1G08450.1	408	GDRRRRYKRPNPR	1.052			Nfa-8	2
AT1G08450.2	354	GDRRRRYKRPNPR	1.052			Br-0	2
AT1G08450.2	354	GDRRRRYKRPNPR	1.052			Bur-0	2
AT1G08450.2	354	GDRRRRYKRPNPR	1.052			C24	2
AT1G08450.2	354	GDRRRRYKRPNPR	1.052			Fei-0	2
AT1G08450.2	354	GDRRRRYKRPNPR	1.052			Nfa-8	2
AT1G08520.1	69	PASTSDTDTETDT	1.573			Kas-2	2
AT1G08800.1	513	QDGGSLTPDFMEN	1.652			Bur-0	2
AT1G09720.1	249	EDGEARTLVATAA	1.045			Ler-1	2
AT1G10170.1	137	SGPPQPYRHRRNN	1.043			C24	2
AT1G10170.1	137	SGPPQPYRHRRNN	1.043			Cvi-0	2
AT1G10170.1	137	SGPPQPYRHRRNN	1.043			Est-1	2
AT1G10170.1	137	SGPPQPYRHRRNN	1.043			Rrs-10	2
AT1G11180.1	9	GRYDRNTFDEQDE	1.097			Bay-0	2
AT1G11180.1	9	GRYDRNTFDEQDE	1.097			Bor-4	2
AT1G11180.1	9	GRYDRNTFDEQDE	1.097			Br-0	2
AT1G11180.1	9	GRYDRNTFDEQDE	1.097			Bur-0	2
AT1G11180.1	9	GRYDRNTFDEQDE	1.097			C24	2
AT1G11180.1	9	GRYDRNTFDEQDE	1.097			Cvi-0	2
AT1G11180.1	9	GRYDRNTFDEQDE	1.097			Fei-0	2
AT1G11180.1	9	GRYDRNTFDEQDE	1.097			Got-7	2
AT1G11180.1	9	GRYDRNTFDEQDE	1.097			Ler-1	2
AT1G11180.1	9	GRYDRNTFDEQDE	1.097			Lov-5	2
AT1G11180.1	9	GRYDRNTFDEQDE	1.097			Nfa-8	2
AT1G11180.1	9	GRYDRNTFDEQDE	1.097			Rrs-10	2
AT1G11180.1	9	GRYDRNTFDEQDE	1.097			Rrs-7	2
AT1G11180.1	9	GRYDRNTFDEQDE	1.097			Sha	2
AT1G11180.1	9	GRYDRNTFDEQDE	1.097			Tamm-2	2
AT1G11180.1	9	GRYDRNTFDEQDE	1.097			Ts-1	2
AT1G11180.1	9	GRYDRNTFDEQDE	1.097			Tsu-1	2
AT1G11180.1	9	GRYDRNTFDEQDE	1.097			Van-0	2
AT1G11360.1	235	EGDKDEYHDASDK	1.425			Bur-0	2
AT1G11360.1	235	EGDKDEYHDASDK	1.425			Nfa-8	2
AT1G11360.2	235	EGDKDEYHDASDK	1.425			Bur-0	2
AT1G11360.2	235	EGDKDEYHDASDK	1.425			Nfa-8	2
AT1G11500.1	53	GSGCRRSPSDGAF	1.414			Bur-0	2
AT1G11500.1	53	GSGCRRSPSDGAF	1.414			Tsu-1	2
AT1G11540.1	220	QNSEQETGVGGRQ	1.037			Bur-0	2
AT1G11540.1	220	QNSEQETGVGGRQ	1.037			Lov-5	2
AT1G11540.1	220	QNSEQETGVGGRQ	1.037			Tamm-2	2
AT1G11990.1	185	ADQRSLTPDDGKN	2.743			Tsu-1	2
AT1G12030.1	35	SSGSDHSPDDTED	1.54			Est-1	2
AT1G12030.1	35	SSGSDHSPDDTED	1.54			Got-7	2
AT1G12030.1	35	SSGSDHSPDDTED	1.54			Lov-5	2
AT1G12030.1	35	SSGSDHSPDDTED	1.54			Tamm-2	2
AT1G12570.1	78	LLERGDSPYNNPN	1.772			Bur-0	2
AT1G12570.1	78	LLERGDSPYNNPN	1.772			Tsu-1	2
AT1G12620.1	349	MIQRGISPDTVTY	1.553			Bay-0	2
AT1G12620.1	349	MIQRGISPDTVTY	1.553			Cvi-0	2
AT1G12620.1	349	MIQRGISPDTVTY	1.553			Sha	2
AT1G12620.1	349	MIQRGISPDTVTY	1.553			Ts-1	2
AT1G12620.1	349	MIQRGISPDTVTY	1.553			Tsu-1	2
AT1G12805.1	36	GSASSKTPEKRNS	2.024			Est-1	2
AT1G14660.1	390	KESIILTWSGLRG	1.983			Cvi-0	2
AT1G14660.1	390	KESIILTWSGLRG	1.983			Got-7	2
AT1G14910.1	347	EEHETSSPSDSAV	1.87			Bur-0	2
AT1G14910.1	347	EEHETSSPSDSAV	1.87			Got-7	2
AT1G14910.1	347	EEHETSSPSDSAV	1.87			Nfa-8	2
AT1G14910.1	347	EEHETSSPSDSAV	1.87			Rrs-7	2
AT1G15280.1	186	RGQGRGYARGSSS	1.313			Nfa-8	2
AT1G15280.2	187	RGQGRGYARGSSS	1.313			Nfa-8	2
AT1G15290.1	290	SASPLPTEDEHWG	1.479			Nfa-8	2
AT1G15290.1	290	SASPLPTEDEHWG	1.479			Rrs-10	2
AT1G15340.1	29	YPKRAGTPRKTEI	2.036			Bay-0	2
AT1G15580.1	37	SGKKRASPEVEID	2.074			Cvi-0	2
AT1G15720.1	125	WRNRIGTLKEKES	1.181			Bur-0	2
AT1G15720.1	125	WRNRIGTLKEKES	1.181			Tsu-1	2
AT1G15740.1	157	TDSGLVSLKGCTN	1.242			Br-0	2
AT1G15740.1	157	TDSGLVSLKGCTN	1.242			C24	2
AT1G15740.1	157	TDSGLVSLKGCTN	1.242			Est-1	2
AT1G15740.1	157	TDSGLVSLKGCTN	1.242			Rrs-10	2
AT1G15740.1	157	TDSGLVSLKGCTN	1.242			Tsu-1	2
AT1G15740.1	157	TDSGLVSLKGCTN	1.242			Van-0	2
AT1G17145.1	159	QKRLESYSSSSST	1.457			Bur-0	2
AT1G17145.1	159	QKRLESYSSSSST	1.457			Tsu-1	2
AT1G17240.1	464	SKEDFLSPDGFPK	1.095			Bur-0	2
AT1G17770.1	144	SKNSTPTEPKKPK	1.344			Bur-0	2
AT1G17770.1	144	SKNSTPTEPKKPK	1.344			Nfa-8	2
AT1G17770.1	144	SKNSTPTEPKKPK	1.344			Rrs-10	2
AT1G17770.1	144	SKNSTPTEPKKPK	1.344			Sha	2
AT1G17870.1	338	RHGVKLSPSFLVP	1.17			Cvi-0	2
AT1G18830.1	75	RLAWGSYGSGSDG	1.378			Bor-4	2
AT1G18830.1	75	RLAWGSYGSGSDG	1.378			Fei-0	2
AT1G18830.1	75	RLAWGSYGSGSDG	1.378			Tsu-1	2
AT1G18830.1	813	HSQVGPYINSKIP	1.578			Bor-4	2
AT1G18830.1	813	HSQVGPYINSKIP	1.578			Fei-0	2
AT1G18830.1	813	HSQVGPYINSKIP	1.578			Tsu-1	2
AT1G18870.1	86	FSRRSDSGRPDLL	1.36			Br-0	2
AT1G18870.1	86	FSRRSDSGRPDLL	1.36			Bur-0	2
AT1G18870.1	86	FSRRSDSGRPDLL	1.36			Cvi-0	2
AT1G18870.1	86	FSRRSDSGRPDLL	1.36			Est-1	2
AT1G18870.1	86	FSRRSDSGRPDLL	1.36			Lov-5	2
AT1G18870.1	86	FSRRSDSGRPDLL	1.36			Tamm-2	2
AT1G19030.1	65	TSSRDYSPEYALF	1.3			Bay-0	2
AT1G19030.1	65	TSSRDYSPEYALF	1.3			Br-0	2
AT1G19030.1	65	TSSRDYSPEYALF	1.3			Bur-0	2
AT1G19030.1	65	TSSRDYSPEYALF	1.3			Est-1	2
AT1G19030.1	65	TSSRDYSPEYALF	1.3			Ts-1	2
AT1G19485.1	309	RRKRQKTKSTEES	1.45			Bur-0	2
AT1G20060.1	715	PRREASTEESSES	1.316			Bay-0	2
AT1G20060.1	715	PRREASTEESSES	1.316			Bor-4	2
AT1G20060.1	715	PRREASTEESSES	1.316			Br-0	2
AT1G20060.1	715	PRREASTEESSES	1.316			Bur-0	2
AT1G20060.1	715	PRREASTEESSES	1.316			C24	2
AT1G20060.1	715	PRREASTEESSES	1.316			Est-1	2
AT1G20060.1	715	PRREASTEESSES	1.316			Got-7	2
AT1G20060.1	715	PRREASTEESSES	1.316			Ler-1	2
AT1G20060.1	715	PRREASTEESSES	1.316			Lov-5	2
AT1G20060.1	715	PRREASTEESSES	1.316			Sha	2
AT1G20060.1	715	PRREASTEESSES	1.316			Tamm-2	2
AT1G20060.1	715	PRREASTEESSES	1.316			Ts-1	2
AT1G20320.1	324	MELDTITGTGSRV	1.441			Bay-0	2
AT1G20320.1	324	MELDTITGTGSRV	1.441			Bor-4	2
AT1G20320.1	324	MELDTITGTGSRV	1.441			Cvi-0	2
AT1G20320.1	324	MELDTITGTGSRV	1.441			Sha	2
AT1G20320.1	324	MELDTITGTGSRV	1.441			Tamm-2	2
AT1G20320.1	324	MELDTITGTGSRV	1.441			Tsu-1	2
AT1G20400.1	186	DLVEAGYSSSGSS	1.306			Tamm-2	2
AT1G20400.1	596	REKELATARQGKQ	1.12			Bur-0	2
AT1G20400.1	596	REKELATARQGKQ	1.12			Tsu-1	2
AT1G20720.1	989	GGTRSLTLEAESS	1.265			Bur-0	2
AT1G20920.1	8	EVEKSKYRSEDLD	1.542			Sha	2
AT1G21230.1	323	TMSCIDTPKEEPK	1.203			Bur-0	2
AT1G21990.1	14	RDLISGSPDEILG	2.275			Bay-0	2
AT1G21990.1	14	RDLISGSPDEILG	2.275			Bor-4	2
AT1G21990.1	14	RDLISGSPDEILG	2.275			C24	2
AT1G21990.1	14	RDLISGSPDEILG	2.275			Cvi-0	2
AT1G21990.1	14	RDLISGSPDEILG	2.275			Fei-0	2
AT1G21990.1	14	RDLISGSPDEILG	2.275			Ler-1	2
AT1G21990.1	14	RDLISGSPDEILG	2.275			Lov-5	2
AT1G21990.1	14	RDLISGSPDEILG	2.275			Ts-1	2
AT1G22060.1	261	LSGLAQSPQKEKD	1.246			Sha	2
AT1G22770.1	546	ESSRELTRKARSS	1.133			Bor-4	2
AT1G22770.1	546	ESSRELTRKARSS	1.133			Est-1	2
AT1G22880.1	458	PDQRDDYTRSEPA	1.003			Bor-4	2
AT1G22880.2	374	PDQRDDYTRSEPA	1.003			Bor-4	2
AT1G23200.1	58	SNSPLKTLDDQTD	1.553			Bay-0	2
AT1G23200.1	58	SNSPLKTLDDQTD	1.553			Br-0	2
AT1G23200.1	58	SNSPLKTLDDQTD	1.553			Bur-0	2
AT1G23200.1	58	SNSPLKTLDDQTD	1.553			Fei-0	2
AT1G23200.1	58	SNSPLKTLDDQTD	1.553			Ler-1	2
AT1G23200.1	58	SNSPLKTLDDQTD	1.553			Lov-5	2
AT1G23200.1	58	SNSPLKTLDDQTD	1.553			Nfa-8	2
AT1G23200.1	58	SNSPLKTLDDQTD	1.553			Van-0	2
AT1G23530.1	122	EPIEKPSGRDGGE	1.047			Cvi-0	2
AT1G23530.1	122	EPIEKPSGRDGGE	1.047			Est-1	2
AT1G23530.1	122	EPIEKPSGRDGGE	1.047			Fei-0	2
AT1G23530.1	122	EPIEKPSGRDGGE	1.047			Got-7	2
AT1G23530.1	122	EPIEKPSGRDGGE	1.047			Rrs-10	2
AT1G23530.1	122	EPIEKPSGRDGGE	1.047			Ts-1	2
AT1G23530.1	122	EPIEKPSGRDGGE	1.047			Tsu-1	2
AT1G23770.1	13	DSNNDSSPGEGSK	1.132			Ts-1	2
AT1G24090.1	211	KVEPSAYISDETC	1.923			Bur-0	2
AT1G24090.1	211	KVEPSAYISDETC	1.923			Tsu-1	2
AT1G24210.1	7	MVGRRVSPALTKD	2.045			Br-0	2
AT1G24240.1	89	GDSVQGSPESDCV	1.251			Br-0	2
AT1G24240.1	89	GDSVQGSPESDCV	1.251			Bur-0	2
AT1G24240.1	89	GDSVQGSPESDCV	1.251			Cvi-0	2
AT1G24240.1	89	GDSVQGSPESDCV	1.251			Est-1	2
AT1G24240.1	89	GDSVQGSPESDCV	1.251			Fei-0	2
AT1G24240.1	89	GDSVQGSPESDCV	1.251			Got-7	2
AT1G24240.1	89	GDSVQGSPESDCV	1.251			Nfa-8	2
AT1G24240.1	89	GDSVQGSPESDCV	1.251			Rrs-10	2
AT1G24240.1	89	GDSVQGSPESDCV	1.251			Rrs-7	2
AT1G24240.1	89	GDSVQGSPESDCV	1.251			Sha	2
AT1G24240.1	89	GDSVQGSPESDCV	1.251			Tamm-2	2
AT1G24240.1	89	GDSVQGSPESDCV	1.251			Ts-1	2
AT1G24240.1	89	GDSVQGSPESDCV	1.251			Van-0	2
AT1G24490.1	116	EESTYPTFDVVYD	1.115			Bur-0	2
AT1G24530.1	315	REDTSNYMAVRGA	1.114			Tsu-1	2
AT1G24575.1	24	NHHHRDSMKEFRA	1.24			Got-7	2
AT1G25460.1	35	RTTVRDSEDEEKV	1.563			Bay-0	2
AT1G25460.1	35	RTTVRDSEDEEKV	1.563			Tamm-2	2
AT1G25460.1	35	RTTVRDSEDEEKV	1.563			Tsu-1	2
AT1G26110.1	499	EDDDSPTVDEAEL	1.427			Bay-0	2
AT1G26110.1	499	EDDDSPTVDEAEL	1.427			Bor-4	2
AT1G26110.1	499	EDDDSPTVDEAEL	1.427			Br-0	2
AT1G26110.1	499	EDDDSPTVDEAEL	1.427			Bur-0	2
AT1G26110.1	499	EDDDSPTVDEAEL	1.427			C24	2
AT1G26110.1	499	EDDDSPTVDEAEL	1.427			Cvi-0	2
AT1G26110.1	499	EDDDSPTVDEAEL	1.427			Est-1	2
AT1G26110.1	499	EDDDSPTVDEAEL	1.427			Fei-0	2
AT1G26110.1	499	EDDDSPTVDEAEL	1.427			Got-7	2
AT1G26110.1	499	EDDDSPTVDEAEL	1.427			Ler-1	2
AT1G26110.1	499	EDDDSPTVDEAEL	1.427			Lov-5	2
AT1G26110.1	499	EDDDSPTVDEAEL	1.427			Nfa-8	2
AT1G26110.1	499	EDDDSPTVDEAEL	1.427			Rrs-10	2
AT1G26110.1	499	EDDDSPTVDEAEL	1.427			Rrs-7	2
AT1G26110.1	499	EDDDSPTVDEAEL	1.427			Sha	2
AT1G26110.1	499	EDDDSPTVDEAEL	1.427			Tamm-2	2
AT1G26110.1	499	EDDDSPTVDEAEL	1.427			Ts-1	2
AT1G26110.1	499	EDDDSPTVDEAEL	1.427			Tsu-1	2
AT1G26110.1	499	EDDDSPTVDEAEL	1.427			Van-0	2
AT1G26460.1	84	RSPIPNTPSFNQS	1.33			Est-1	2
AT1G26970.1	396	AKQRVRTPVADPV	1.502			Cvi-0	2
AT1G27370.1	379	SQGIKHTPVAEPP	1.375			Sha	2
AT1G27370.2	379	SQGIKHTPVAEPP	1.375			Sha	2
AT1G27370.3	379	SQGIKHTPVAEPP	1.375			Sha	2
AT1G27370.4	379	SQGIKHTPVAEPP	1.375			Sha	2
AT1G29170.1	408	RDSEQETESEGEC	1.716			Tamm-2	2
AT1G29170.1	636	NNSSLATPGTQNP	1.643			Cvi-0	2
AT1G29200.1	168	ELVKEATPVDYIE	1.057			Bor-4	2
AT1G29200.1	168	ELVKEATPVDYIE	1.057			Cvi-0	2
AT1G29200.1	168	ELVKEATPVDYIE	1.057			Rrs-7	2
AT1G29200.1	168	ELVKEATPVDYIE	1.057			Ts-1	2
AT1G29240.1	99	EEEQVFTPCLPPG	1.998			Bur-0	2
AT1G29355.1	128	HTTRDDSQGYDRR	1.042			C24	2
AT1G29355.1	128	HTTRDDSQGYDRR	1.042			Fei-0	2
AT1G29355.1	128	HTTRDDSQGYDRR	1.042			Rrs-10	2
AT1G29750.1	64	MVGLTETPPPTAK	1.469			Tsu-1	2
AT1G29750.2	79	MVGLTETPPPTAK	1.469			Tsu-1	2
AT1G30440.1	224	EDASMLSFPLFKR	1.02			Ts-1	2
AT1G30470.1	748	ASGIEPTESSPKA	1.075			Bor-4	2
AT1G30730.1	48	FISDVTYIPSNSS	1.055			Cvi-0	2
AT1G30730.1	48	FISDVTYIPSNSS	1.055			Ler-1	2
AT1G30860.1	191	IRTPRPYCTSSSS	1.034			Bor-4	2
AT1G30860.1	191	IRTPRPYCTSSSS	1.034			Est-1	2
AT1G30860.1	191	IRTPRPYCTSSSS	1.034			Got-7	2
AT1G30860.1	191	IRTPRPYCTSSSS	1.034			Ler-1	2
AT1G30860.1	191	IRTPRPYCTSSSS	1.034			Tamm-2	2
AT1G31270.1	10	QLDTRGYAGPQDK	1.896			Nfa-8	2
AT1G31270.1	10	QLDTRGYAGPQDK	1.896			Van-0	2
AT1G31350.1	90	VDSTSDTGRVNPS	1.165			Bur-0	2
AT1G31350.1	90	VDSTSDTGRVNPS	1.165			Tsu-1	2
AT1G31440.1	318	QEVTKPSPKDEMK	1.249			Bur-0	2
AT1G31440.1	318	QEVTKPSPKDEMK	1.249			Ts-1	2
AT1G31440.1	318	QEVTKPSPKDEMK	1.249			Tsu-1	2
AT1G31460.1	185	LATPPSTDSEPEK	1.336			Rrs-10	2
AT1G31460.1	185	LATPPSTDSEPEK	1.336			Rrs-7	2
AT1G31470.1	230	TKPSLDTTPDYDS	1.052			Bur-0	2
AT1G31530.1	254	PVKLLDSPDEVDF	1.987			Bur-0	2
AT1G31630.1	202	VAGAGASPLAVAG	1.359			Bur-0	2
AT1G31660.1	267	ALKKSLYKPSAFN	1.128			Est-1	2
AT1G31660.1	267	ALKKSLYKPSAFN	1.128			Ler-1	2
AT1G31670.1	572	ELVTKRTPKSVNT	1.409			Bor-4	2
AT1G31670.1	572	ELVTKRTPKSVNT	1.409			Cvi-0	2
AT1G31870.1	68	DDSAEETPLVDED	1.76			Bay-0	2
AT1G31870.1	68	DDSAEETPLVDED	1.76			Bor-4	2
AT1G31870.1	68	DDSAEETPLVDED	1.76			Br-0	2
AT1G31870.1	68	DDSAEETPLVDED	1.76			Bur-0	2
AT1G31870.1	68	DDSAEETPLVDED	1.76			C24	2
AT1G31870.1	68	DDSAEETPLVDED	1.76			Cvi-0	2
AT1G31870.1	68	DDSAEETPLVDED	1.76			Est-1	2
AT1G31870.1	68	DDSAEETPLVDED	1.76			Fei-0	2
AT1G31870.1	68	DDSAEETPLVDED	1.76			Got-7	2
AT1G31870.1	68	DDSAEETPLVDED	1.76			Ler-1	2
AT1G31870.1	68	DDSAEETPLVDED	1.76			Lov-5	2
AT1G31870.1	68	DDSAEETPLVDED	1.76			Nfa-8	2
AT1G31870.1	68	DDSAEETPLVDED	1.76			Rrs-10	2
AT1G31870.1	68	DDSAEETPLVDED	1.76			Rrs-7	2
AT1G31870.1	68	DDSAEETPLVDED	1.76			Sha	2
AT1G31870.1	68	DDSAEETPLVDED	1.76			Tamm-2	2
AT1G31870.1	68	DDSAEETPLVDED	1.76			Ts-1	2
AT1G31870.1	68	DDSAEETPLVDED	1.76			Tsu-1	2
AT1G31870.1	68	DDSAEETPLVDED	1.76			Van-0	2
AT1G31870.2	68	DDSAEETPLVDED	1.76			Bay-0	2
AT1G31870.2	68	DDSAEETPLVDED	1.76			Bor-4	2
AT1G31870.2	68	DDSAEETPLVDED	1.76			Br-0	2
AT1G31870.2	68	DDSAEETPLVDED	1.76			Bur-0	2
AT1G31870.2	68	DDSAEETPLVDED	1.76			C24	2
AT1G31870.2	68	DDSAEETPLVDED	1.76			Cvi-0	2
AT1G31870.2	68	DDSAEETPLVDED	1.76			Est-1	2
AT1G31870.2	68	DDSAEETPLVDED	1.76			Fei-0	2
AT1G31870.2	68	DDSAEETPLVDED	1.76			Got-7	2
AT1G31870.2	68	DDSAEETPLVDED	1.76			Ler-1	2
AT1G31870.2	68	DDSAEETPLVDED	1.76			Lov-5	2
AT1G31870.2	68	DDSAEETPLVDED	1.76			Nfa-8	2
AT1G31870.2	68	DDSAEETPLVDED	1.76			Rrs-10	2
AT1G31870.2	68	DDSAEETPLVDED	1.76			Rrs-7	2
AT1G31870.2	68	DDSAEETPLVDED	1.76			Sha	2
AT1G31870.2	68	DDSAEETPLVDED	1.76			Tamm-2	2
AT1G31870.2	68	DDSAEETPLVDED	1.76			Ts-1	2
AT1G31870.2	68	DDSAEETPLVDED	1.76			Tsu-1	2
AT1G31870.2	68	DDSAEETPLVDED	1.76			Van-0	2
AT1G31910.1	148	SAGLPLTPESLGT	2.215			Bay-0	2
AT1G31910.1	148	SAGLPLTPESLGT	2.215			Bor-4	2
AT1G31910.1	148	SAGLPLTPESLGT	2.215			C24	2
AT1G31910.1	148	SAGLPLTPESLGT	2.215			Cvi-0	2
AT1G31910.1	148	SAGLPLTPESLGT	2.215			Fei-0	2
AT1G31910.1	148	SAGLPLTPESLGT	2.215			Got-7	2
AT1G31910.1	148	SAGLPLTPESLGT	2.215			Ler-1	2
AT1G31910.1	148	SAGLPLTPESLGT	2.215			Nfa-8	2
AT1G31910.1	148	SAGLPLTPESLGT	2.215			Rrs-10	2
AT1G31910.1	148	SAGLPLTPESLGT	2.215			Rrs-7	2
AT1G31910.1	148	SAGLPLTPESLGT	2.215			Sha	2
AT1G31910.1	148	SAGLPLTPESLGT	2.215			Tamm-2	2
AT1G31910.1	148	SAGLPLTPESLGT	2.215			Ts-1	2
AT1G31910.1	148	SAGLPLTPESLGT	2.215			Tsu-1	2
AT1G31910.1	148	SAGLPLTPESLGT	2.215			Van-0	2
AT1G31930.1	516	EANDEGTVTTPQS	1.329			Est-1	2
AT1G31930.2	516	EANDEGTVTTPQS	1.329			Est-1	2
AT1G32150.1	18	EKEPKTTPPSTSS	2.437			Sha	2
AT1G32180.1	578	PLIKKRSPATVAS	1.054			Cvi-0	2
AT1G32180.1	578	PLIKKRSPATVAS	1.054			Nfa-8	2
AT1G32180.1	578	PLIKKRSPATVAS	1.054			Ts-1	2
AT1G32340.1	347	RDKRAVSGSRSPD	1.162			Bay-0	2
AT1G32340.1	347	RDKRAVSGSRSPD	1.162			Br-0	2
AT1G32340.1	347	RDKRAVSGSRSPD	1.162			C24	2
AT1G32340.1	347	RDKRAVSGSRSPD	1.162			Fei-0	2
AT1G32340.1	347	RDKRAVSGSRSPD	1.162			Ler-1	2
AT1G32340.1	347	RDKRAVSGSRSPD	1.162			Nfa-8	2
AT1G32340.1	347	RDKRAVSGSRSPD	1.162			Rrs-10	2
AT1G32340.1	347	RDKRAVSGSRSPD	1.162			Rrs-7	2
AT1G32340.1	347	RDKRAVSGSRSPD	1.162			Sha	2
AT1G32340.1	347	RDKRAVSGSRSPD	1.162			Tamm-2	2
AT1G32340.1	347	RDKRAVSGSRSPD	1.162			Ts-1	2
AT1G32340.1	347	RDKRAVSGSRSPD	1.162			Tsu-1	2
AT1G32340.1	347	RDKRAVSGSRSPD	1.162			Van-0	2
AT1G32390.1	46	ADVFKATFSTKDT	1.638			C24	2
AT1G32490.1	156	HVRRKVSEEDDGS	1.409			Rrs-7	2
AT1G32850.1	17	GVCESSYTPEEER	1.158			Bor-4	2
AT1G32850.1	17	GVCESSYTPEEER	1.158			Est-1	2
AT1G32870.1	395	APGTGDSSEFLNP	1.027			Bay-0	2
AT1G32870.1	395	APGTGDSSEFLNP	1.027			C24	2
AT1G32870.1	395	APGTGDSSEFLNP	1.027			Rrs-7	2
AT1G33520.1	308	REKDKKTSGRGRG	1.702			Tsu-1	2
AT1G33540.1	144	STTPLSYKPSDTG	1.121			Bur-0	2
AT1G33980.1	394	APRRDGSEDQPLS	1.395			Bor-4	2
AT1G33980.1	394	APRRDGSEDQPLS	1.395			Nfa-8	2
AT1G34220.1	322	NAGVEKTASKRDE	1.989			Est-1	2
AT1G34220.2	292	NAGVEKTASKRDE	1.989			Est-1	2
AT1G34400.1	62	RPLEVVTDTATEA	1.238			Br-0	2
AT1G34400.1	62	RPLEVVTDTATEA	1.238			Bur-0	2
AT1G34400.1	62	RPLEVVTDTATEA	1.238			Cvi-0	2
AT1G34400.1	62	RPLEVVTDTATEA	1.238			Fei-0	2
AT1G34400.1	62	RPLEVVTDTATEA	1.238			Got-7	2
AT1G34400.1	62	RPLEVVTDTATEA	1.238			Ler-1	2
AT1G34400.1	62	RPLEVVTDTATEA	1.238			Nfa-8	2
AT1G34400.1	62	RPLEVVTDTATEA	1.238			Sha	2
AT1G34400.1	62	RPLEVVTDTATEA	1.238			Tamm-2	2
AT1G34400.1	62	RPLEVVTDTATEA	1.238			Ts-1	2
AT1G34590.1	88	RRSFASTADEAGT	1.743			Est-1	2
AT1G34590.1	88	RRSFASTADEAGT	1.743			Ler-1	2
AT1G34590.1	88	RRSFASTADEAGT	1.743			Rrs-10	2
AT1G34590.1	88	RRSFASTADEAGT	1.743			Rrs-7	2
AT1G35255.1	12	LTKSTATPSRNTK	1.17			Bur-0	2
AT1G35640.1	46	QTVDGGSEDGGTS	1.444			Ler-1	2
AT1G35640.1	46	QTVDGGSEDGGTS	1.444			Lov-5	2
AT1G35640.1	46	QTVDGGSEDGGTS	1.444			Nfa-8	2
AT1G35640.1	46	QTVDGGSEDGGTS	1.444			Rrs-7	2
AT1G35640.1	46	QTVDGGSEDGGTS	1.444			Sha	2
AT1G35640.1	46	QTVDGGSEDGGTS	1.444			Ts-1	2
AT1G35660.1	816	ESNSKETPGAKKG	2.476			Ler-1	2
AT1G35660.1	816	ESNSKETPGAKKG	2.476			Lov-5	2
AT1G35660.1	816	ESNSKETPGAKKG	2.476			Rrs-7	2
AT1G35660.1	816	ESNSKETPGAKKG	2.476			Ts-1	2
AT1G35710.1	143	HLTGEISPSLGNL	1.112			Tsu-1	2
AT1G35770.1	222	APAIQDSPVIDNP	1.212			C24	2
AT1G36230.1	351	YARLEGTPQNSRL	1.42			Bor-4	2
AT1G36230.1	351	YARLEGTPQNSRL	1.42			Br-0	2
AT1G36230.1	351	YARLEGTPQNSRL	1.42			Bur-0	2
AT1G36230.1	351	YARLEGTPQNSRL	1.42			C24	2
AT1G36230.1	351	YARLEGTPQNSRL	1.42			Est-1	2
AT1G36230.1	351	YARLEGTPQNSRL	1.42			Lov-5	2
AT1G36230.1	351	YARLEGTPQNSRL	1.42			Rrs-7	2
AT1G36230.1	351	YARLEGTPQNSRL	1.42			Sha	2
AT1G36230.1	351	YARLEGTPQNSRL	1.42			Tsu-1	2
AT1G37045.1	26	LVEDVAYVRSRDF	1.089			Tsu-1	2
AT1G37050.1	303	TEEEWSTPSKSTR	2.171			Ler-1	2
AT1G37050.1	303	TEEEWSTPSKSTR	2.171			Rrs-10	2
AT1G37050.1	303	TEEEWSTPSKSTR	2.171			Rrs-7	2
AT1G42700.1	40	TNGNNSTPNSNDD	1.801			Bur-0	2
AT1G42970.1	72	KAVTTSTPVRGET	1.932			Tamm-2	2
AT1G43020.1	360	RQARDSYIQTSVG	1.335			Bur-0	2
AT1G43020.1	360	RQARDSYIQTSVG	1.335			Ler-1	2
AT1G43760.1	167	SPRALVSGGSSSE	1.86			Ts-1	2
AT1G43800.1	112	RELRERTASLPDE	1.721			Br-0	2
AT1G43800.1	112	RELRERTASLPDE	1.721			Bur-0	2
AT1G43800.1	112	RELRERTASLPDE	1.721			C24	2
AT1G43800.1	112	RELRERTASLPDE	1.721			Sha	2
AT1G44780.1	442	EKAERGSQSEEVE	1.492			Bur-0	2
AT1G44780.2	441	EKAERGSQSEEVE	1.492			Bur-0	2
AT1G44790.1	44	STDHRGTPDFPGR	1.75			C24	2
AT1G44790.1	44	STDHRGTPDFPGR	1.75			Est-1	2
AT1G44790.1	44	STDHRGTPDFPGR	1.75			Ler-1	2
AT1G44790.1	44	STDHRGTPDFPGR	1.75			Sha	2
AT1G44790.1	44	STDHRGTPDFPGR	1.75			Ts-1	2
AT1G44810.1	71	LDSGSETNSDSDK	1.439			Got-7	2
AT1G44810.1	71	LDSGSETNSDSDK	1.439			Van-0	2
AT1G44880.1	854	RERGKPTLSEAEH	1.153			Est-1	2
AT1G44880.1	854	RERGKPTLSEAEH	1.153			Fei-0	2
AT1G44880.1	854	RERGKPTLSEAEH	1.153			Sha	2
AT1G45180.1	403	PSSPALTPYQNNS	1.737			C24	2
AT1G45180.1	403	PSSPALTPYQNNS	1.737			Cvi-0	2
AT1G45180.1	403	PSSPALTPYQNNS	1.737			Est-1	2
AT1G45180.1	403	PSSPALTPYQNNS	1.737			Got-7	2
AT1G45180.1	403	PSSPALTPYQNNS	1.737			Rrs-10	2
AT1G45180.1	403	PSSPALTPYQNNS	1.737			Sha	2
AT1G45180.1	403	PSSPALTPYQNNS	1.737			Tamm-2	2
AT1G45180.1	403	PSSPALTPYQNNS	1.737			Tsu-1	2
AT1G45545.1	573	ALQETEYANKIED	1.112			Bur-0	2
AT1G45545.1	573	ALQETEYANKIED	1.112			Tsu-1	2
AT1G46696.1	218	SLEKTKYQPSDSG	1.942			Bur-0	2
AT1G47390.1	282	SSGDVDSAEWMNF	1.42			Br-0	2
AT1G47390.1	282	SSGDVDSAEWMNF	1.42			Cvi-0	2
AT1G47390.1	282	SSGDVDSAEWMNF	1.42			Est-1	2
AT1G47390.1	282	SSGDVDSAEWMNF	1.42			Ler-1	2
AT1G47390.1	282	SSGDVDSAEWMNF	1.42			Rrs-10	2
AT1G47390.1	282	SSGDVDSAEWMNF	1.42			Sha	2
AT1G47390.1	282	SSGDVDSAEWMNF	1.42			Tamm-2	2
AT1G47390.1	282	SSGDVDSAEWMNF	1.42			Ts-1	2
AT1G47770.1	152	MAHLGGYYGGEIV	1.141			Br-0	2
AT1G47770.1	152	MAHLGGYYGGEIV	1.141			Ler-1	2
AT1G47885.1	16	ISSPNTTPGAKPK	1.523			Bur-0	2
AT1G47920.1	218	ITTLHLSPDSLEA	1.019			Tsu-1	2
AT1G47940.1	77	SSSKSPTITSVTE	1.29			Bur-0	2
AT1G47940.1	77	SSSKSPTITSVTE	1.29			C24	2
AT1G47940.1	77	SSSKSPTITSVTE	1.29			Tsu-1	2
AT1G47940.1	77	SSSKSPTITSVTE	1.29			Van-0	2
AT1G47940.1	202	DREYGDSPTLDVK	1.754			Bur-0	2
AT1G47990.1	254	VRHRALTYGEESR	1.111			Tamm-2	2
AT1G48010.1	18	DRIENDSVDRIDG	1.018			Rrs-10	2
AT1G48010.1	18	DRIENDSVDRIDG	1.018			Rrs-7	2
AT1G48010.1	18	DRIENDSVDRIDG	1.018			Van-0	2
AT1G48090.1	4130	QMPASVTPSSTFG	1.176			Br-0	2
AT1G48090.1	4130	QMPASVTPSSTFG	1.176			Bur-0	2
AT1G48090.1	4130	QMPASVTPSSTFG	1.176			C24	2
AT1G48090.1	4130	QMPASVTPSSTFG	1.176			Est-1	2
AT1G48090.1	4130	QMPASVTPSSTFG	1.176			Rrs-10	2
AT1G48090.1	4130	QMPASVTPSSTFG	1.176			Rrs-7	2
AT1G48090.1	4130	QMPASVTPSSTFG	1.176			Sha	2
AT1G48090.1	4130	QMPASVTPSSTFG	1.176			Ts-1	2
AT1G48090.1	4130	QMPASVTPSSTFG	1.176			Van-0	2
AT1G48360.1	141	VEDGSCSPSREES	1.543			C24	2
AT1G48370.1	38	KRNINATPYQREE	1.826			Bay-0	2
AT1G48370.1	38	KRNINATPYQREE	1.826			Bur-0	2
AT1G48370.1	38	KRNINATPYQREE	1.826			C24	2
AT1G48370.1	38	KRNINATPYQREE	1.826			Cvi-0	2
AT1G48370.1	38	KRNINATPYQREE	1.826			Got-7	2
AT1G48370.1	38	KRNINATPYQREE	1.826			Lov-5	2
AT1G48370.1	38	KRNINATPYQREE	1.826			Nfa-8	2
AT1G48370.1	38	KRNINATPYQREE	1.826			Rrs-10	2
AT1G48370.1	38	KRNINATPYQREE	1.826			Rrs-7	2
AT1G48370.1	38	KRNINATPYQREE	1.826			Sha	2
AT1G48370.1	38	KRNINATPYQREE	1.826			Tamm-2	2
AT1G48370.1	38	KRNINATPYQREE	1.826			Ts-1	2
AT1G48370.1	38	KRNINATPYQREE	1.826			Van-0	2
AT1G48635.1	237	VFMSTGSPHHWVD	1.028			Bor-4	2
AT1G49000.1	50	SKKRTCSGGEGGG	1.424			Bur-0	2
AT1G49290.1	227	ALREKETMEVKEK	1.038			Bur-0	2
AT1G49475.1	136	EYPLDDTDDNREE	1.264			Bay-0	2
AT1G49475.1	136	EYPLDDTDDNREE	1.264			Bur-0	2
AT1G49475.1	136	EYPLDDTDDNREE	1.264			Cvi-0	2
AT1G49475.1	136	EYPLDDTDDNREE	1.264			Fei-0	2
AT1G49475.1	136	EYPLDDTDDNREE	1.264			Nfa-8	2
AT1G49475.1	136	EYPLDDTDDNREE	1.264			Sha	2
AT1G49475.1	136	EYPLDDTDDNREE	1.264			Tsu-1	2
AT1G49630.1	611	LRLKQETPDPPDA	2.207			Fei-0	2
AT1G49630.1	611	LRLKQETPDPPDA	2.207			Rrs-7	2
AT1G49630.1	611	LRLKQETPDPPDA	2.207			Van-0	2
AT1G49630.2	611	LRLKQETPDPPDA	2.207			Fei-0	2
AT1G49630.2	611	LRLKQETPDPPDA	2.207			Rrs-7	2
AT1G49630.2	611	LRLKQETPDPPDA	2.207			Van-0	2
AT1G49630.3	611	LRLKQETPDPPDA	2.207			Fei-0	2
AT1G49630.3	611	LRLKQETPDPPDA	2.207			Rrs-7	2
AT1G49630.3	611	LRLKQETPDPPDA	2.207			Van-0	2
AT1G50575.1	37	TERDPISLNLRFD	1.655			Tsu-1	2
AT1G50620.1	180	NASGSHYVREASG	1.252			Bay-0	2
AT1G50620.1	180	NASGSHYVREASG	1.252			Tamm-2	2
AT1G50620.1	180	NASGSHYVREASG	1.252			Ts-1	2
AT1G51530.1	366	DSSFGSTKESGET	1.205			Bur-0	2
AT1G51670.1	109	LGSESKTPSSYEP	2.311			Bur-0	2
AT1G51670.1	109	LGSESKTPSSYEP	2.311			Tsu-1	2
AT1G51960.1	203	VEKDDRYMRRSSS	1.01			Bur-0	2
AT1G51960.1	203	VEKDDRYMRRSSS	1.01			C24	2
AT1G51960.1	203	VEKDDRYMRRSSS	1.01			Fei-0	2
AT1G52000.1	334	DAGGSKTNSGNGG	1.38			Bur-0	2
AT1G52000.1	334	DAGGSKTNSGNGG	1.38			Tsu-1	2
AT1G52040.1	156	SSSLTTTPNKVEA	2.189			Bur-0	2
AT1G52040.1	156	SSSLTTTPNKVEA	2.189			Cvi-0	2
AT1G52040.1	156	SSSLTTTPNKVEA	2.189			Est-1	2
AT1G52040.1	156	SSSLTTTPNKVEA	2.189			Fei-0	2
AT1G52040.1	156	SSSLTTTPNKVEA	2.189			Nfa-8	2
AT1G52040.1	156	SSSLTTTPNKVEA	2.189			Tamm-2	2
AT1G52040.1	156	SSSLTTTPNKVEA	2.189			Ts-1	2
AT1G52410.1	359	NDFTEGSADDEQS	1.229			Tsu-1	2
AT1G52410.2	363	NDFTEGSADDEQS	1.229			Tsu-1	2
AT1G52520.1	577	RVRGESSRREIRD	1.018			Tsu-1	2
AT1G53420.1	591	TLWKKGYLRSKSQ	1.348			Tsu-1	2
AT1G53840.1	60	KNKNESTPSPPPE	1.931			Sha	2
AT1G55040.1	730	NFASDSYRGSNGS	1.208			Lov-5	2
AT1G55040.1	762	DSDDEDYRGSSSS	1.764			Tsu-1	2
AT1G55240.1	204	IGCMLYTPSLIPK	1.286			Ler-1	2
AT1G55240.1	204	IGCMLYTPSLIPK	1.286			Tsu-1	2
AT1G55380.1	111	MDSSSSSDESEDD	1.196			Nfa-8	2
AT1G55600.1	403	RAPPTPTPPTPPP	1.974			Tsu-1	2
AT1G55915.1	290	CTKRNRSPGDQGP	1.93			Bay-0	2
AT1G55915.1	290	CTKRNRSPGDQGP	1.93			Bor-4	2
AT1G55915.1	290	CTKRNRSPGDQGP	1.93			Br-0	2
AT1G55915.1	290	CTKRNRSPGDQGP	1.93			Bur-0	2
AT1G55915.1	290	CTKRNRSPGDQGP	1.93			C24	2
AT1G55915.1	290	CTKRNRSPGDQGP	1.93			Est-1	2
AT1G55915.1	290	CTKRNRSPGDQGP	1.93			Fei-0	2
AT1G55915.1	290	CTKRNRSPGDQGP	1.93			Got-7	2
AT1G55915.1	290	CTKRNRSPGDQGP	1.93			Nfa-8	2
AT1G55915.1	290	CTKRNRSPGDQGP	1.93			Rrs-7	2
AT1G55915.1	290	CTKRNRSPGDQGP	1.93			Sha	2
AT1G55915.1	290	CTKRNRSPGDQGP	1.93			Tamm-2	2
AT1G55915.1	290	CTKRNRSPGDQGP	1.93			Ts-1	2
AT1G55915.1	290	CTKRNRSPGDQGP	1.93			Tsu-1	2
AT1G56040.1	307	LRKLSEYALSREQ	1.135			Br-0	2
AT1G56040.1	307	LRKLSEYALSREQ	1.135			Bur-0	2
AT1G56040.1	307	LRKLSEYALSREQ	1.135			C24	2
AT1G56040.1	307	LRKLSEYALSREQ	1.135			Got-7	2
AT1G56040.1	307	LRKLSEYALSREQ	1.135			Lov-5	2
AT1G56040.1	307	LRKLSEYALSREQ	1.135			Sha	2
AT1G56040.1	307	LRKLSEYALSREQ	1.135			Tsu-1	2
AT1G56040.1	307	LRKLSEYALSREQ	1.135			Van-0	2
AT1G56280.1	151	SPTRSQSSPAPRQ	1.765			Br-0	2
AT1G56280.1	151	SPTRSQSSPAPRQ	1.765			Bur-0	2
AT1G56280.1	151	SPTRSQSSPAPRQ	1.765			C24	2
AT1G56280.1	151	SPTRSQSSPAPRQ	1.765			Rrs-7	2
AT1G56280.1	151	SPTRSQSSPAPRQ	1.765			Tamm-2	2
AT1G56440.1	294	LDSKKVTPGSQSY	1.611			Bay-0	2
AT1G56440.1	294	LDSKKVTPGSQSY	1.611			Tsu-1	2
AT1G56500.1	1040	TITFTVTPRAPDA	1.927			Br-0	2
AT1G56500.1	1040	TITFTVTPRAPDA	1.927			Bur-0	2
AT1G56500.1	1040	TITFTVTPRAPDA	1.927			C24	2
AT1G56500.1	1040	TITFTVTPRAPDA	1.927			Cvi-0	2
AT1G56500.1	1040	TITFTVTPRAPDA	1.927			Fei-0	2
AT1G56500.1	1040	TITFTVTPRAPDA	1.927			Ler-1	2
AT1G56500.1	1040	TITFTVTPRAPDA	1.927			Nfa-8	2
AT1G56500.1	1040	TITFTVTPRAPDA	1.927			Rrs-10	2
AT1G56500.1	1040	TITFTVTPRAPDA	1.927			Rrs-7	2
AT1G56500.1	1040	TITFTVTPRAPDA	1.927			Tamm-2	2
AT1G56500.1	1040	TITFTVTPRAPDA	1.927			Ts-1	2
AT1G57800.1	126	EEEKKKTSKGKKP	1.142			Bur-0	2
AT1G57820.1	605	KTQEEDTAELEDE	1.053			Bur-0	2
AT1G57820.2	602	KTQEEDTAELEDE	1.053			Bur-0	2
AT1G58025.1	371	RERERDSGAQEES	2.003			Ler-1	2
AT1G58227.1	741	DRCESETLNEETS	1.568			Cvi-0	2
AT1G58227.1	741	DRCESETLNEETS	1.568			Est-1	2
AT1G58227.1	741	DRCESETLNEETS	1.568			Rrs-10	2
AT1G58227.1	741	DRCESETLNEETS	1.568			Rrs-7	2
AT1G58227.1	741	DRCESETLNEETS	1.568			Sha	2
AT1G58227.1	741	DRCESETLNEETS	1.568			Van-0	2
AT1G58260.1	435	AFKPERYLDGHVE	1.222			Bay-0	2
AT1G58260.1	435	AFKPERYLDGHVE	1.222			Bor-4	2
AT1G58260.1	435	AFKPERYLDGHVE	1.222			Br-0	2
AT1G58260.1	435	AFKPERYLDGHVE	1.222			Bur-0	2
AT1G58260.1	435	AFKPERYLDGHVE	1.222			C24	2
AT1G58260.1	435	AFKPERYLDGHVE	1.222			Cvi-0	2
AT1G58260.1	435	AFKPERYLDGHVE	1.222			Fei-0	2
AT1G58260.1	435	AFKPERYLDGHVE	1.222			Got-7	2
AT1G58260.1	435	AFKPERYLDGHVE	1.222			Lov-5	2
AT1G58260.1	435	AFKPERYLDGHVE	1.222			Nfa-8	2
AT1G58260.1	435	AFKPERYLDGHVE	1.222			Sha	2
AT1G58260.1	435	AFKPERYLDGHVE	1.222			Tamm-2	2
AT1G58260.1	435	AFKPERYLDGHVE	1.222			Ts-1	2
AT1G58260.1	435	AFKPERYLDGHVE	1.222			Tsu-1	2
AT1G58370.1	81	VKNRKETWQGLEQ	1.071			Tsu-1	2
AT1G58410.1	463	GETIRDTGDSYIE	1.086			Bur-0	2
AT1G58410.1	463	GETIRDTGDSYIE	1.086			Rrs-7	2
AT1G58410.1	463	GETIRDTGDSYIE	1.086			Sha	2
AT1G58602.1	87	QKEKLGTTSGIRK	1.13			Cvi-0	2
AT1G58602.1	87	QKEKLGTTSGIRK	1.13			Tsu-1	2
AT1G58602.2	87	QKEKLGTTSGIRK	1.13			Cvi-0	2
AT1G58602.2	87	QKEKLGTTSGIRK	1.13			Tsu-1	2
AT1G59660.1	261	GSSSTPTFGASNT	1.114			Bay-0	2
AT1G59660.1	261	GSSSTPTFGASNT	1.114			Br-0	2
AT1G59660.1	261	GSSSTPTFGASNT	1.114			Bur-0	2
AT1G59660.1	261	GSSSTPTFGASNT	1.114			C24	2
AT1G59660.1	261	GSSSTPTFGASNT	1.114			Cvi-0	2
AT1G59660.1	261	GSSSTPTFGASNT	1.114			Est-1	2
AT1G59660.1	261	GSSSTPTFGASNT	1.114			Fei-0	2
AT1G59660.1	261	GSSSTPTFGASNT	1.114			Got-7	2
AT1G59660.1	261	GSSSTPTFGASNT	1.114			Ler-1	2
AT1G59660.1	261	GSSSTPTFGASNT	1.114			Lov-5	2
AT1G59660.1	261	GSSSTPTFGASNT	1.114			Nfa-8	2
AT1G59660.1	261	GSSSTPTFGASNT	1.114			Rrs-10	2
AT1G59660.1	261	GSSSTPTFGASNT	1.114			Rrs-7	2
AT1G59660.1	261	GSSSTPTFGASNT	1.114			Sha	2
AT1G59660.1	261	GSSSTPTFGASNT	1.114			Tamm-2	2
AT1G59660.1	261	GSSSTPTFGASNT	1.114			Ts-1	2
AT1G59660.1	261	GSSSTPTFGASNT	1.114			Tsu-1	2
AT1G59660.1	261	GSSSTPTFGASNT	1.114			Van-0	2
AT1G59660.1	308	QSSLGSTPSPFGA	1.205			Est-1	2
AT1G59780.1	772	EEDPMPTLEKLLQ	1.063			Tsu-1	2
AT1G59850.1	336	KDRNLNTPLSSKS	1.867			Bay-0	2
AT1G59850.1	336	KDRNLNTPLSSKS	1.867			Est-1	2
AT1G59850.1	336	KDRNLNTPLSSKS	1.867			Lov-5	2
AT1G59850.1	336	KDRNLNTPLSSKS	1.867			Rrs-10	2
AT1G59850.1	336	KDRNLNTPLSSKS	1.867			Sha	2
AT1G59850.1	336	KDRNLNTPLSSKS	1.867			Tsu-1	2
AT1G59890.1	31	TNGRPSTISGGGT	1.244			Cvi-0	2
AT1G59910.1	270	QPPPGQYMAGNAS	1.188			Tsu-1	2
AT1G60110.1	465	GGDGGASWDDGRF	1.102			Tsu-1	2
AT1G60450.1	300	LDFKPKSPADLEA	1.147			C24	2
AT1G60620.1	210	SGGSTTTPKTYTS	1.375			Tsu-1	2
AT1G60660.1	37	EKKRSSSEPVEDV	1.021			Bay-0	2
AT1G60660.1	37	EKKRSSSEPVEDV	1.021			Bur-0	2
AT1G60660.1	37	EKKRSSSEPVEDV	1.021			Est-1	2
AT1G60660.1	37	EKKRSSSEPVEDV	1.021			Got-7	2
AT1G60660.1	37	EKKRSSSEPVEDV	1.021			Ler-1	2
AT1G60660.1	37	EKKRSSSEPVEDV	1.021			Nfa-8	2
AT1G60660.1	37	EKKRSSSEPVEDV	1.021			Rrs-10	2
AT1G60660.1	37	EKKRSSSEPVEDV	1.021			Rrs-7	2
AT1G60660.1	37	EKKRSSSEPVEDV	1.021			Tamm-2	2
AT1G60660.1	37	EKKRSSSEPVEDV	1.021			Ts-1	2
AT1G61080.1	57	SILSGSYLTSSRR	1.009			Bay-0	2
AT1G61080.1	57	SILSGSYLTSSRR	1.009			Bor-4	2
AT1G61080.1	57	SILSGSYLTSSRR	1.009			Br-0	2
AT1G61080.1	57	SILSGSYLTSSRR	1.009			Bur-0	2
AT1G61080.1	57	SILSGSYLTSSRR	1.009			C24	2
AT1G61080.1	57	SILSGSYLTSSRR	1.009			Cvi-0	2
AT1G61080.1	57	SILSGSYLTSSRR	1.009			Est-1	2
AT1G61080.1	57	SILSGSYLTSSRR	1.009			Fei-0	2
AT1G61080.1	57	SILSGSYLTSSRR	1.009			Ler-1	2
AT1G61080.1	57	SILSGSYLTSSRR	1.009			Lov-5	2
AT1G61080.1	57	SILSGSYLTSSRR	1.009			Nfa-8	2
AT1G61080.1	57	SILSGSYLTSSRR	1.009			Rrs-10	2
AT1G61080.1	57	SILSGSYLTSSRR	1.009			Rrs-7	2
AT1G61080.1	57	SILSGSYLTSSRR	1.009			Sha	2
AT1G61080.1	57	SILSGSYLTSSRR	1.009			Tamm-2	2
AT1G61080.1	57	SILSGSYLTSSRR	1.009			Ts-1	2
AT1G61080.1	57	SILSGSYLTSSRR	1.009			Tsu-1	2
AT1G61080.1	57	SILSGSYLTSSRR	1.009			Van-0	2
AT1G61080.1	496	FAPPPPTPPAFKP	1.239			Bur-0	2
AT1G61080.1	496	FAPPPPTPPAFKP	1.239			Tsu-1	2
AT1G61100.1	359	ESSESESASDDSA	1.268			C24	2
AT1G61100.1	359	ESSESESASDDSA	1.268			Van-0	2
AT1G61100.1	737	SRTRAETMSKTAK	1.741			Bay-0	2
AT1G61240.1	338	TLGGSGYPDKKNS	1.276			Ler-1	2
AT1G61240.2	338	TLGGSGYPDKKNS	1.276			Ler-1	2
AT1G61240.3	338	TLGGSGYPDKKNS	1.276			Ler-1	2
AT1G61660.1	349	ISGKSKSQDENEN	1.003			Tsu-1	2
AT1G61730.1	67	KSTAVSTAADSDS	1.258			Bur-0	2
AT1G61730.1	67	KSTAVSTAADSDS	1.258			Tsu-1	2
AT1G62060.1	35	KETKLGTSLPKST	1.129			Bur-0	2
AT1G62110.1	134	ESRGASSPELTQI	1.47			Tsu-1	2
AT1G62440.1	586	PPKYEQTPSPREY	1.295			Br-0	2
AT1G62440.1	586	PPKYEQTPSPREY	1.295			Bur-0	2
AT1G62440.1	586	PPKYEQTPSPREY	1.295			Cvi-0	2
AT1G62440.1	586	PPKYEQTPSPREY	1.295			Fei-0	2
AT1G62440.1	586	PPKYEQTPSPREY	1.295			Ler-1	2
AT1G62440.1	586	PPKYEQTPSPREY	1.295			Lov-5	2
AT1G62440.1	586	PPKYEQTPSPREY	1.295			Rrs-10	2
AT1G62440.1	586	PPKYEQTPSPREY	1.295			Rrs-7	2
AT1G62440.1	586	PPKYEQTPSPREY	1.295			Tamm-2	2
AT1G62450.1	34	GSSLSPTEDDEED	1.521			C24	2
AT1G62570.1	353	VLSGRVTLPSVDE	1.216			C24	2
AT1G62570.1	353	VLSGRVTLPSVDE	1.216			Ts-1	2
AT1G62630.1	326	KKVGQKTLGSDPG	1.409			Tsu-1	2
AT1G64050.1	178	VKQRSSYNGKRGD	1.022			Bay-0	2
AT1G64050.1	178	VKQRSSYNGKRGD	1.022			Bor-4	2
AT1G64050.1	178	VKQRSSYNGKRGD	1.022			Br-0	2
AT1G64050.1	178	VKQRSSYNGKRGD	1.022			Bur-0	2
AT1G64050.1	178	VKQRSSYNGKRGD	1.022			C24	2
AT1G64050.1	178	VKQRSSYNGKRGD	1.022			Cvi-0	2
AT1G64050.1	178	VKQRSSYNGKRGD	1.022			Fei-0	2
AT1G64050.1	178	VKQRSSYNGKRGD	1.022			Got-7	2
AT1G64050.1	178	VKQRSSYNGKRGD	1.022			Ler-1	2
AT1G64050.1	178	VKQRSSYNGKRGD	1.022			Lov-5	2
AT1G64050.1	178	VKQRSSYNGKRGD	1.022			Rrs-10	2
AT1G64050.1	178	VKQRSSYNGKRGD	1.022			Rrs-7	2
AT1G64050.1	178	VKQRSSYNGKRGD	1.022			Sha	2
AT1G64050.1	178	VKQRSSYNGKRGD	1.022			Tamm-2	2
AT1G64050.1	178	VKQRSSYNGKRGD	1.022			Ts-1	2
AT1G64050.1	178	VKQRSSYNGKRGD	1.022			Tsu-1	2
AT1G64070.1	9	SSSSSASRTWRYR	1.011			Bay-0	2
AT1G64070.1	9	SSSSSASRTWRYR	1.011			Bor-4	2
AT1G64070.1	9	SSSSSASRTWRYR	1.011			Bur-0	2
AT1G64070.1	9	SSSSSASRTWRYR	1.011			Lov-5	2
AT1G64070.1	9	SSSSSASRTWRYR	1.011			Rrs-10	2
AT1G64070.1	9	SSSSSASRTWRYR	1.011			Rrs-7	2
AT1G64070.1	9	SSSSSASRTWRYR	1.011			Tamm-2	2
AT1G64070.1	9	SSSSSASRTWRYR	1.011			Ts-1	2
AT1G64070.1	9	SSSSSASRTWRYR	1.011			Tsu-1	2
AT1G64180.1	558	WNTRTVTPDLGAP	1.954			Cvi-0	2
AT1G64180.1	558	WNTRTVTPDLGAP	1.954			Lov-5	2
AT1G64180.1	558	WNTRTVTPDLGAP	1.954			Rrs-10	2
AT1G64180.1	558	WNTRTVTPDLGAP	1.954			Ts-1	2
AT1G64570.1	647	SAKEDRYGASKAN	1.277			Tamm-2	2
AT1G64610.1	266	EVDSGVYFGMNQR	1.139			Bor-4	2
AT1G64610.1	266	EVDSGVYFGMNQR	1.139			Ler-1	2
AT1G64610.1	266	EVDSGVYFGMNQR	1.139			Tsu-1	2
AT1G64610.2	266	EVDSGVYFGMNQR	1.139			Bor-4	2
AT1G64610.2	266	EVDSGVYFGMNQR	1.139			Ler-1	2
AT1G64610.2	266	EVDSGVYFGMNQR	1.139			Tsu-1	2
AT1G64790.1	125	RIPYKDSPELLGL	1.504			Tsu-1	2
AT1G64910.1	107	AAVSALSPDLILF	1.475			Est-1	2
AT1G64910.1	107	AAVSALSPDLILF	1.475			Sha	2
AT1G64960.1	96	HRGTTGTSPDSDL	1.234			Br-0	2
AT1G64960.1	96	HRGTTGTSPDSDL	1.234			Cvi-0	2
AT1G64960.1	96	HRGTTGTSPDSDL	1.234			Nfa-8	2
AT1G64960.1	96	HRGTTGTSPDSDL	1.234			Ts-1	2
AT1G64960.1	97	RGTTGTSPDSDLD	1.912			Tsu-1	2
AT1G64960.1	380	MEDPDATKEAKDT	1.458			Est-1	2
AT1G64960.1	380	MEDPDATKEAKDT	1.458			Fei-0	2
AT1G64960.1	380	MEDPDATKEAKDT	1.458			Ler-1	2
AT1G64960.1	380	MEDPDATKEAKDT	1.458			Lov-5	2
AT1G64960.1	380	MEDPDATKEAKDT	1.458			Rrs-10	2
AT1G64960.1	380	MEDPDATKEAKDT	1.458			Sha	2
AT1G64960.1	380	MEDPDATKEAKDT	1.458			Tamm-2	2
AT1G64960.1	380	MEDPDATKEAKDT	1.458			Tsu-1	2
AT1G65120.1	957	LVTRLFTLEEYER	1.079			Cvi-0	2
AT1G65120.2	957	LVTRLFTLEEYER	1.079			Cvi-0	2
AT1G65670.1	244	ILKKRASGEELGE	1.102			Tsu-1	2
AT1G65790.1	492	VVSRRGYTSKEKK	1.017			Tsu-1	2
AT1G65800.1	497	KASRSYTSKENKT	1.278			Bor-4	2
AT1G65800.1	497	KASRSYTSKENKT	1.278			C24	2
AT1G65800.1	497	KASRSYTSKENKT	1.278			Fei-0	2
AT1G65800.1	497	KASRSYTSKENKT	1.278			Got-7	2
AT1G65800.1	497	KASRSYTSKENKT	1.278			Ler-1	2
AT1G65800.1	497	KASRSYTSKENKT	1.278			Nfa-8	2
AT1G65800.1	497	KASRSYTSKENKT	1.278			Rrs-10	2
AT1G65800.1	497	KASRSYTSKENKT	1.278			Tamm-2	2
AT1G65800.1	497	KASRSYTSKENKT	1.278			Ts-1	2
AT1G65800.1	497	KASRSYTSKENKT	1.278			Tsu-1	2
AT1G66040.1	21	CMRCQVTPPSEET	1.262			Cvi-0	2
AT1G66040.1	21	CMRCQVTPPSEET	1.262			Nfa-8	2
AT1G66040.1	21	CMRCQVTPPSEET	1.262			Tsu-1	2
AT1G66040.1	21	CMRCQVTPPSEET	1.262			Van-0	2
AT1G66290.1	24	ESSDNGSGDEVDW	1.217			Lov-5	2
AT1G66290.1	24	ESSDNGSGDEVDW	1.217			Rrs-10	2
AT1G66345.1	476	MEYRKMSPGFEVF	1.351			Fei-0	2
AT1G66345.1	476	MEYRKMSPGFEVF	1.351			Ts-1	2
AT1G66640.1	24	ELSDKRSGDEGDW	1.25			Bur-0	2
AT1G66640.1	24	ELSDKRSGDEGDW	1.25			Tsu-1	2
AT1G66830.1	521	EFSPKRYVHGHIN	1.45			Tsu-1	2
AT1G66970.1	720	VTEPPLSPVIAKA	1.2			Bay-0	2
AT1G66970.1	720	VTEPPLSPVIAKA	1.2			Br-0	2
AT1G66970.1	720	VTEPPLSPVIAKA	1.2			Fei-0	2
AT1G66970.1	720	VTEPPLSPVIAKA	1.2			Rrs-10	2
AT1G66970.1	720	VTEPPLSPVIAKA	1.2			Tamm-2	2
AT1G66980.1	47	SPWQTLSGDAPLV	1.104			Bor-4	2
AT1G66980.1	47	SPWQTLSGDAPLV	1.104			Bur-0	2
AT1G66980.1	47	SPWQTLSGDAPLV	1.104			Cvi-0	2
AT1G66980.1	47	SPWQTLSGDAPLV	1.104			Fei-0	2
AT1G66980.1	47	SPWQTLSGDAPLV	1.104			Got-7	2
AT1G66980.1	47	SPWQTLSGDAPLV	1.104			Ler-1	2
AT1G66980.1	47	SPWQTLSGDAPLV	1.104			Nfa-8	2
AT1G66980.1	47	SPWQTLSGDAPLV	1.104			Rrs-10	2
AT1G66980.1	47	SPWQTLSGDAPLV	1.104			Rrs-7	2
AT1G66980.1	47	SPWQTLSGDAPLV	1.104			Sha	2
AT1G66980.1	47	SPWQTLSGDAPLV	1.104			Tamm-2	2
AT1G66980.1	47	SPWQTLSGDAPLV	1.104			Ts-1	2
AT1G66980.1	482	NPNERNSGNLISL	1.161			Bur-0	2
AT1G66980.1	482	NPNERNSGNLISL	1.161			Nfa-8	2
AT1G66980.1	482	NPNERNSGNLISL	1.161			Sha	2
AT1G67020.1	96	QRGAGESPILLDN	1.57			Bay-0	2
AT1G67020.1	96	QRGAGESPILLDN	1.57			Bor-4	2
AT1G67020.1	96	QRGAGESPILLDN	1.57			Br-0	2
AT1G67020.1	96	QRGAGESPILLDN	1.57			Cvi-0	2
AT1G67020.1	96	QRGAGESPILLDN	1.57			Est-1	2
AT1G67020.1	96	QRGAGESPILLDN	1.57			Tamm-2	2
AT1G67420.1	342	VASERKTLDVDAN	1.163			Est-1	2
AT1G67820.1	266	IESQGGYVDNHQG	1.273			Bur-0	2
AT1G67820.1	372	RASLVKSPRCAKS	1.24			Lov-5	2
AT1G67910.1	70	SLQRTKSIEAASL	1.183			Tsu-1	2
AT1G68210.1	315	SIDSSSYTGLVST	1.579			Bur-0	2
AT1G68210.1	315	SIDSSSYTGLVST	1.579			Ler-1	2
AT1G68890.1	1699	TRVHNSSTETELS	1.26			Tamm-2	2
AT1G69170.1	34	RFEQRLSNNDDVL	1.198			Tamm-2	2
AT1G69670.1	414	QATEIPTPDLKRC	2.093			Bur-0	2
AT1G69670.1	414	QATEIPTPDLKRC	2.093			Tsu-1	2
AT1G69820.1	142	DGKVKASVGASGG	1.031			Cvi-0	2
AT1G69828.1	29	IESPIFTGNKCSD	1.419			Tsu-1	2
AT1G69890.1	240	ALQEETSMDDVVV	1.06			Lov-5	2
AT1G69890.1	240	ALQEETSMDDVVV	1.06			Tamm-2	2
AT1G70060.1	1026	EAEEGMSDGHDDT	1.18			Got-7	2
AT1G70630.1	211	SASERSTDLSIPK	1.083			Bay-0	2
AT1G71010.1	343	LRGEELSPSDDGS	1.605			CIBC-5	2
AT1G71010.1	343	LRGEELSPSDDGS	1.605			Knox-18	2
AT1G71010.1	343	LRGEELSPSDDGS	1.605			Pro-0	2
AT1G72040.1	169	RRNRSSSGSGEFV	1.197			Tsu-1	2
AT1G72040.1	171	NRSSSGSGEFVGN	1.342			Tsu-1	2
AT1G72080.1	120	DDDGSRSRGRGRG	1.116			Tsu-1	2
AT1G72090.1	180	HEVRLLTRKTLPA	1.097			Est-1	2
AT1G72090.1	180	HEVRLLTRKTLPA	1.097			Tsu-1	2
AT1G72090.1	180	HEVRLLTRKTLPA	1.097			Van-0	2
AT1G72210.1	285	DDSVLYSISVKVE	1.431			Van-0	2
AT1G72410.1	1013	VDSPTGSPASWSS	1.391			Ler-1	2
AT1G72440.1	483	QEVSTDSPIELDS	1.673			Bay-0	2
AT1G72580.1	15	DVAELATLEQTKK	1.089			Cvi-0	2
AT1G72760.1	318	ELPRALSDRETQK	1.293			Got-7	2
AT1G72760.1	318	ELPRALSDRETQK	1.293			Van-0	2
AT1G72790.1	413	YESRASTSKLRKA	1.3			Bay-0	2
AT1G72790.1	413	YESRASTSKLRKA	1.3			Bor-4	2
AT1G72790.1	413	YESRASTSKLRKA	1.3			Br-0	2
AT1G72790.1	413	YESRASTSKLRKA	1.3			Rrs-10	2
AT1G72860.1	121	HQTGSFTFDKYQD	1.173			Bur-0	2
AT1G72860.1	121	HQTGSFTFDKYQD	1.173			Est-1	2
AT1G72860.1	121	HQTGSFTFDKYQD	1.173			Fei-0	2
AT1G72860.1	121	HQTGSFTFDKYQD	1.173			Nfa-8	2
AT1G72860.1	121	HQTGSFTFDKYQD	1.173			Tamm-2	2
AT1G72870.1	475	QDNDRRYVSNYIG	1.27			Bay-0	2
AT1G72870.1	475	QDNDRRYVSNYIG	1.27			Bor-4	2
AT1G72870.1	475	QDNDRRYVSNYIG	1.27			Bur-0	2
AT1G72870.1	475	QDNDRRYVSNYIG	1.27			Cvi-0	2
AT1G72870.1	475	QDNDRRYVSNYIG	1.27			Est-1	2
AT1G72870.1	475	QDNDRRYVSNYIG	1.27			Fei-0	2
AT1G72870.1	475	QDNDRRYVSNYIG	1.27			Nfa-8	2
AT1G72870.1	475	QDNDRRYVSNYIG	1.27			Rrs-10	2
AT1G72870.1	475	QDNDRRYVSNYIG	1.27			Rrs-7	2
AT1G72870.1	475	QDNDRRYVSNYIG	1.27			Tamm-2	2
AT1G72870.1	475	QDNDRRYVSNYIG	1.27			Ts-1	2
AT1G72870.1	475	QDNDRRYVSNYIG	1.27			Tsu-1	2
AT1G73150.1	309	SANRDLTFDEKRQ	1.256			Tsu-1	2
AT1G73430.1	471	DEIANYTPSDEDL	1.649			Bur-0	2
AT1G73750.1	104	IGTNAVTYDLSPE	1.282			Est-1	2
AT1G73875.1	50	KPHRSFTPGFSQR	1.615			Bur-0	2
AT1G73875.1	50	KPHRSFTPGFSQR	1.615			Cvi-0	2
AT1G73875.1	50	KPHRSFTPGFSQR	1.615			Est-1	2
AT1G73875.1	50	KPHRSFTPGFSQR	1.615			Ler-1	2
AT1G74190.1	54	SESVLPTWTNDTT	1.588			Bur-0	2
AT1G74880.1	48	EKEKQSTQGKSDG	1.725			Tsu-1	2
AT1G75080.1	106	GTSSRVTPYSSQN	1.079			Van-0	2
AT1G75080.2	106	GTSSRVTPYSSQN	1.079			Van-0	2
AT1G75100.1	23	APPVLRSPGGDDV	1.462			Bur-0	2
AT1G75100.1	132	SSSGTSSPSQFSL	1.289			Bur-0	2
AT1G76840.1	85	RETLICTPRSETI	1.777			Bay-0	2
AT1G76840.1	85	RETLICTPRSETI	1.777			Est-1	2
AT1G76840.1	85	RETLICTPRSETI	1.777			Rrs-10	2
AT1G76840.1	85	RETLICTPRSETI	1.777			Tsu-1	2
AT1G77640.1	138	SSSDHFTPPSDEN	2.317			Sha	2
AT1G77640.1	138	SSSDHFTPPSDEN	2.317			Tamm-2	2
AT1G77870.1	78	EARSLITIGELPG	1.151			Bay-0	2
AT1G77870.1	78	EARSLITIGELPG	1.151			Br-0	2
AT1G77870.1	78	EARSLITIGELPG	1.151			Bur-0	2
AT1G77870.1	78	EARSLITIGELPG	1.151			C24	2
AT1G77870.1	78	EARSLITIGELPG	1.151			Est-1	2
AT1G77870.1	78	EARSLITIGELPG	1.151			Fei-0	2
AT1G77870.1	78	EARSLITIGELPG	1.151			Got-7	2
AT1G77870.1	78	EARSLITIGELPG	1.151			Lov-5	2
AT1G77870.1	78	EARSLITIGELPG	1.151			Ts-1	2
AT1G78660.1	68	HPGDGASGRLTND	1.404			Br-0	2
AT1G78660.1	68	HPGDGASGRLTND	1.404			Bur-0	2
AT1G78660.2	67	HPGDGASGRLTND	1.404			Br-0	2
AT1G78660.2	67	HPGDGASGRLTND	1.404			Bur-0	2
AT1G78660.3	68	HPGDGASGRLTND	1.404			Br-0	2
AT1G78660.3	68	HPGDGASGRLTND	1.404			Bur-0	2
AT1G79950.1	802	SIEDNPTPAFGNS	1.081			C24	2
AT1G80000.1	579	MERPEVTNNGNSQ	1.149			Bay-0	2
AT1G80000.1	579	MERPEVTNNGNSQ	1.149			Bor-4	2
AT1G80000.1	579	MERPEVTNNGNSQ	1.149			Est-1	2
AT1G80000.1	579	MERPEVTNNGNSQ	1.149			Rrs-10	2
AT1G80000.1	579	MERPEVTNNGNSQ	1.149			Rrs-7	2
AT1G80000.2	579	MERPEVTNNGNSQ	1.149			Bay-0	2
AT1G80000.2	579	MERPEVTNNGNSQ	1.149			Bor-4	2
AT1G80000.2	579	MERPEVTNNGNSQ	1.149			Est-1	2
AT1G80000.2	579	MERPEVTNNGNSQ	1.149			Rrs-10	2
AT1G80000.2	579	MERPEVTNNGNSQ	1.149			Rrs-7	2
AT1G80770.1	393	AKEDRSSDDAEII	1.037			Bay-0	2
AT1G80770.1	393	AKEDRSSDDAEII	1.037			Bor-4	2
AT1G80770.1	393	AKEDRSSDDAEII	1.037			Br-0	2
AT1G80770.1	393	AKEDRSSDDAEII	1.037			Bur-0	2
AT1G80770.1	393	AKEDRSSDDAEII	1.037			C24	2
AT1G80770.1	393	AKEDRSSDDAEII	1.037			Cvi-0	2
AT1G80770.1	393	AKEDRSSDDAEII	1.037			Est-1	2
AT1G80770.1	393	AKEDRSSDDAEII	1.037			Fei-0	2
AT1G80770.1	393	AKEDRSSDDAEII	1.037			Ler-1	2
AT1G80770.1	393	AKEDRSSDDAEII	1.037			Lov-5	2
AT1G80770.1	393	AKEDRSSDDAEII	1.037			Nfa-8	2
AT1G80770.1	393	AKEDRSSDDAEII	1.037			Rrs-10	2
AT1G80770.1	393	AKEDRSSDDAEII	1.037			Rrs-7	2
AT1G80770.1	393	AKEDRSSDDAEII	1.037			Sha	2
AT1G80770.1	393	AKEDRSSDDAEII	1.037			Tamm-2	2
AT1G80770.1	393	AKEDRSSDDAEII	1.037			Tsu-1	2
AT1G80770.1	393	AKEDRSSDDAEII	1.037			Van-0	2
AT1G80870.1	409	AEHRDESGLNESR	1.092			Bay-0	2
AT1G80870.1	409	AEHRDESGLNESR	1.092			Bor-4	2
AT1G80870.1	409	AEHRDESGLNESR	1.092			Br-0	2
AT1G80870.1	409	AEHRDESGLNESR	1.092			Bur-0	2
AT1G80870.1	409	AEHRDESGLNESR	1.092			C24	2
AT1G80870.1	409	AEHRDESGLNESR	1.092			Cvi-0	2
AT1G80870.1	409	AEHRDESGLNESR	1.092			Est-1	2
AT1G80870.1	409	AEHRDESGLNESR	1.092			Fei-0	2
AT1G80870.1	409	AEHRDESGLNESR	1.092			Got-7	2
AT1G80870.1	409	AEHRDESGLNESR	1.092			Ler-1	2
AT1G80870.1	409	AEHRDESGLNESR	1.092			Nfa-8	2
AT1G80870.1	409	AEHRDESGLNESR	1.092			Rrs-10	2
AT1G80870.1	409	AEHRDESGLNESR	1.092			Rrs-7	2
AT1G80870.1	409	AEHRDESGLNESR	1.092			Sha	2
AT1G80870.1	409	AEHRDESGLNESR	1.092			Tamm-2	2
AT1G80870.1	409	AEHRDESGLNESR	1.092			Ts-1	2
AT1G80870.1	409	AEHRDESGLNESR	1.092			Tsu-1	2
AT1G80870.1	409	AEHRDESGLNESR	1.092			Van-0	2
AT1G80930.1	196	EDDRQRSRGGRRE	1.028			Bur-0	2
AT1G80930.1	196	EDDRQRSRGGRRE	1.028			Tsu-1	2
AT2G01060.1	88	KTDKKESGDMLSG	1.299			Bur-0	2
AT2G01060.2	39	KTDKKESGDMLSG	1.299			Bur-0	2
AT2G01100.1	61	QRAASESSSESDS	1.099			Tsu-1	2
AT2G01100.2	61	QRAASESSSESDS	1.099			Tsu-1	2
AT2G01100.3	61	QRAASESSSESDS	1.099			Tsu-1	2
AT2G01370.1	63	EVSVVVTKTSDDE	1.451			Rrs-10	2
AT2G01780.1	30	RVSLFETVSGKKG	1.443			Tsu-1	2
AT2G01960.1	109	SRRFSPTPMCFKG	1.119			Nfa-8	2
AT2G02160.1	552	NNNKDETISKEEA	1.228			C24	2
AT2G02160.1	552	NNNKDETISKEEA	1.228			Tamm-2	2
AT2G02240.1	261	RRGRRETRDVTKP	1.41			Tsu-1	2
AT2G02400.1	238	HVMLFETPDASGR	1.176			Bur-0	2
AT2G02550.1	174	FLRDRESGDEFVI	1.821			Tsu-1	2
AT2G02770.1	246	DGVDGKYADEATT	1.048			Bay-0	2
AT2G02770.1	246	DGVDGKYADEATT	1.048			Bor-4	2
AT2G02770.1	246	DGVDGKYADEATT	1.048			Br-0	2
AT2G02770.1	246	DGVDGKYADEATT	1.048			Bur-0	2
AT2G02770.1	246	DGVDGKYADEATT	1.048			Cvi-0	2
AT2G02770.1	246	DGVDGKYADEATT	1.048			Est-1	2
AT2G02770.1	246	DGVDGKYADEATT	1.048			Fei-0	2
AT2G02770.1	246	DGVDGKYADEATT	1.048			Ler-1	2
AT2G02770.1	246	DGVDGKYADEATT	1.048			Nfa-8	2
AT2G02770.1	246	DGVDGKYADEATT	1.048			Rrs-10	2
AT2G02770.1	246	DGVDGKYADEATT	1.048			Rrs-7	2
AT2G02770.1	246	DGVDGKYADEATT	1.048			Sha	2
AT2G02770.1	246	DGVDGKYADEATT	1.048			Tamm-2	2
AT2G02770.1	246	DGVDGKYADEATT	1.048			Ts-1	2
AT2G02770.1	270	KDKAAPTKEDTEV	1.471			Bur-0	2
AT2G03740.1	58	VKGAGNSPNDPKW	1.33			Bur-0	2
AT2G04063.1	79	SIGGGNYKCGKHG	1.174			Fei-0	2
AT2G04063.1	79	SIGGGNYKCGKHG	1.174			Ler-1	2
AT2G04063.1	79	SIGGGNYKCGKHG	1.174			Rrs-7	2
AT2G04135.1	184	RGRGRGYGRDRGR	1.414			Bur-0	2
AT2G04230.1	9	QKFKTDSMNEDRI	1.343			C24	2
AT2G04430.1	265	KRSREKYTGFVLT	1.278			Bor-4	2
AT2G04430.1	265	KRSREKYTGFVLT	1.278			Rrs-7	2
AT2G04430.1	265	KRSREKYTGFVLT	1.278			Sha	2
AT2G04430.1	265	KRSREKYTGFVLT	1.278			Tamm-2	2
AT2G05500.1	9	IRQKSRSPLIYLL	1.039			Tsu-1	2
AT2G05910.1	165	DIYKVVTKPSVDK	1.196			Cvi-0	2
AT2G05910.1	165	DIYKVVTKPSVDK	1.196			Ts-1	2
AT2G05990.1	30	ILKAGTYIVGANP	1.076			Bor-4	2
AT2G05990.2	30	ILKAGTYIVGANP	1.076			Bor-4	2
AT2G06040.1	338	IKDREEYTTPHVG	1.09			Br-0	2
AT2G06040.1	338	IKDREEYTTPHVG	1.09			Bur-0	2
AT2G06040.1	338	IKDREEYTTPHVG	1.09			Got-7	2
AT2G06040.1	338	IKDREEYTTPHVG	1.09			Nfa-8	2
AT2G06040.1	338	IKDREEYTTPHVG	1.09			Sha	2
AT2G06040.1	338	IKDREEYTTPHVG	1.09			Tamm-2	2
AT2G06040.1	338	IKDREEYTTPHVG	1.09			Ts-1	2
AT2G06040.1	338	IKDREEYTTPHVG	1.09			Tsu-1	2
AT2G06200.1	145	RRRRSGYMDDFFS	1.609			Bur-0	2
AT2G07170.1	614	TLSTSKYSRENKT	1.14			Cvi-0	2
AT2G07360.1	1073	KPSSQATAKSGGS	1.234			Br-0	2
AT2G07360.1	1073	KPSSQATAKSGGS	1.234			C24	2
AT2G07360.1	1073	KPSSQATAKSGGS	1.234			Cvi-0	2
AT2G07360.1	1073	KPSSQATAKSGGS	1.234			Est-1	2
AT2G07360.1	1073	KPSSQATAKSGGS	1.234			Lov-5	2
AT2G07360.1	1073	KPSSQATAKSGGS	1.234			Rrs-7	2
AT2G07360.1	1073	KPSSQATAKSGGS	1.234			Ts-1	2
AT2G07360.1	1073	KPSSQATAKSGGS	1.234			Tsu-1	2
AT2G09865.1	286	YELPSPTPIPIEP	1.038			Tsu-1	2
AT2G10850.1	63	TLPSIDSVQNPKP	1.017			Tsu-1	2
AT2G10850.1	75	PKDPEATPSQPSV	1.376			Bor-4	2
AT2G10850.1	75	PKDPEATPSQPSV	1.376			Bur-0	2
AT2G10850.1	75	PKDPEATPSQPSV	1.376			C24	2
AT2G10850.1	75	PKDPEATPSQPSV	1.376			Est-1	2
AT2G10850.1	75	PKDPEATPSQPSV	1.376			Rrs-10	2
AT2G10850.1	75	PKDPEATPSQPSV	1.376			Tamm-2	2
AT2G10850.1	75	PKDPEATPSQPSV	1.376			Ts-1	2
AT2G10850.2	63	TLPSIDSVQNPKP	1.017			Tsu-1	2
AT2G10850.2	75	PKDPEATPSQPSV	1.376			Bor-4	2
AT2G10850.2	75	PKDPEATPSQPSV	1.376			Bur-0	2
AT2G10850.2	75	PKDPEATPSQPSV	1.376			C24	2
AT2G10850.2	75	PKDPEATPSQPSV	1.376			Est-1	2
AT2G10850.2	75	PKDPEATPSQPSV	1.376			Rrs-10	2
AT2G10850.2	75	PKDPEATPSQPSV	1.376			Tamm-2	2
AT2G10850.2	75	PKDPEATPSQPSV	1.376			Ts-1	2
AT2G12610.1	218	DVDQHSYGPDNPS	1.239			Bur-0	2
AT2G12610.1	218	DVDQHSYGPDNPS	1.239			Est-1	2
AT2G12610.1	344	SFPPPKTPDFINK	1.198			Tsu-1	2
AT2G12646.1	178	YETPRSTVVDGDE	1.483			Van-0	2
AT2G12875.1	258	RARETRYAPGSQL	1.488			Tsu-1	2
AT2G13070.1	179	KEVSDVTLSKLDI	1.117			Tsu-1	2
AT2G13270.1	233	RVDRQTSLVEEES	1.07			Tsu-1	2
AT2G13440.1	693	ESNRRRTQDVKRG	1.054			Bur-0	2
AT2G13440.1	693	ESNRRRTQDVKRG	1.054			Van-0	2
AT2G14080.1	562	VDARDISEVLADD	1			Tsu-1	2
AT2G14910.1	376	MEVLSLTCDANGS	1.146			Bay-0	2
AT2G14910.1	376	MEVLSLTCDANGS	1.146			Bur-0	2
AT2G14910.1	376	MEVLSLTCDANGS	1.146			Fei-0	2
AT2G14910.1	376	MEVLSLTCDANGS	1.146			Ts-1	2
AT2G15080.1	486	TLDLSGSHVSTTN	1.222			Bur-0	2
AT2G15080.2	486	TLDLSGSHVSTTN	1.222			Bur-0	2
AT2G15185.1	144	KKLPTMTLDVPKS	1.263			Tsu-1	2
AT2G15260.1	338	RTGSSNYFSTSQV	1.055			Br-0	2
AT2G15260.1	338	RTGSSNYFSTSQV	1.055			C24	2
AT2G15260.1	338	RTGSSNYFSTSQV	1.055			Cvi-0	2
AT2G15260.1	338	RTGSSNYFSTSQV	1.055			Got-7	2
AT2G15260.1	338	RTGSSNYFSTSQV	1.055			Sha	2
AT2G15260.1	338	RTGSSNYFSTSQV	1.055			Tsu-1	2
AT2G15260.1	338	RTGSSNYFSTSQV	1.055			Van-0	2
AT2G15420.1	919	LEVRERTLDNGVR	1.219			Bor-4	2
AT2G15710.1	25	RQSLIPTGTEVSA	1.276			Tsu-1	2
AT2G15770.1	52	STSSSGTGSDSDG	1.809			Bur-0	2
AT2G15770.1	52	STSSSGTGSDSDG	1.809			Tsu-1	2
AT2G16340.1	50	ELEDCGSGDEDDG	1.861			Bur-0	2
AT2G16800.1	61	FFRQNPSPDTSPG	1.347			Bur-0	2
AT2G17110.1	196	DTYYTPYTPSRDT	1.38			Tsu-1	2
AT2G17520.1	146	RQKPLVTDDGVTL	1.86			Rrs-7	2
AT2G17520.1	146	RQKPLVTDDGVTL	1.86			Van-0	2
AT2G17570.1	201	NYKHEDSDSDIEG	1.325			Bur-0	2
AT2G18120.1	9	NFEMAGTGSSRNN	1.036			Cvi-0	2
AT2G18120.1	9	NFEMAGTGSSRNN	1.036			Tamm-2	2
AT2G18280.1	223	AAPKLPTNSSTVG	1.107			Lov-5	2
AT2G18280.2	223	AAPKLPTNSSTVG	1.107			Lov-5	2
AT2G19700.1	85	ADPVTQTPQNPPA	1.487			Bur-0	2
AT2G19700.1	85	ADPVTQTPQNPPA	1.487			Tsu-1	2
AT2G19900.1	451	TAEEAYTWSKGRA	1.85			Br-0	2
AT2G19900.1	451	TAEEAYTWSKGRA	1.85			Cvi-0	2
AT2G19900.1	451	TAEEAYTWSKGRA	1.85			Fei-0	2
AT2G19900.1	451	TAEEAYTWSKGRA	1.85			Rrs-7	2
AT2G19900.1	451	TAEEAYTWSKGRA	1.85			Sha	2
AT2G19900.1	451	TAEEAYTWSKGRA	1.85			Ts-1	2
AT2G20760.1	270	DGKDAKTGKDGKD	1.52			Bur-0	2
AT2G20760.1	270	DGKDAKTGKDGKD	1.52			Tsu-1	2
AT2G21110.1	63	IAKPTHTRGDNDS	1.501			Ler-1	2
AT2G21800.1	93	RVISLESDSEDSP	1.276			Tsu-1	2
AT2G22560.1	442	KEHQKETGEEKKE	2.013			Bur-0	2
AT2G22610.1	479	KFDRVYTPKDGQV	1.023			Ts-1	2
AT2G22610.1	1055	VVRPTRTASGSSS	1.119			Bur-0	2
AT2G22610.1	1055	VVRPTRTASGSSS	1.119			C24	2
AT2G22610.1	1055	VVRPTRTASGSSS	1.119			Cvi-0	2
AT2G22610.1	1055	VVRPTRTASGSSS	1.119			Got-7	2
AT2G22610.1	1055	VVRPTRTASGSSS	1.119			Lov-5	2
AT2G22610.1	1055	VVRPTRTASGSSS	1.119			Tamm-2	2
AT2G22740.1	143	TAGDECSNSEQIV	1.037			Bur-0	2
AT2G22740.1	143	TAGDECSNSEQIV	1.037			Fei-0	2
AT2G22740.2	143	TAGDECSNSEQIV	1.037			Bur-0	2
AT2G22740.2	143	TAGDECSNSEQIV	1.037			Fei-0	2
AT2G23250.1	419	AARSAMSPGGSSA	1.67			Bur-0	2
AT2G23250.1	419	AARSAMSPGGSSA	1.67			Tsu-1	2
AT2G23610.1	194	DMAERRSFSEEGY	1.216			Rrs-7	2
AT2G23690.1	263	RTKTKKTEEGEED	1.318			Tsu-1	2
AT2G23790.1	102	IRLDGLSPPERET	1.419			Ag-0	2
AT2G23790.1	102	IRLDGLSPPERET	1.419			An-1	2
AT2G23790.1	102	IRLDGLSPPERET	1.419			Bur-0	2
AT2G23790.1	102	IRLDGLSPPERET	1.419			Fab-2	2
AT2G23790.1	102	IRLDGLSPPERET	1.419			Fab-4	2
AT2G23790.1	102	IRLDGLSPPERET	1.419			HR-10	2
AT2G23790.1	102	IRLDGLSPPERET	1.419			Ler-1	2
AT2G23790.1	102	IRLDGLSPPERET	1.419			NFA-8	2
AT2G23790.1	102	IRLDGLSPPERET	1.419			Nd-1	2
AT2G23790.1	102	IRLDGLSPPERET	1.419			Ren-1	2
AT2G23790.1	102	IRLDGLSPPERET	1.419			Rmx-A180	2
AT2G23790.1	102	IRLDGLSPPERET	1.419			Se-0	2
AT2G23790.1	102	IRLDGLSPPERET	1.419			Sq-1	2
AT2G23790.1	102	IRLDGLSPPERET	1.419			Var2-1	2
AT2G24080.1	31	YNERAKTPRLDPK	1.481			Tsu-1	2
AT2G24450.1	200	PKKGAATPAPAPA	1.143			Bay-0	2
AT2G24450.1	200	PKKGAATPAPAPA	1.143			HR-10	2
AT2G24450.1	200	PKKGAATPAPAPA	1.143			NFA-8	2
AT2G24450.1	200	PKKGAATPAPAPA	1.143			Nfa-8	2
AT2G24450.1	200	PKKGAATPAPAPA	1.143			Nok-3	2
AT2G24450.1	200	PKKGAATPAPAPA	1.143			Ren-1	2
AT2G24450.1	200	PKKGAATPAPAPA	1.143			Sq-1	2
AT2G24450.1	200	PKKGAATPAPAPA	1.143			Van-0	2
AT2G25110.1	173	HIDTSGYLHSHDK	1.386			C24	2
AT2G25290.1	447	AMEDIVTGEDAQE	1.028			Bur-0	2
AT2G25460.1	192	SRRGGGSHFDSFS	1.414			Cvi-0	2
AT2G25560.1	292	KTSAHATPTGSRK	2.007			Bor-4	2
AT2G25560.1	292	KTSAHATPTGSRK	2.007			Bur-0	2
AT2G25560.1	292	KTSAHATPTGSRK	2.007			Cvi-0	2
AT2G25560.1	292	KTSAHATPTGSRK	2.007			Got-7	2
AT2G25560.1	292	KTSAHATPTGSRK	2.007			Rrs-10	2
AT2G25560.1	292	KTSAHATPTGSRK	2.007			Tamm-2	2
AT2G25560.1	292	KTSAHATPTGSRK	2.007			Tsu-1	2
AT2G25560.1	310	REYTKRTAGPSST	1.192			Bor-4	2
AT2G25560.1	310	REYTKRTAGPSST	1.192			Bur-0	2
AT2G25560.1	310	REYTKRTAGPSST	1.192			Cvi-0	2
AT2G25560.1	310	REYTKRTAGPSST	1.192			Got-7	2
AT2G25560.1	310	REYTKRTAGPSST	1.192			Rrs-10	2
AT2G25560.1	310	REYTKRTAGPSST	1.192			Tamm-2	2
AT2G25560.1	310	REYTKRTAGPSST	1.192			Tsu-1	2
AT2G25910.1	24	PGGRSPTQEANEP	1.09			Bay-0	2
AT2G25910.1	24	PGGRSPTQEANEP	1.09			Cvi-0	2
AT2G25910.1	24	PGGRSPTQEANEP	1.09			Lov-5	2
AT2G25910.1	24	PGGRSPTQEANEP	1.09			Rrs-7	2
AT2G25910.1	24	PGGRSPTQEANEP	1.09			Sha	2
AT2G25910.1	24	PGGRSPTQEANEP	1.09			Ts-1	2
AT2G25910.1	24	PGGRSPTQEANEP	1.09			Van-0	2
AT2G25910.2	24	PGGRSPTQEANEP	1.09			Bay-0	2
AT2G25910.2	24	PGGRSPTQEANEP	1.09			Cvi-0	2
AT2G25910.2	24	PGGRSPTQEANEP	1.09			Lov-5	2
AT2G25910.2	24	PGGRSPTQEANEP	1.09			Rrs-7	2
AT2G25910.2	24	PGGRSPTQEANEP	1.09			Sha	2
AT2G25910.2	24	PGGRSPTQEANEP	1.09			Ts-1	2
AT2G25910.2	24	PGGRSPTQEANEP	1.09			Van-0	2
AT2G26120.1	18	EGFRRRSSGEGFP	1.029			Tsu-1	2
AT2G26410.1	387	SSSRRNSLDNTQT	1.062			Bor-4	2
AT2G26520.1	94	RPSPSPTPPPRQP	2.209			Bur-0	2
AT2G26520.1	94	RPSPSPTPPPRQP	2.209			Tsu-1	2
AT2G27570.1	114	HVLFSSSPRLFST	1.371			Tsu-1	2
AT2G27590.1	17	RRHKGEYSNDAED	1.41			Tsu-1	2
AT2G28440.1	34	PSPAAVSPGREPS	1.289			Bor-4	2
AT2G28440.1	34	PSPAAVSPGREPS	1.289			Bur-0	2
AT2G28440.1	34	PSPAAVSPGREPS	1.289			C24	2
AT2G28440.1	34	PSPAAVSPGREPS	1.289			Est-1	2
AT2G28440.1	34	PSPAAVSPGREPS	1.289			Fei-0	2
AT2G28440.1	34	PSPAAVSPGREPS	1.289			Got-7	2
AT2G28440.1	34	PSPAAVSPGREPS	1.289			Ler-1	2
AT2G28440.1	34	PSPAAVSPGREPS	1.289			Lov-5	2
AT2G28440.1	34	PSPAAVSPGREPS	1.289			Nfa-8	2
AT2G28440.1	34	PSPAAVSPGREPS	1.289			Rrs-10	2
AT2G28440.1	34	PSPAAVSPGREPS	1.289			Rrs-7	2
AT2G28440.1	34	PSPAAVSPGREPS	1.289			Tamm-2	2
AT2G28440.1	34	PSPAAVSPGREPS	1.289			Tsu-1	2
AT2G28440.1	34	PSPAAVSPGREPS	1.289			Van-0	2
AT2G29560.1	349	DWEHTKYFSSLGI	1.199			Bay-0	2
AT2G29560.1	349	DWEHTKYFSSLGI	1.199			Bor-4	2
AT2G29560.1	349	DWEHTKYFSSLGI	1.199			Br-0	2
AT2G29560.1	349	DWEHTKYFSSLGI	1.199			Cvi-0	2
AT2G29560.1	349	DWEHTKYFSSLGI	1.199			Fei-0	2
AT2G29560.1	349	DWEHTKYFSSLGI	1.199			Ler-1	2
AT2G29560.1	349	DWEHTKYFSSLGI	1.199			Lov-5	2
AT2G29560.1	349	DWEHTKYFSSLGI	1.199			Sha	2
AT2G29560.1	349	DWEHTKYFSSLGI	1.199			Tamm-2	2
AT2G29680.1	22	VGSRSESIGGVRS	1.283			Bur-0	2
AT2G29680.1	22	VGSRSESIGGVRS	1.283			Lov-5	2
AT2G29680.2	22	VGSRSESIGGVRS	1.283			Bur-0	2
AT2G29680.2	22	VGSRSESIGGVRS	1.283			Lov-5	2
AT2G29860.1	159	RARYHATPGVIDG	2.576			Bur-0	2
AT2G29880.1	31	QECYELTAILVDA	1.182			Ts-1	2
AT2G30420.1	25	KFTRSRYDSEEVS	1.247			Br-0	2
AT2G30420.1	25	KFTRSRYDSEEVS	1.247			C24	2
AT2G30420.1	25	KFTRSRYDSEEVS	1.247			Ler-1	2
AT2G30420.1	25	KFTRSRYDSEEVS	1.247			Lov-5	2
AT2G30420.1	25	KFTRSRYDSEEVS	1.247			Ts-1	2
AT2G30575.1	215	KELERATGDTTKD	2.156			Bor-4	2
AT2G30575.1	215	KELERATGDTTKD	2.156			C24	2
AT2G30575.1	215	KELERATGDTTKD	2.156			Cvi-0	2
AT2G30575.1	215	KELERATGDTTKD	2.156			Lov-5	2
AT2G30575.1	215	KELERATGDTTKD	2.156			Nfa-8	2
AT2G30575.1	215	KELERATGDTTKD	2.156			Rrs-7	2
AT2G30575.1	215	KELERATGDTTKD	2.156			Sha	2
AT2G30575.1	215	KELERATGDTTKD	2.156			Tamm-2	2
AT2G30575.1	215	KELERATGDTTKD	2.156			Ts-1	2
AT2G30575.1	215	KELERATGDTTKD	2.156			Van-0	2
AT2G30950.1	685	PSSTTTTPASAPT	1.126			Cvi-0	2
AT2G30960.1	9	SMEEKNTYGKRKT	1.545			Bur-0	2
AT2G30960.1	9	SMEEKNTYGKRKT	1.545			Est-1	2
AT2G30960.1	9	SMEEKNTYGKRKT	1.545			Got-7	2
AT2G30960.1	9	SMEEKNTYGKRKT	1.545			Tsu-1	2
AT2G31010.1	10	RRDDESSPTHQGS	1.359			Cvi-0	2
AT2G31010.1	10	RRDDESSPTHQGS	1.359			Est-1	2
AT2G31030.1	398	ITLNELTPDLKEM	1.475			Rrs-10	2
AT2G31030.1	452	ERGWKPTWFSKEK	1.527			Bor-4	2
AT2G31030.1	452	ERGWKPTWFSKEK	1.527			Br-0	2
AT2G31030.1	452	ERGWKPTWFSKEK	1.527			Bur-0	2
AT2G31030.1	452	ERGWKPTWFSKEK	1.527			C24	2
AT2G31030.1	452	ERGWKPTWFSKEK	1.527			Cvi-0	2
AT2G31030.1	452	ERGWKPTWFSKEK	1.527			Fei-0	2
AT2G31030.1	452	ERGWKPTWFSKEK	1.527			Got-7	2
AT2G31030.1	452	ERGWKPTWFSKEK	1.527			Ler-1	2
AT2G31030.1	452	ERGWKPTWFSKEK	1.527			Lov-5	2
AT2G31030.1	452	ERGWKPTWFSKEK	1.527			Nfa-8	2
AT2G31030.1	452	ERGWKPTWFSKEK	1.527			Rrs-10	2
AT2G31030.1	452	ERGWKPTWFSKEK	1.527			Sha	2
AT2G31030.1	452	ERGWKPTWFSKEK	1.527			Tamm-2	2
AT2G31030.1	452	ERGWKPTWFSKEK	1.527			Tsu-1	2
AT2G31030.1	452	ERGWKPTWFSKEK	1.527			Van-0	2
AT2G31590.1	149	VSRRGSSDGDFSG	1.672			Bur-0	2
AT2G31840.1	194	EDDDEDSEGDDSE	1.886			Bur-0	2
AT2G31840.1	194	EDDDEDSEGDDSE	1.886			Tsu-1	2
AT2G32275.1	45	VDSGVSTDSGDSA	1.136			Bur-0	2
AT2G32390.1	689	LKDEEEYLSALQR	1.309			Spr1-6	2
AT2G32390.2	645	LKDEEEYLSALQR	1.309			Spr1-6	2
AT2G33070.1	261	NEWKLLTPVEQGP	1.139			Bur-0	2
AT2G33070.2	261	NEWKLLTPVEQGP	1.139			Bur-0	2
AT2G33090.1	99	PLKLSKTPRSGTG	1.023			Bur-0	2
AT2G33090.1	99	PLKLSKTPRSGTG	1.023			Tsu-1	2
AT2G33435.1	228	SSSRDETPMKEDH	1.336			C24	2
AT2G33435.1	228	SSSRDETPMKEDH	1.336			Fei-0	2
AT2G33435.1	228	SSSRDETPMKEDH	1.336			Rrs-10	2
AT2G33540.1	375	SPTRETTPSLPVN	1.327			Br-0	2
AT2G33540.1	375	SPTRETTPSLPVN	1.327			C24	2
AT2G33540.1	375	SPTRETTPSLPVN	1.327			Est-1	2
AT2G33540.1	375	SPTRETTPSLPVN	1.327			Fei-0	2
AT2G33540.1	375	SPTRETTPSLPVN	1.327			Rrs-10	2
AT2G33540.1	375	SPTRETTPSLPVN	1.327			Rrs-7	2
AT2G33540.1	375	SPTRETTPSLPVN	1.327			Ts-1	2
AT2G34780.1	68	MATDGDTKENGST	1.19			Bur-0	2
AT2G34920.1	142	SENESKSPDQTVE	1.866			Bay-0	2
AT2G34920.1	142	SENESKSPDQTVE	1.866			Bor-4	2
AT2G34920.1	142	SENESKSPDQTVE	1.866			Br-0	2
AT2G34920.1	142	SENESKSPDQTVE	1.866			C24	2
AT2G34920.1	142	SENESKSPDQTVE	1.866			Got-7	2
AT2G34920.1	142	SENESKSPDQTVE	1.866			Ler-1	2
AT2G34920.1	142	SENESKSPDQTVE	1.866			Lov-5	2
AT2G34920.1	142	SENESKSPDQTVE	1.866			Rrs-7	2
AT2G34920.1	142	SENESKSPDQTVE	1.866			Tamm-2	2
AT2G34920.1	142	SENESKSPDQTVE	1.866			Tsu-1	2
AT2G34920.1	142	SENESKSPDQTVE	1.866			Van-0	2
AT2G35410.1	180	KKPTPKSPNDLPS	1.043			Cvi-0	2
AT2G35410.1	180	KKPTPKSPNDLPS	1.043			Ts-1	2
AT2G35710.1	243	LDQPLFSPPSNGS	1.528			Bay-0	2
AT2G35710.1	243	LDQPLFSPPSNGS	1.528			Bor-4	2
AT2G35710.1	243	LDQPLFSPPSNGS	1.528			Br-0	2
AT2G35710.1	243	LDQPLFSPPSNGS	1.528			Bur-0	2
AT2G35710.1	243	LDQPLFSPPSNGS	1.528			C24	2
AT2G35710.1	243	LDQPLFSPPSNGS	1.528			Cvi-0	2
AT2G35710.1	243	LDQPLFSPPSNGS	1.528			Est-1	2
AT2G35710.1	243	LDQPLFSPPSNGS	1.528			Fei-0	2
AT2G35710.1	243	LDQPLFSPPSNGS	1.528			Got-7	2
AT2G35710.1	243	LDQPLFSPPSNGS	1.528			Ler-1	2
AT2G35710.1	243	LDQPLFSPPSNGS	1.528			Lov-5	2
AT2G35710.1	243	LDQPLFSPPSNGS	1.528			Nfa-8	2
AT2G35710.1	243	LDQPLFSPPSNGS	1.528			Rrs-10	2
AT2G35710.1	243	LDQPLFSPPSNGS	1.528			Rrs-7	2
AT2G35710.1	243	LDQPLFSPPSNGS	1.528			Sha	2
AT2G35710.1	243	LDQPLFSPPSNGS	1.528			Tamm-2	2
AT2G35710.1	243	LDQPLFSPPSNGS	1.528			Ts-1	2
AT2G35710.1	243	LDQPLFSPPSNGS	1.528			Tsu-1	2
AT2G35710.1	243	LDQPLFSPPSNGS	1.528			Van-0	2
AT2G35710.2	135	LDQPLFSPPSNGS	1.528			Bay-0	2
AT2G35710.2	135	LDQPLFSPPSNGS	1.528			Bor-4	2
AT2G35710.2	135	LDQPLFSPPSNGS	1.528			Br-0	2
AT2G35710.2	135	LDQPLFSPPSNGS	1.528			Bur-0	2
AT2G35710.2	135	LDQPLFSPPSNGS	1.528			C24	2
AT2G35710.2	135	LDQPLFSPPSNGS	1.528			Cvi-0	2
AT2G35710.2	135	LDQPLFSPPSNGS	1.528			Est-1	2
AT2G35710.2	135	LDQPLFSPPSNGS	1.528			Fei-0	2
AT2G35710.2	135	LDQPLFSPPSNGS	1.528			Got-7	2
AT2G35710.2	135	LDQPLFSPPSNGS	1.528			Ler-1	2
AT2G35710.2	135	LDQPLFSPPSNGS	1.528			Lov-5	2
AT2G35710.2	135	LDQPLFSPPSNGS	1.528			Nfa-8	2
AT2G35710.2	135	LDQPLFSPPSNGS	1.528			Rrs-10	2
AT2G35710.2	135	LDQPLFSPPSNGS	1.528			Rrs-7	2
AT2G35710.2	135	LDQPLFSPPSNGS	1.528			Sha	2
AT2G35710.2	135	LDQPLFSPPSNGS	1.528			Tamm-2	2
AT2G35710.2	135	LDQPLFSPPSNGS	1.528			Ts-1	2
AT2G35710.2	135	LDQPLFSPPSNGS	1.528			Tsu-1	2
AT2G35710.2	135	LDQPLFSPPSNGS	1.528			Van-0	2
AT2G35890.1	86	QGGRKCSDEEYKK	1.187			Bur-0	2
AT2G36430.1	256	LHTPPATNPGKEK	1.042			Ler-1	2
AT2G36540.1	172	FIDDEPYKALRNP	1.065			C24	2
AT2G36640.1	190	KETANYTADKAKE	1.439			Br-0	2
AT2G36640.1	190	KETANYTADKAKE	1.439			Nfa-8	2
AT2G36760.1	240	SAYVKNYTEARAG	1.047			Cvi-0	2
AT2G37280.1	879	GRKTSGYIEGEIR	1.138			Lov-5	2
AT2G37740.1	163	PSKNSKYIPSSSP	1.792			Bur-0	2
AT2G37840.1	656	KEVMGDTENAGNQ	1.112			Ts-1	2
AT2G37840.2	519	KEVMGDTENAGNQ	1.112			Ts-1	2
AT2G38370.1	238	VKAMAETESTRDK	1.619			Mr-0	2
AT2G39240.1	8	GAEEVETADLSDK	1.559			Bay-0	2
AT2G39240.1	8	GAEEVETADLSDK	1.559			Bor-4	2
AT2G39240.1	8	GAEEVETADLSDK	1.559			Br-0	2
AT2G39240.1	8	GAEEVETADLSDK	1.559			Bur-0	2
AT2G39240.1	8	GAEEVETADLSDK	1.559			C24	2
AT2G39240.1	8	GAEEVETADLSDK	1.559			Cvi-0	2
AT2G39240.1	8	GAEEVETADLSDK	1.559			Est-1	2
AT2G39240.1	8	GAEEVETADLSDK	1.559			Fei-0	2
AT2G39240.1	8	GAEEVETADLSDK	1.559			Ler-1	2
AT2G39240.1	8	GAEEVETADLSDK	1.559			Lov-5	2
AT2G39240.1	8	GAEEVETADLSDK	1.559			Nfa-8	2
AT2G39240.1	8	GAEEVETADLSDK	1.559			Rrs-10	2
AT2G39240.1	8	GAEEVETADLSDK	1.559			Rrs-7	2
AT2G39240.1	8	GAEEVETADLSDK	1.559			Sha	2
AT2G39240.1	8	GAEEVETADLSDK	1.559			Tamm-2	2
AT2G39240.1	8	GAEEVETADLSDK	1.559			Ts-1	2
AT2G39240.1	8	GAEEVETADLSDK	1.559			Tsu-1	2
AT2G40030.1	1909	SQAQAQSPSQTQS	1.234			CS22491	2
AT2G40030.1	1909	SQAQAQSPSQTQS	1.234			Kz-9	2
AT2G40030.1	1909	SQAQAQSPSQTQS	1.234			Ms-0	2
AT2G40030.1	1909	SQAQAQSPSQTQS	1.234			Nok-3	2
AT2G40030.1	1909	SQAQAQSPSQTQS	1.234			Shahdara	2
AT2G40030.1	1951	SQSPSQTQTQSPS	1.105			Mr-0	2
AT2G40580.1	112	DAGGRLSEDSVRR	1.237			Bor-4	2
AT2G40580.1	112	DAGGRLSEDSVRR	1.237			Est-1	2
AT2G40580.1	112	DAGGRLSEDSVRR	1.237			Fei-0	2
AT2G40580.1	112	DAGGRLSEDSVRR	1.237			Got-7	2
AT2G40580.1	112	DAGGRLSEDSVRR	1.237			Ler-1	2
AT2G40580.1	112	DAGGRLSEDSVRR	1.237			Nfa-8	2
AT2G40580.1	112	DAGGRLSEDSVRR	1.237			Ts-1	2
AT2G40580.1	112	DAGGRLSEDSVRR	1.237			Tsu-1	2
AT2G40580.1	112	DAGGRLSEDSVRR	1.237			Van-0	2
AT2G40850.1	509	CTVRSKSPPISPN	1.451			Rrs-7	2
AT2G40850.1	509	CTVRSKSPPISPN	1.451			Tsu-1	2
AT2G41020.1	255	EASGHKYFYNTRT	1.304			Sha	2
AT2G41020.2	255	EASGHKYFYNTRT	1.304			Sha	2
AT2G41140.1	27	ETNEAPTNSQPPA	1.428			Ler-1	2
AT2G41590.1	317	PRREPQYLTDRRH	1.099			Tsu-1	2
AT2G41650.1	35	LKADLKTLSKEEL	1.269			Bay-0	2
AT2G41650.1	35	LKADLKTLSKEEL	1.269			Br-0	2
AT2G41650.1	35	LKADLKTLSKEEL	1.269			C24	2
AT2G41650.1	35	LKADLKTLSKEEL	1.269			Cvi-0	2
AT2G41650.1	35	LKADLKTLSKEEL	1.269			Est-1	2
AT2G41650.1	35	LKADLKTLSKEEL	1.269			Fei-0	2
AT2G41650.1	35	LKADLKTLSKEEL	1.269			Lov-5	2
AT2G41650.1	35	LKADLKTLSKEEL	1.269			Nfa-8	2
AT2G41650.1	35	LKADLKTLSKEEL	1.269			Rrs-10	2
AT2G41650.1	35	LKADLKTLSKEEL	1.269			Tamm-2	2
AT2G41650.1	35	LKADLKTLSKEEL	1.269			Ts-1	2
AT2G41650.1	35	LKADLKTLSKEEL	1.269			Tsu-1	2
AT2G41650.1	35	LKADLKTLSKEEL	1.269			Van-0	2
AT2G42450.1	483	MRSLRGTPKSSAG	1.643			Got-7	2
AT2G43470.1	13	YSGNLTTPSESSL	1.072			Lov-5	2
AT2G43470.1	13	YSGNLTTPSESSL	1.072			Rrs-10	2
AT2G43470.1	13	YSGNLTTPSESSL	1.072			Ts-1	2
AT2G43970.1	272	KKVRRISPITESA	1.711			Bur-0	2
AT2G43970.1	272	KKVRRISPITESA	1.711			C24	2
AT2G43970.1	272	KKVRRISPITESA	1.711			Cvi-0	2
AT2G43970.1	272	KKVRRISPITESA	1.711			Rrs-10	2
AT2G43970.2	272	KKVRRISPITESA	1.711			Bur-0	2
AT2G43970.2	272	KKVRRISPITESA	1.711			C24	2
AT2G43970.2	272	KKVRRISPITESA	1.711			Cvi-0	2
AT2G43970.2	272	KKVRRISPITESA	1.711			Rrs-10	2
AT2G44040.1	32	NQTVGKYGKGRVS	1.138			Br-0	2
AT2G44040.1	32	NQTVGKYGKGRVS	1.138			Bur-0	2
AT2G44040.1	32	NQTVGKYGKGRVS	1.138			Cvi-0	2
AT2G44040.1	32	NQTVGKYGKGRVS	1.138			Rrs-10	2
AT2G44260.1	37	FPSPLPTFTRGDG	1.227			Bay-0	2
AT2G44260.1	37	FPSPLPTFTRGDG	1.227			Bor-4	2
AT2G44260.1	37	FPSPLPTFTRGDG	1.227			Br-0	2
AT2G44260.1	37	FPSPLPTFTRGDG	1.227			Cvi-0	2
AT2G44260.1	37	FPSPLPTFTRGDG	1.227			Est-1	2
AT2G44260.1	37	FPSPLPTFTRGDG	1.227			Ler-1	2
AT2G44260.1	37	FPSPLPTFTRGDG	1.227			Nfa-8	2
AT2G44260.1	37	FPSPLPTFTRGDG	1.227			Rrs-7	2
AT2G44260.1	37	FPSPLPTFTRGDG	1.227			Sha	2
AT2G44840.1	185	SEQKRESHVDDGE	1.155			Cvi-0	2
AT2G45300.1	383	ENSVTVTGPPRDA	1.683			Bur-0	2
AT2G45300.1	383	ENSVTVTGPPRDA	1.683			Cvi-0	2
AT2G45300.1	383	ENSVTVTGPPRDA	1.683			Est-1	2
AT2G45300.1	383	ENSVTVTGPPRDA	1.683			Ler-1	2
AT2G45300.1	383	ENSVTVTGPPRDA	1.683			Lov-5	2
AT2G45300.1	383	ENSVTVTGPPRDA	1.683			Nfa-8	2
AT2G45300.1	383	ENSVTVTGPPRDA	1.683			Sha	2
AT2G45300.1	383	ENSVTVTGPPRDA	1.683			Tamm-2	2
AT2G45300.1	383	ENSVTVTGPPRDA	1.683			Ts-1	2
AT2G45320.1	50	TRNDARTIPNKKL	1.142			Cvi-0	2
AT2G45320.1	50	TRNDARTIPNKKL	1.142			Ler-1	2
AT2G45750.1	98	AALSEHTPCEDAK	1.492			Sha	2
AT2G46340.1	192	EGVQMKTPVSSSN	1.195			Bur-0	2
AT2G46340.1	395	RPFKRKSPVIDLN	1.537			Cvi-0	2
AT2G46340.1	395	RPFKRKSPVIDLN	1.537			Est-1	2
AT2G46340.1	677	ENQDMSTKGKSSD	1.292			Tsu-1	2
AT2G46980.1	219	EDVNSETPEVEKT	1.872			Sha	2
AT2G46980.2	219	EDVNSETPEVEKT	1.872			Sha	2
AT2G46980.2	561	VLGHNISPEERET	1.329			Eden-1	2
AT2G46980.2	561	VLGHNISPEERET	1.329			Eden-2	2
AT2G46980.2	561	VLGHNISPEERET	1.329			Fab-2	2
AT2G46980.2	561	VLGHNISPEERET	1.329			Fab-4	2
AT2G46980.2	561	VLGHNISPEERET	1.329			Kz-1	2
AT2G46980.2	561	VLGHNISPEERET	1.329			Lz-0	2
AT2G46980.2	561	VLGHNISPEERET	1.329			Ren-1	2
AT2G46980.2	561	VLGHNISPEERET	1.329			Ren-11	2
AT2G46980.2	561	VLGHNISPEERET	1.329			Shahdara	2
AT2G46980.2	561	VLGHNISPEERET	1.329			Sorbo	2
AT2G46980.2	561	VLGHNISPEERET	1.329			Var2-1	2
AT2G46980.2	561	VLGHNISPEERET	1.329			Var2-6	2
AT2G47040.1	267	ADRKLMTKAGRGS	1.461			Bur-0	2
AT2G47040.1	267	ADRKLMTKAGRGS	1.461			Tsu-1	2
AT2G47350.1	260	SGRKQLTPSGITN	2.103			Est-1	2
AT2G47350.2	260	SGRKQLTPSGITN	2.103			Est-1	2
AT2G47620.1	309	EHEETETREEKED	1.223			Bur-0	2
AT3G01160.1	670	KERHELTSTVKSL	1.132			Bay-0	2
AT3G01160.1	670	KERHELTSTVKSL	1.132			Bor-4	2
AT3G01160.1	670	KERHELTSTVKSL	1.132			Br-0	2
AT3G01160.1	670	KERHELTSTVKSL	1.132			Bur-0	2
AT3G01160.1	670	KERHELTSTVKSL	1.132			C24	2
AT3G01160.1	670	KERHELTSTVKSL	1.132			Cvi-0	2
AT3G01160.1	670	KERHELTSTVKSL	1.132			Est-1	2
AT3G01160.1	670	KERHELTSTVKSL	1.132			Fei-0	2
AT3G01160.1	670	KERHELTSTVKSL	1.132			Got-7	2
AT3G01160.1	670	KERHELTSTVKSL	1.132			Ler-1	2
AT3G01160.1	670	KERHELTSTVKSL	1.132			Lov-5	2
AT3G01160.1	670	KERHELTSTVKSL	1.132			Nfa-8	2
AT3G01160.1	670	KERHELTSTVKSL	1.132			Rrs-10	2
AT3G01160.1	670	KERHELTSTVKSL	1.132			Rrs-7	2
AT3G01160.1	670	KERHELTSTVKSL	1.132			Sha	2
AT3G01160.1	670	KERHELTSTVKSL	1.132			Tamm-2	2
AT3G01160.1	670	KERHELTSTVKSL	1.132			Ts-1	2
AT3G01160.1	670	KERHELTSTVKSL	1.132			Tsu-1	2
AT3G01160.1	670	KERHELTSTVKSL	1.132			Van-0	2
AT3G01460.1	1634	RRDFLGTDASGRL	1.145			Lov-5	2
AT3G01460.1	1634	RRDFLGTDASGRL	1.145			Rrs-10	2
AT3G02170.1	62	RGSVGETNMESDK	1.133			Br-0	2
AT3G02170.1	62	RGSVGETNMESDK	1.133			Cvi-0	2
AT3G02170.1	62	RGSVGETNMESDK	1.133			Est-1	2
AT3G02170.1	62	RGSVGETNMESDK	1.133			Fei-0	2
AT3G02170.1	62	RGSVGETNMESDK	1.133			Got-7	2
AT3G02170.1	62	RGSVGETNMESDK	1.133			Lov-5	2
AT3G02170.1	62	RGSVGETNMESDK	1.133			Rrs-10	2
AT3G02170.1	62	RGSVGETNMESDK	1.133			Sha	2
AT3G02170.1	62	RGSVGETNMESDK	1.133			Ts-1	2
AT3G02170.1	62	RGSVGETNMESDK	1.133			Tsu-1	2
AT3G02270.1	495	DESVVTTSGDANT	1.514			Cvi-0	2
AT3G02280.1	596	DIVSEETGGGSKE	1.625			Bur-0	2
AT3G02440.1	59	ISSPSRYNHSSSS	1.001			Rrs-7	2
AT3G03040.1	275	KRVRGPSNDLLEY	1.125			Bay-0	2
AT3G03040.1	275	KRVRGPSNDLLEY	1.125			Bor-4	2
AT3G03040.1	275	KRVRGPSNDLLEY	1.125			Bur-0	2
AT3G03040.1	275	KRVRGPSNDLLEY	1.125			C24	2
AT3G03040.1	275	KRVRGPSNDLLEY	1.125			Cvi-0	2
AT3G03040.1	275	KRVRGPSNDLLEY	1.125			Est-1	2
AT3G03040.1	275	KRVRGPSNDLLEY	1.125			Ler-1	2
AT3G03040.1	275	KRVRGPSNDLLEY	1.125			Lov-5	2
AT3G03040.1	275	KRVRGPSNDLLEY	1.125			Nfa-8	2
AT3G03040.1	275	KRVRGPSNDLLEY	1.125			Sha	2
AT3G03040.1	275	KRVRGPSNDLLEY	1.125			Tamm-2	2
AT3G03040.1	275	KRVRGPSNDLLEY	1.125			Ts-1	2
AT3G03040.1	275	KRVRGPSNDLLEY	1.125			Van-0	2
AT3G03320.1	60	TDSTEKSAVYKLL	1.271			Bur-0	2
AT3G03620.1	16	RLLREGSDAEGQS	1.683			Tamm-2	2
AT3G03680.1	144	PAAPAATEPKPEA	1.786			Bur-0	2
AT3G03790.1	555	VLQSVQYDNPKER	1.02			Bur-0	2
AT3G03790.1	555	VLQSVQYDNPKER	1.02			Cvi-0	2
AT3G03790.1	555	VLQSVQYDNPKER	1.02			Got-7	2
AT3G03790.1	555	VLQSVQYDNPKER	1.02			Tamm-2	2
AT3G03790.1	555	VLQSVQYDNPKER	1.02			Ts-1	2
AT3G03790.2	558	VLQSVQYDNPKER	1.02			Bur-0	2
AT3G03790.2	558	VLQSVQYDNPKER	1.02			Cvi-0	2
AT3G03790.2	558	VLQSVQYDNPKER	1.02			Got-7	2
AT3G03790.2	558	VLQSVQYDNPKER	1.02			Tamm-2	2
AT3G03790.2	558	VLQSVQYDNPKER	1.02			Ts-1	2
AT3G05750.1	362	SASTRKTVDKPNN	1.319			Bor-4	2
AT3G05750.2	259	SASTRKTVDKPNN	1.319			Bor-4	2
AT3G06400.1	38	EAVARSSGSDDDE	1.265			Est-1	2
AT3G06455.1	141	QKNVNKYKGGSDK	1.577			Tsu-1	2
AT3G06455.1	281	EKVEKSSGNDDFV	1.006			Tsu-1	2
AT3G07290.1	51	VASLLKTPNWEKN	1.236			Got-7	2
AT3G07430.1	14	TLRSPVYLPSSAT	1.263			Tsu-1	2
AT3G07470.1	53	KGVREFTFDVETG	1.242			Cvi-0	2
AT3G08670.1	41	NGFSRDSDENLDL	1.016			Cvi-0	2
AT3G08780.1	94	DSRRIDSLRVDSP	1.014			Got-7	2
AT3G08780.1	94	DSRRIDSLRVDSP	1.014			Tamm-2	2
AT3G08780.1	94	DSRRIDSLRVDSP	1.014			Van-0	2
AT3G08780.2	94	DSRRIDSLRVDSP	1.014			Got-7	2
AT3G08780.2	94	DSRRIDSLRVDSP	1.014			Tamm-2	2
AT3G08780.2	94	DSRRIDSLRVDSP	1.014			Van-0	2
AT3G09070.1	516	ETADNGSFREPAM	1.13			Van-0	2
AT3G09080.1	129	RVNSSGSDEQIDE	1.357			C24	2
AT3G09400.1	212	SSDTDRYIPEINS	1.368			Bor-4	2
AT3G09400.1	212	SSDTDRYIPEINS	1.368			Bur-0	2
AT3G09400.1	212	SSDTDRYIPEINS	1.368			C24	2
AT3G09400.1	212	SSDTDRYIPEINS	1.368			Cvi-0	2
AT3G09400.1	212	SSDTDRYIPEINS	1.368			Est-1	2
AT3G09400.1	212	SSDTDRYIPEINS	1.368			Got-7	2
AT3G09400.1	212	SSDTDRYIPEINS	1.368			Ler-1	2
AT3G09400.1	212	SSDTDRYIPEINS	1.368			Lov-5	2
AT3G09400.1	212	SSDTDRYIPEINS	1.368			Nfa-8	2
AT3G09400.1	212	SSDTDRYIPEINS	1.368			Sha	2
AT3G09400.1	212	SSDTDRYIPEINS	1.368			Tamm-2	2
AT3G09400.1	212	SSDTDRYIPEINS	1.368			Ts-1	2
AT3G09400.1	212	SSDTDRYIPEINS	1.368			Tsu-1	2
AT3G09400.1	460	EESPLETLFITER	1.413			Bor-4	2
AT3G09400.1	460	EESPLETLFITER	1.413			C24	2
AT3G09400.1	460	EESPLETLFITER	1.413			Ler-1	2
AT3G09400.1	460	EESPLETLFITER	1.413			Nfa-8	2
AT3G09400.1	460	EESPLETLFITER	1.413			Tsu-1	2
AT3G09400.1	460	EESPLETLFITER	1.413			Van-0	2
AT3G09850.1	69	KDPNFSTPSRGGS	1.949			Bur-0	2
AT3G10500.1	297	QDKHSETLQSSDN	1.729			Bor-4	2
AT3G10500.1	297	QDKHSETLQSSDN	1.729			C24	2
AT3G10500.1	297	QDKHSETLQSSDN	1.729			Cvi-0	2
AT3G10680.1	333	KKEDKFTKPVVGD	1.296			Bur-0	2
AT3G10710.1	59	SPETVETNNNGDS	1.173			Est-1	2
AT3G10980.1	88	EVSRSVTSSSNGS	1.489			Cvi-0	2
AT3G10980.1	88	EVSRSVTSSSNGS	1.489			Van-0	2
AT3G10980.2	88	EVSRSVTSSSNGS	1.489			Cvi-0	2
AT3G10980.2	88	EVSRSVTSSSNGS	1.489			Van-0	2
AT3G11010.1	190	HLSYNKYSGQIPS	1.348			Bor-4	2
AT3G11010.1	190	HLSYNKYSGQIPS	1.348			Est-1	2
AT3G11010.1	190	HLSYNKYSGQIPS	1.348			Fei-0	2
AT3G11010.1	190	HLSYNKYSGQIPS	1.348			Ler-1	2
AT3G11010.1	190	HLSYNKYSGQIPS	1.348			Lov-5	2
AT3G11010.1	190	HLSYNKYSGQIPS	1.348			Rrs-10	2
AT3G11010.1	190	HLSYNKYSGQIPS	1.348			Sha	2
AT3G11010.1	190	HLSYNKYSGQIPS	1.348			Tamm-2	2
AT3G11010.1	190	HLSYNKYSGQIPS	1.348			Ts-1	2
AT3G11010.1	190	HLSYNKYSGQIPS	1.348			Tsu-1	2
AT3G11580.1	66	NNNNGGSGDDVAT	1.112			Bur-0	2
AT3G11580.2	66	NNNNGGSGDDVAT	1.112			Bur-0	2
AT3G11690.1	21	QTKPSDTPSSSPS	2.592			Cvi-0	2
AT3G11720.1	17	RERLNETLSSPEL	1.702			Bay-0	2
AT3G11720.2	17	RERLNETLSSPEL	1.702			Bay-0	2
AT3G12580.1	634	GGMDDDTPAGGSG	1.444			Van-0	2
AT3G12977.1	128	VFYRGRSPKGRKT	1.631			Bay-0	2
AT3G12977.1	128	VFYRGRSPKGRKT	1.631			Bor-4	2
AT3G12977.1	128	VFYRGRSPKGRKT	1.631			Br-0	2
AT3G12977.1	128	VFYRGRSPKGRKT	1.631			Bur-0	2
AT3G12977.1	128	VFYRGRSPKGRKT	1.631			C24	2
AT3G12977.1	128	VFYRGRSPKGRKT	1.631			Cvi-0	2
AT3G12977.1	128	VFYRGRSPKGRKT	1.631			Est-1	2
AT3G12977.1	128	VFYRGRSPKGRKT	1.631			Fei-0	2
AT3G12977.1	128	VFYRGRSPKGRKT	1.631			Lov-5	2
AT3G12977.1	128	VFYRGRSPKGRKT	1.631			Sha	2
AT3G13010.1	336	RAGLFASPEWKKE	1.225			Bur-0	2
AT3G13010.1	336	RAGLFASPEWKKE	1.225			Fei-0	2
AT3G13010.1	336	RAGLFASPEWKKE	1.225			Lov-5	2
AT3G13010.1	336	RAGLFASPEWKKE	1.225			Sha	2
AT3G13150.1	330	MKEKGLTPDTVTY	1.596			C24	2
AT3G13150.1	330	MKEKGLTPDTVTY	1.596			Rrs-10	2
AT3G13150.1	330	MKEKGLTPDTVTY	1.596			Van-0	2
AT3G13590.1	42	VHIFEESPRDSRD	1.181			Cvi-0	2
AT3G14120.1	474	DESPEATQNGCQA	1.493			Bay-0	2
AT3G14120.1	474	DESPEATQNGCQA	1.493			Bor-4	2
AT3G14120.1	474	DESPEATQNGCQA	1.493			Br-0	2
AT3G14120.1	474	DESPEATQNGCQA	1.493			C24	2
AT3G14120.1	474	DESPEATQNGCQA	1.493			Cvi-0	2
AT3G14120.1	474	DESPEATQNGCQA	1.493			Est-1	2
AT3G14120.1	474	DESPEATQNGCQA	1.493			Fei-0	2
AT3G14120.1	474	DESPEATQNGCQA	1.493			Got-7	2
AT3G14120.1	474	DESPEATQNGCQA	1.493			Ler-1	2
AT3G14120.1	474	DESPEATQNGCQA	1.493			Lov-5	2
AT3G14120.1	474	DESPEATQNGCQA	1.493			Nfa-8	2
AT3G14120.1	474	DESPEATQNGCQA	1.493			Rrs-10	2
AT3G14120.1	474	DESPEATQNGCQA	1.493			Rrs-7	2
AT3G14120.1	474	DESPEATQNGCQA	1.493			Sha	2
AT3G14120.1	474	DESPEATQNGCQA	1.493			Tamm-2	2
AT3G14120.1	474	DESPEATQNGCQA	1.493			Ts-1	2
AT3G14120.1	474	DESPEATQNGCQA	1.493			Tsu-1	2
AT3G14120.1	474	DESPEATQNGCQA	1.493			Van-0	2
AT3G14120.2	474	DESPEATQNGCQA	1.493			Bay-0	2
AT3G14120.2	474	DESPEATQNGCQA	1.493			Bor-4	2
AT3G14120.2	474	DESPEATQNGCQA	1.493			Br-0	2
AT3G14120.2	474	DESPEATQNGCQA	1.493			C24	2
AT3G14120.2	474	DESPEATQNGCQA	1.493			Cvi-0	2
AT3G14120.2	474	DESPEATQNGCQA	1.493			Est-1	2
AT3G14120.2	474	DESPEATQNGCQA	1.493			Fei-0	2
AT3G14120.2	474	DESPEATQNGCQA	1.493			Got-7	2
AT3G14120.2	474	DESPEATQNGCQA	1.493			Ler-1	2
AT3G14120.2	474	DESPEATQNGCQA	1.493			Lov-5	2
AT3G14120.2	474	DESPEATQNGCQA	1.493			Nfa-8	2
AT3G14120.2	474	DESPEATQNGCQA	1.493			Rrs-10	2
AT3G14120.2	474	DESPEATQNGCQA	1.493			Rrs-7	2
AT3G14120.2	474	DESPEATQNGCQA	1.493			Sha	2
AT3G14120.2	474	DESPEATQNGCQA	1.493			Tamm-2	2
AT3G14120.2	474	DESPEATQNGCQA	1.493			Ts-1	2
AT3G14120.2	474	DESPEATQNGCQA	1.493			Tsu-1	2
AT3G14120.2	474	DESPEATQNGCQA	1.493			Van-0	2
AT3G14570.1	29	LGPREDSPERATE	1.739			Sha	2
AT3G14590.1	607	SECLSETSDDKSA	1.626			Bay-0	2
AT3G14590.1	607	SECLSETSDDKSA	1.626			Bor-4	2
AT3G14590.1	607	SECLSETSDDKSA	1.626			Br-0	2
AT3G14590.1	607	SECLSETSDDKSA	1.626			Bur-0	2
AT3G14590.1	607	SECLSETSDDKSA	1.626			C24	2
AT3G14590.1	607	SECLSETSDDKSA	1.626			Cvi-0	2
AT3G14590.1	607	SECLSETSDDKSA	1.626			Est-1	2
AT3G14590.1	607	SECLSETSDDKSA	1.626			Fei-0	2
AT3G14590.1	607	SECLSETSDDKSA	1.626			Got-7	2
AT3G14590.1	607	SECLSETSDDKSA	1.626			Lov-5	2
AT3G14590.1	607	SECLSETSDDKSA	1.626			Nfa-8	2
AT3G14590.1	607	SECLSETSDDKSA	1.626			Rrs-10	2
AT3G14590.1	607	SECLSETSDDKSA	1.626			Rrs-7	2
AT3G14590.1	607	SECLSETSDDKSA	1.626			Sha	2
AT3G14590.1	607	SECLSETSDDKSA	1.626			Tamm-2	2
AT3G14590.1	607	SECLSETSDDKSA	1.626			Ts-1	2
AT3G14590.1	607	SECLSETSDDKSA	1.626			Tsu-1	2
AT3G14590.1	607	SECLSETSDDKSA	1.626			Van-0	2
AT3G14940.1	425	LCSCGDSPIADGS	1.004			Bay-0	2
AT3G14940.1	425	LCSCGDSPIADGS	1.004			Bor-4	2
AT3G14940.1	425	LCSCGDSPIADGS	1.004			Br-0	2
AT3G14940.1	425	LCSCGDSPIADGS	1.004			Bur-0	2
AT3G14940.1	425	LCSCGDSPIADGS	1.004			C24	2
AT3G14940.1	425	LCSCGDSPIADGS	1.004			Cvi-0	2
AT3G14940.1	425	LCSCGDSPIADGS	1.004			Est-1	2
AT3G14940.1	425	LCSCGDSPIADGS	1.004			Fei-0	2
AT3G14940.1	425	LCSCGDSPIADGS	1.004			Got-7	2
AT3G14940.1	425	LCSCGDSPIADGS	1.004			Ler-1	2
AT3G14940.1	425	LCSCGDSPIADGS	1.004			Lov-5	2
AT3G14940.1	425	LCSCGDSPIADGS	1.004			Nfa-8	2
AT3G14940.1	425	LCSCGDSPIADGS	1.004			Rrs-10	2
AT3G14940.1	425	LCSCGDSPIADGS	1.004			Rrs-7	2
AT3G14940.1	425	LCSCGDSPIADGS	1.004			Sha	2
AT3G14940.1	425	LCSCGDSPIADGS	1.004			Tamm-2	2
AT3G14940.1	425	LCSCGDSPIADGS	1.004			Ts-1	2
AT3G14940.1	425	LCSCGDSPIADGS	1.004			Tsu-1	2
AT3G14940.1	425	LCSCGDSPIADGS	1.004			Van-0	2
AT3G15070.1	8	RQRNMMTGSDMEQ	1.024			Bay-0	2
AT3G15070.1	8	RQRNMMTGSDMEQ	1.024			Bor-4	2
AT3G15070.1	8	RQRNMMTGSDMEQ	1.024			C24	2
AT3G15070.1	8	RQRNMMTGSDMEQ	1.024			Fei-0	2
AT3G15070.1	8	RQRNMMTGSDMEQ	1.024			Ler-1	2
AT3G15070.1	8	RQRNMMTGSDMEQ	1.024			Rrs-7	2
AT3G15120.1	8	KSSHEVTKNHSGS	1.016			Bay-0	2
AT3G15120.1	8	KSSHEVTKNHSGS	1.016			Br-0	2
AT3G15120.1	8	KSSHEVTKNHSGS	1.016			Bur-0	2
AT3G15120.1	8	KSSHEVTKNHSGS	1.016			C24	2
AT3G15120.1	8	KSSHEVTKNHSGS	1.016			Cvi-0	2
AT3G15120.1	8	KSSHEVTKNHSGS	1.016			Est-1	2
AT3G15120.1	8	KSSHEVTKNHSGS	1.016			Fei-0	2
AT3G15120.1	8	KSSHEVTKNHSGS	1.016			Got-7	2
AT3G15120.1	8	KSSHEVTKNHSGS	1.016			Lov-5	2
AT3G15120.1	8	KSSHEVTKNHSGS	1.016			Nfa-8	2
AT3G15120.1	8	KSSHEVTKNHSGS	1.016			Rrs-10	2
AT3G15120.1	8	KSSHEVTKNHSGS	1.016			Rrs-7	2
AT3G15120.1	8	KSSHEVTKNHSGS	1.016			Sha	2
AT3G15120.1	8	KSSHEVTKNHSGS	1.016			Tamm-2	2
AT3G15120.1	8	KSSHEVTKNHSGS	1.016			Ts-1	2
AT3G15120.1	8	KSSHEVTKNHSGS	1.016			Tsu-1	2
AT3G15120.1	8	KSSHEVTKNHSGS	1.016			Van-0	2
AT3G15120.1	98	RNEDGDSDAPDGW	1.289			Bur-0	2
AT3G15120.1	98	RNEDGDSDAPDGW	1.289			Lov-5	2
AT3G15120.1	98	RNEDGDSDAPDGW	1.289			Nfa-8	2
AT3G15120.1	98	RNEDGDSDAPDGW	1.289			Tamm-2	2
AT3G15120.1	98	RNEDGDSDAPDGW	1.289			Ts-1	2
AT3G15910.1	263	KDIKRGTCPKVGR	1.069			Fei-0	2
AT3G16430.1	194	KFVYDKSPEEVTG	1.495			Tsu-1	2
AT3G16430.2	194	KFVYDKSPEEVTG	1.495			Tsu-1	2
AT3G16530.1	111	GFAFIITPEADNS	1.126			Bay-0	2
AT3G16530.1	111	GFAFIITPEADNS	1.126			C24	2
AT3G16530.1	111	GFAFIITPEADNS	1.126			Got-7	2
AT3G16530.1	111	GFAFIITPEADNS	1.126			Tsu-1	2
AT3G16720.1	233	VPRRTFSEFEDEL	1.236			Cvi-0	2
AT3G17330.1	503	EATDDSTPSTLKF	1.62			Bor-4	2
AT3G17330.1	503	EATDDSTPSTLKF	1.62			Rrs-10	2
AT3G17330.1	503	EATDDSTPSTLKF	1.62			Ts-1	2
AT3G17330.1	503	EATDDSTPSTLKF	1.62			Van-0	2
AT3G17330.2	401	EATDDSTPSTLKF	1.62			Bor-4	2
AT3G17330.2	401	EATDDSTPSTLKF	1.62			Rrs-10	2
AT3G17330.2	401	EATDDSTPSTLKF	1.62			Ts-1	2
AT3G17330.2	401	EATDDSTPSTLKF	1.62			Van-0	2
AT3G17360.1	82	EGRAGNSSDSNPK	1.263			Bay-0	2
AT3G17360.1	82	EGRAGNSSDSNPK	1.263			Fei-0	2
AT3G17360.1	82	EGRAGNSSDSNPK	1.263			Van-0	2
AT3G17360.1	813	RGALVKTDEGIDR	1.269			Bay-0	2
AT3G17360.1	813	RGALVKTDEGIDR	1.269			Fei-0	2
AT3G17360.1	813	RGALVKTDEGIDR	1.269			Van-0	2
AT3G17920.1	375	SEEESTYVNSDQE	1.18			Tsu-1	2
AT3G18165.1	14	VLMLEATPEAARP	1.1			Cvi-0	2
AT3G18350.1	74	ANELRDSFKQEAF	1.011			Tsu-1	2
AT3G19150.1	140	MESSSATKRKQPG	1.002			Got-7	2
AT3G19150.2	140	MESSSATKRKQPG	1.002			Got-7	2
AT3G19210.1	21	DDSSDSYKDDSQD	1.21			Bur-0	2
AT3G19210.1	21	DDSSDSYKDDSQD	1.21			Cvi-0	2
AT3G19210.1	21	DDSSDSYKDDSQD	1.21			Est-1	2
AT3G19210.1	21	DDSSDSYKDDSQD	1.21			Fei-0	2
AT3G19210.1	21	DDSSDSYKDDSQD	1.21			Got-7	2
AT3G19210.1	21	DDSSDSYKDDSQD	1.21			Rrs-10	2
AT3G19210.1	21	DDSSDSYKDDSQD	1.21			Sha	2
AT3G19210.1	21	DDSSDSYKDDSQD	1.21			Tamm-2	2
AT3G19210.1	21	DDSSDSYKDDSQD	1.21			Tsu-1	2
AT3G19510.1	50	AGSHMPTDANGNG	1.371			Bur-0	2
AT3G19860.1	77	DESRELTQEKNDL	2.284			Bay-0	2
AT3G19860.1	77	DESRELTQEKNDL	2.284			Bor-4	2
AT3G19860.1	77	DESRELTQEKNDL	2.284			Tsu-1	2
AT3G19860.2	130	DESRELTQEKNDL	2.284			Bay-0	2
AT3G19860.2	130	DESRELTQEKNDL	2.284			Bor-4	2
AT3G19860.2	130	DESRELTQEKNDL	2.284			Tsu-1	2
AT3G20250.1	690	KFIEHGTPAQREE	1.636			Bur-0	2
AT3G20250.1	690	KFIEHGTPAQREE	1.636			Got-7	2
AT3G20300.1	11	DIGTAATTGGNEG	1.218			Bur-0	2
AT3G20330.1	330	EAARGKYIVDKDL	1.471			Bor-4	2
AT3G20330.1	330	EAARGKYIVDKDL	1.471			Br-0	2
AT3G20330.1	330	EAARGKYIVDKDL	1.471			Bur-0	2
AT3G20330.1	330	EAARGKYIVDKDL	1.471			Got-7	2
AT3G20330.1	330	EAARGKYIVDKDL	1.471			Ler-1	2
AT3G20330.1	330	EAARGKYIVDKDL	1.471			Tamm-2	2
AT3G20550.1	87	KRRRTRTDDERYS	1.702			Bor-4	2
AT3G20860.1	293	SKSEHNTNENRTG	1.158			Bay-0	2
AT3G20860.1	293	SKSEHNTNENRTG	1.158			Bil-5	2
AT3G20860.1	293	SKSEHNTNENRTG	1.158			Bil-7	2
AT3G20860.1	293	SKSEHNTNENRTG	1.158			Bor-1	2
AT3G20860.1	293	SKSEHNTNENRTG	1.158			Bor-4	2
AT3G20860.1	293	SKSEHNTNENRTG	1.158			Br-0	2
AT3G20860.1	293	SKSEHNTNENRTG	1.158			CIBC-17	2
AT3G20860.1	293	SKSEHNTNENRTG	1.158			CS22491	2
AT3G20860.1	293	SKSEHNTNENRTG	1.158			Ct-1	2
AT3G20860.1	293	SKSEHNTNENRTG	1.158			Cvi-0	2
AT3G20860.1	293	SKSEHNTNENRTG	1.158			Eden-1	2
AT3G20860.1	293	SKSEHNTNENRTG	1.158			Eden-2	2
AT3G20860.1	293	SKSEHNTNENRTG	1.158			Edi-0	2
AT3G20860.1	293	SKSEHNTNENRTG	1.158			Est-1	2
AT3G20860.1	293	SKSEHNTNENRTG	1.158			Fab-2	2
AT3G20860.1	293	SKSEHNTNENRTG	1.158			Fab-4	2
AT3G20860.1	293	SKSEHNTNENRTG	1.158			Ga-0	2
AT3G20860.1	293	SKSEHNTNENRTG	1.158			Got-22	2
AT3G20860.1	293	SKSEHNTNENRTG	1.158			Got-7	2
AT3G20860.1	293	SKSEHNTNENRTG	1.158			Gu-0	2
AT3G20860.1	293	SKSEHNTNENRTG	1.158			Kas-2	2
AT3G20860.1	293	SKSEHNTNENRTG	1.158			Knox-10	2
AT3G20860.1	293	SKSEHNTNENRTG	1.158			Kondara	2
AT3G20860.1	293	SKSEHNTNENRTG	1.158			Ler-1	2
AT3G20860.1	293	SKSEHNTNENRTG	1.158			Lov-1	2
AT3G20860.1	293	SKSEHNTNENRTG	1.158			Lov-5	2
AT3G20860.1	293	SKSEHNTNENRTG	1.158			Lp2-2	2
AT3G20860.1	293	SKSEHNTNENRTG	1.158			Lp2-6	2
AT3G20860.1	293	SKSEHNTNENRTG	1.158			Lz-0	2
AT3G20860.1	293	SKSEHNTNENRTG	1.158			Mr-0	2
AT3G20860.1	293	SKSEHNTNENRTG	1.158			Mrk-0	2
AT3G20860.1	293	SKSEHNTNENRTG	1.158			Ms-0	2
AT3G20860.1	293	SKSEHNTNENRTG	1.158			Mz-0	2
AT3G20860.1	293	SKSEHNTNENRTG	1.158			NFA-10	2
AT3G20860.1	293	SKSEHNTNENRTG	1.158			Nd-1	2
AT3G20860.1	293	SKSEHNTNENRTG	1.158			Omo2-1	2
AT3G20860.1	293	SKSEHNTNENRTG	1.158			Omo2-3	2
AT3G20860.1	293	SKSEHNTNENRTG	1.158			Oy-0	2
AT3G20860.1	293	SKSEHNTNENRTG	1.158			Pna-10	2
AT3G20860.1	293	SKSEHNTNENRTG	1.158			Pna-17	2
AT3G20860.1	293	SKSEHNTNENRTG	1.158			Pu2-23	2
AT3G20860.1	293	SKSEHNTNENRTG	1.158			Pu2-7	2
AT3G20860.1	293	SKSEHNTNENRTG	1.158			RRS-10	2
AT3G20860.1	293	SKSEHNTNENRTG	1.158			Ra-0	2
AT3G20860.1	293	SKSEHNTNENRTG	1.158			Rmx-A02	2
AT3G20860.1	293	SKSEHNTNENRTG	1.158			Rmx-A180	2
AT3G20860.1	293	SKSEHNTNENRTG	1.158			Se-0	2
AT3G20860.1	293	SKSEHNTNENRTG	1.158			Shahdara	2
AT3G20860.1	293	SKSEHNTNENRTG	1.158			Sorbo	2
AT3G20860.1	293	SKSEHNTNENRTG	1.158			Spr1-2	2
AT3G20860.1	293	SKSEHNTNENRTG	1.158			Spr1-6	2
AT3G20860.1	293	SKSEHNTNENRTG	1.158			Sq-8	2
AT3G20860.1	293	SKSEHNTNENRTG	1.158			Tamm-2	2
AT3G20860.1	293	SKSEHNTNENRTG	1.158			Tamm-27	2
AT3G20860.1	293	SKSEHNTNENRTG	1.158			Ts-1	2
AT3G20860.1	293	SKSEHNTNENRTG	1.158			Ts-5	2
AT3G20860.1	293	SKSEHNTNENRTG	1.158			Ull2-3	2
AT3G20860.1	293	SKSEHNTNENRTG	1.158			Ull2-5	2
AT3G20860.1	293	SKSEHNTNENRTG	1.158			Uod-1	2
AT3G20860.1	293	SKSEHNTNENRTG	1.158			Uod-7	2
AT3G20860.1	293	SKSEHNTNENRTG	1.158			Var2-1	2
AT3G20860.1	293	SKSEHNTNENRTG	1.158			Var2-6	2
AT3G20860.1	293	SKSEHNTNENRTG	1.158			Wa-1	2
AT3G20860.1	293	SKSEHNTNENRTG	1.158			Wei-0	2
AT3G20860.1	293	SKSEHNTNENRTG	1.158			Ws-0	2
AT3G20860.1	293	SKSEHNTNENRTG	1.158			Ws-2	2
AT3G20860.1	293	SKSEHNTNENRTG	1.158			Wt-5	2
AT3G20860.1	293	SKSEHNTNENRTG	1.158			Yo-0	2
AT3G20860.1	293	SKSEHNTNENRTG	1.158			Zdr-1	2
AT3G20860.1	293	SKSEHNTNENRTG	1.158			Zdr-6	2
AT3G21110.1	14	TLNPVRTPQSFTR	1.39			Bur-0	2
AT3G21110.1	14	TLNPVRTPQSFTR	1.39			Tamm-2	2
AT3G21110.2	14	TLNPVRTPQSFTR	1.39			Bur-0	2
AT3G21110.2	14	TLNPVRTPQSFTR	1.39			Tamm-2	2
AT3G21210.1	539	KRCRACTFPICDD	1.295			Sha	2
AT3G21480.1	134	NSDLSDSDDSGSK	1.245			Van-0	2
AT3G21600.1	219	ESQRNGSYNNGNS	1.199			Bay-0	2
AT3G21600.1	219	ESQRNGSYNNGNS	1.199			Got-7	2
AT3G21600.1	219	ESQRNGSYNNGNS	1.199			Ler-1	2
AT3G21600.1	219	ESQRNGSYNNGNS	1.199			Tamm-2	2
AT3G21600.2	219	ESQRNGSYNNGNS	1.199			Bay-0	2
AT3G21600.2	219	ESQRNGSYNNGNS	1.199			Got-7	2
AT3G21600.2	219	ESQRNGSYNNGNS	1.199			Ler-1	2
AT3G21600.2	219	ESQRNGSYNNGNS	1.199			Tamm-2	2
AT3G21640.1	336	DEGGAKSKSLFWL	1.074			Bur-0	2
AT3G21820.1	437	SKNEEVTISYIDE	1.146			Nfa-8	2
AT3G22070.1	89	SSPPSPTDSSSST	1.121			Bay-0	2
AT3G22070.1	89	SSPPSPTDSSSST	1.121			Bor-4	2
AT3G22070.1	89	SSPPSPTDSSSST	1.121			Br-0	2
AT3G22070.1	89	SSPPSPTDSSSST	1.121			Bur-0	2
AT3G22070.1	89	SSPPSPTDSSSST	1.121			C24	2
AT3G22070.1	89	SSPPSPTDSSSST	1.121			Cvi-0	2
AT3G22070.1	89	SSPPSPTDSSSST	1.121			Est-1	2
AT3G22070.1	89	SSPPSPTDSSSST	1.121			Fei-0	2
AT3G22070.1	89	SSPPSPTDSSSST	1.121			Ler-1	2
AT3G22070.1	89	SSPPSPTDSSSST	1.121			Lov-5	2
AT3G22070.1	89	SSPPSPTDSSSST	1.121			Nfa-8	2
AT3G22070.1	89	SSPPSPTDSSSST	1.121			Rrs-10	2
AT3G22070.1	89	SSPPSPTDSSSST	1.121			Rrs-7	2
AT3G22070.1	89	SSPPSPTDSSSST	1.121			Sha	2
AT3G22070.1	89	SSPPSPTDSSSST	1.121			Tamm-2	2
AT3G22070.1	89	SSPPSPTDSSSST	1.121			Ts-1	2
AT3G22070.1	89	SSPPSPTDSSSST	1.121			Tsu-1	2
AT3G22250.1	36	FLSRGFSPVVMTP	1.7			Cvi-0	2
AT3G22490.1	221	AADKAVTRQDAEG	1.232			Lov-5	2
AT3G22520.1	211	ASLFEETPKEVQT	1.147			Ag-0	2
AT3G22520.1	211	ASLFEETPKEVQT	1.147			An-1	2
AT3G22520.1	211	ASLFEETPKEVQT	1.147			Gy-0	2
AT3G22520.1	211	ASLFEETPKEVQT	1.147			Kin-0	2
AT3G22520.1	211	ASLFEETPKEVQT	1.147			Ren-11	2
AT3G22520.1	211	ASLFEETPKEVQT	1.147			Van-0	2
AT3G22520.1	211	ASLFEETPKEVQT	1.147			Wt-5	2
AT3G22860.1	611	SEKQAFTAPPENV	1.027			Bor-4	2
AT3G22860.1	611	SEKQAFTAPPENV	1.027			C24	2
AT3G22860.1	611	SEKQAFTAPPENV	1.027			Cvi-0	2
AT3G22860.1	611	SEKQAFTAPPENV	1.027			Ler-1	2
AT3G22860.1	611	SEKQAFTAPPENV	1.027			Lov-5	2
AT3G22860.1	611	SEKQAFTAPPENV	1.027			Nfa-8	2
AT3G22860.1	611	SEKQAFTAPPENV	1.027			Sha	2
AT3G22860.1	611	SEKQAFTAPPENV	1.027			Tamm-2	2
AT3G22970.1	344	NSSSSPTDGDDDV	1.359			Bay-0	2
AT3G22970.1	344	NSSSSPTDGDDDV	1.359			Bor-4	2
AT3G22970.1	344	NSSSSPTDGDDDV	1.359			Br-0	2
AT3G22970.1	344	NSSSSPTDGDDDV	1.359			Bur-0	2
AT3G22970.1	344	NSSSSPTDGDDDV	1.359			C24	2
AT3G22970.1	344	NSSSSPTDGDDDV	1.359			Cvi-0	2
AT3G22970.1	344	NSSSSPTDGDDDV	1.359			Got-7	2
AT3G22970.1	344	NSSSSPTDGDDDV	1.359			Ler-1	2
AT3G22970.1	344	NSSSSPTDGDDDV	1.359			Lov-5	2
AT3G22970.1	344	NSSSSPTDGDDDV	1.359			Rrs-10	2
AT3G22970.1	344	NSSSSPTDGDDDV	1.359			Tamm-2	2
AT3G22970.1	344	NSSSSPTDGDDDV	1.359			Ts-1	2
AT3G22970.1	344	NSSSSPTDGDDDV	1.359			Van-0	2
AT3G22970.2	233	NSSSSPTDGDDDV	1.359			Bay-0	2
AT3G22970.2	233	NSSSSPTDGDDDV	1.359			Bor-4	2
AT3G22970.2	233	NSSSSPTDGDDDV	1.359			Br-0	2
AT3G22970.2	233	NSSSSPTDGDDDV	1.359			Bur-0	2
AT3G22970.2	233	NSSSSPTDGDDDV	1.359			C24	2
AT3G22970.2	233	NSSSSPTDGDDDV	1.359			Cvi-0	2
AT3G22970.2	233	NSSSSPTDGDDDV	1.359			Got-7	2
AT3G22970.2	233	NSSSSPTDGDDDV	1.359			Ler-1	2
AT3G22970.2	233	NSSSSPTDGDDDV	1.359			Lov-5	2
AT3G22970.2	233	NSSSSPTDGDDDV	1.359			Rrs-10	2
AT3G22970.2	233	NSSSSPTDGDDDV	1.359			Tamm-2	2
AT3G22970.2	233	NSSSSPTDGDDDV	1.359			Ts-1	2
AT3G22970.2	233	NSSSSPTDGDDDV	1.359			Van-0	2
AT3G23070.1	529	QERFVRTLQDEEE	1.212			Bur-0	2
AT3G23270.1	667	KAAESGYSSNVNR	1.022			Tsu-1	2
AT3G23370.1	330	DSLNFPTDNGTDA	1.062			Got-7	2
AT3G23370.1	330	DSLNFPTDNGTDA	1.062			Rrs-10	2
AT3G23400.1	37	SFSPLTTPKSSRL	1.348			Tsu-1	2
AT3G23540.1	527	SQKESETGDVPGT	1.429			CS22491	2
AT3G23540.1	527	SQKESETGDVPGT	1.429			Knox-10	2
AT3G23540.1	527	SQKESETGDVPGT	1.429			Knox-18	2
AT3G23540.1	527	SQKESETGDVPGT	1.429			Kz-1	2
AT3G23540.1	527	SQKESETGDVPGT	1.429			Omo2-3	2
AT3G23540.1	527	SQKESETGDVPGT	1.429			Pna-10	2
[truncated: 2,305 more rows]

## Sheet: gain
AGI	Protein position	13mer	score	substituted 13mer	New score	Accession	Status
AT1G14150.1	85	YFMPGLSPEDAAA	-1.884	YFMPGLSPENAAA	1.011	Nfa-8	1
AT1G14150.1	85	YFMPGLSPEDAAA	-1.884	YFMPGLSPENAAA	1.011	Rrs-7	1
AT1G14150.1	85	YFMPGLSPEDAAA	-1.884	YFMPGLSPENAAA	1.011	Van-0	1
AT1G14150.2	85	YFMPGLSPEDAAA	-1.884	YFMPGLSPENAAA	1.011	Nfa-8	1
AT1G14150.2	85	YFMPGLSPEDAAA	-1.884	YFMPGLSPENAAA	1.011	Rrs-7	1
AT1G14150.2	85	YFMPGLSPEDAAA	-1.884	YFMPGLSPENAAA	1.011	Van-0	1
AT1G41810.1	117	PDPPGSSLCTERS	-1.24	PDPPGSYLCTEPS	1.308	Nfa-8	1
AT1G41810.1	117	PDPPGSSLCTERS	-1.24	PDPPGSYLCTEPS	1.308	Rrs-10	1
AT1G41810.1	117	PDPPGSSLCTERS	-1.24	PDPPGSYLCTERS	1.094	Br-0	1
AT1G41810.1	117	PDPPGSSLCTERS	-1.24	PDPPGSYLCTERS	1.094	Ler-1	1
AT1G41810.1	117	PDPPGSSLCTERS	-1.24	PDPPGSYLCTERS	1.094	Ts-1	1
AT1G63870.1	698	NLASLETVNMRGC	-1.131	NLASLEYVNMRGC	1.228	Bur-0	1
AT1G65230.1	198	EESWDLSSSSPIA	-1.308	EESWDLTSSSPIA	1.056	Bay-0	1
AT1G65230.1	198	EESWDLSSSSPIA	-1.308	EESWDLTSSSPIA	1.056	Cvi-0	1
AT1G65230.1	198	EESWDLSSSSPIA	-1.308	EESWDLTSSSPIA	1.056	Est-1	1
AT1G65230.1	198	EESWDLSSSSPIA	-1.308	EESWDLTSSSPIA	1.056	Fei-0	1
AT1G65230.1	198	EESWDLSSSSPIA	-1.308	EESWDLTSSSPIA	1.056	Rrs-10	1
AT1G65230.1	198	EESWDLSSSSPIA	-1.308	EESWDLTSSSPIA	1.056	Sha	1
AT3G06350.1	45	TRFFADSSSPRLR	-1.445	SRFSADYSSPRLR	1.222	Bur-0	1
AT3G28030.1	1343	SRSNEGSPSENFE	-1.135	SRSNDGSPSENFE	1.101	Cvi-0	1
AT3G43320.1	384	TDQGWISPLKTTK	-1.382	TDQGWITPLKTTK	1.048	Bay-0	1
AT3G43320.1	384	TDQGWISPLKTTK	-1.382	TDQGWITPLKTTK	1.048	Bur-0	1
AT3G43320.1	384	TDQGWISPLKTTK	-1.382	TDQGWITPLKTTK	1.048	C24	1
AT3G43320.1	384	TDQGWISPLKTTK	-1.382	TDQGWITPLKTTK	1.048	Rrs-10	1
AT3G43320.1	384	TDQGWISPLKTTK	-1.382	TDQGWITPLKTTK	1.048	Sha	1
AT3G43320.1	384	TDQGWISPLKTTK	-1.382	TDQGWITPLKTTK	1.048	Ts-1	1
AT3G43320.1	384	TDQGWISPLKTTK	-1.382	TDQGWITPLKTTK	1.048	Tsu-1	1
AT4G16080.1	109	DLPPRPSLNGSQT	-1.252	DLPPRPTLNGSQT	1.246	Bay-0	1
AT4G16080.1	109	DLPPRPSLNGSQT	-1.252	DLPPRPTLNGSQT	1.246	Cvi-0	1
AT4G16080.1	109	DLPPRPSLNGSQT	-1.252	DLPPRPTLNGSQT	1.246	Est-1	1
AT4G16080.1	109	DLPPRPSLNGSQT	-1.252	DLPPRPTLNGSQT	1.246	Fei-0	1
AT4G16080.1	109	DLPPRPSLNGSQT	-1.252	DLPPRPTLNGSQT	1.246	Got-7	1
AT4G16080.1	109	DLPPRPSLNGSQT	-1.252	DLPPRPTLNGSQT	1.246	Rrs-10	1
AT4G18090.1	182	STDAEESVCNVED	-1.661	STDAEEYVCNVED	1.088	Bur-0	1
AT4G21070.1	447	THPEKRSPTEKPS	-1.51	THPEKQSPTEKPS	1.526	Bor-4	1
AT4G21070.1	447	THPEKRSPTEKPS	-1.51	THPEKQSPTEKPS	1.526	Br-0	1
AT4G21070.1	447	THPEKRSPTEKPS	-1.51	THPEKQSPTEKPS	1.526	Bur-0	1
AT4G21070.1	447	THPEKRSPTEKPS	-1.51	THPEKQSPTEKPS	1.526	C24	1
AT4G21070.1	447	THPEKRSPTEKPS	-1.51	THPEKQSPTEKPS	1.526	Fei-0	1
AT4G21070.1	447	THPEKRSPTEKPS	-1.51	THPEKQSPTEKPS	1.526	Got-7	1
AT4G21070.1	447	THPEKRSPTEKPS	-1.51	THPEKQSPTEKPS	1.526	Ler-1	1
AT4G21070.1	447	THPEKRSPTEKPS	-1.51	THPEKQSPTEKPS	1.526	Lov-5	1
AT4G21070.1	447	THPEKRSPTEKPS	-1.51	THPEKQSPTEKPS	1.526	Rrs-10	1
AT4G21070.1	447	THPEKRSPTEKPS	-1.51	THPEKQSPTEKPS	1.526	Rrs-7	1
AT4G21070.1	447	THPEKRSPTEKPS	-1.51	THPEKQSPTEKPS	1.526	Ts-1	1
AT4G21070.1	447	THPEKRSPTEKPS	-1.51	THPEKQSPTEKPS	1.526	Van-0	1
AT4G30860.1	255	DLAWKDSVVKEDP	-1.905	DLAWKDYVVKEDP	1.147	Bur-0	1
AT5G17090.1	50	TETEGESESEVGD	-1.224	TETEGESEREVGD	1.237	Bor-4	1
AT5G17090.1	50	TETEGESESEVGD	-1.224	TETEGESEREVGD	1.237	Fei-0	1
AT5G17090.1	50	TETEGESESEVGD	-1.224	TETEGETESEVGD	1.631	Nfa-8	1
AT5G17090.1	50	TETEGESESEVGD	-1.224	TETESESEREVGD	1.305	Bay-0	1
AT5G17090.1	50	TETEGESESEVGD	-1.224	TETESESEREVGD	1.305	Br-0	1
AT5G17090.1	50	TETEGESESEVGD	-1.224	TETESESEREVGD	1.305	Bur-0	1
AT5G17090.1	50	TETEGESESEVGD	-1.224	TETESESEREVGD	1.305	Cvi-0	1
AT5G17090.1	50	TETEGESESEVGD	-1.224	TETESESEREVGD	1.305	Est-1	1
AT5G17090.1	50	TETEGESESEVGD	-1.224	TETESESEREVGD	1.305	Got-7	1
AT5G17090.1	50	TETEGESESEVGD	-1.224	TETESESEREVGD	1.305	Ler-1	1
AT5G17090.1	50	TETEGESESEVGD	-1.224	TETESESEREVGD	1.305	Rrs-10	1
AT5G17090.1	50	TETEGESESEVGD	-1.224	TETESESEREVGD	1.305	Rrs-7	1
AT5G17090.1	50	TETEGESESEVGD	-1.224	TETESESEREVGD	1.305	Sha	1
AT5G17090.1	50	TETEGESESEVGD	-1.224	TETESESEREVGD	1.305	Tamm-2	1
AT5G17090.1	50	TETEGESESEVGD	-1.224	TETESESEREVGD	1.305	Tsu-1	1
AT5G17090.1	50	TETEGESESEVGD	-1.224	TETESESEREVGD	1.305	Van-0	1
AT5G20590.1	42	TLEPSLSPYHTAD	-1.281	TLEPSLTPYHTAD	1.013	Bur-0	1
AT5G24030.1	140	SSLYIESGNGDDD	-1.221	SSLYIETGNGDDD	1.369	Van-0	1
AT5G31752.1	207	WIDDESSNKMKKK	-1.452	RIDDESYNKKKKK	1.337	Bur-0	1
AT5G32590.1	68	TPEPTESPEDHRP	-1.053	IAEPTESPEDHRP	1.648	Bur-0	1
AT5G58020.1	27	QLDPAQSLLTLSG	-1.423	QLDPAQYLLTLSG	1.809	Rrs-7	1
AT1G01110.1	168			PYSRTGTGSPSRG	1.05	Bor-4	2
AT1G01110.1	168			PYSRTGTGSPSRG	1.05	Rrs-7	2
AT1G01110.1	168			PYSRTGTGSPSRG	1.05	Sha	2
AT1G01110.1	168			PYSRTGTGSPSRG	1.05	Tamm-2	2
AT1G01110.1	168			PYSRTGTGSPSRG	1.05	Van-0	2
AT1G01800.1	114			QIAEAGSPTDISK	1.84	Bay-0	2
AT1G01800.2	79			QIAEAGSPTDISK	1.84	Bay-0	2
AT1G02080.1	1162			KDRKRETDGNPDF	1.535	Sha	2
AT1G02080.1	1162			KDRKRETDGNPDF	1.535	Tamm-2	2
AT1G02470.1	115			FLSSVETMEGSPD	1.119	Bay-0	2
AT1G02470.2	116			FLSSVETMEGSPD	1.119	Bay-0	2
AT1G02660.1	98			EETAVETDTERRN	1.794	Bay-0	2
AT1G02660.1	98			EETAVETDTERRN	1.794	Bor-4	2
AT1G02660.1	98			EETAVETDTERRN	1.794	Br-0	2
AT1G02660.1	98			EETAVETDTERRN	1.794	Bur-0	2
AT1G02660.1	98			EETAVETDTERRN	1.794	Cvi-0	2
AT1G02660.1	98			EETAVETDTERRN	1.794	Fei-0	2
AT1G02660.1	98			EETAVETDTERRN	1.794	Got-7	2
AT1G02660.1	98			EETAVETDTERRN	1.794	Ler-1	2
AT1G02660.1	98			EETAVETDTERRN	1.794	Lov-5	2
AT1G02660.1	98			EETAVETDTERRN	1.794	Rrs-10	2
AT1G02660.1	98			EETAVETDTERRN	1.794	Tamm-2	2
AT1G02750.1	187			KEGTSSSPLSDSD	1.534	Bay-0	2
AT1G02750.1	187			KEGTSSSPLSDSD	1.534	Br-0	2
AT1G02750.1	187			KEGTSSSPLSDSD	1.534	Cvi-0	2
AT1G02750.1	187			KEGTSSSPLSDSD	1.534	Got-7	2
AT1G02750.1	187			KEGTSSSPLSDSD	1.534	Nfa-8	2
AT1G02750.1	187			KEGTSSSPLSDSD	1.534	Rrs-10	2
AT1G02750.1	187			KEGTSSSPLSDSD	1.534	Sha	2
AT1G02750.1	187			KEGTSSSPLSDSD	1.534	Tamm-2	2
AT1G02750.1	187			KEGTSSSPLSDSD	1.534	Ts-1	2
AT1G02750.1	187			KEGTSSSPLSDSD	1.534	Tsu-1	2
AT1G02750.1	187			NEGTSSSPLSDSD	1.517	Fei-0	2
AT1G02990.1	795			GTTKKATEDSKDR	1.539	Est-1	2
AT1G02990.2	795			GTTKKATEDSKDR	1.539	Est-1	2
AT1G03103.1	125			VGSPRSTPSPSGT	1.979	Sha	2
AT1G03670.1	90			HVHIVEYIISTFP	1.218	Br-0	2
AT1G03670.1	90			HVHIVEYIISTFP	1.218	C24	2
AT1G03670.1	90			HVHIVEYIISTFP	1.218	Nfa-8	2
AT1G04400.1	24			EDNPALTAAAHEG	1.382	Bay-0	2
AT1G04400.2	24			EDNPALTAAAHEG	1.382	Bay-0	2
AT1G04810.1	328			DAVYAETLTKAKG	2.105	Bur-0	2
AT1G04810.1	328			DAVYAETLTKAKG	2.105	C24	2
AT1G04810.1	328			DAVYAETLTKAKG	2.105	Est-1	2
AT1G04810.1	328			DAVYAETLTKAKG	2.105	Got-7	2
AT1G04810.1	328			DAVYAETLTKAKG	2.105	Lov-5	2
AT1G04810.1	328			DAVYAETLTKAKG	2.105	Sha	2
AT1G04810.1	328			DAVYAETLTKAKG	2.105	Tamm-2	2
AT1G04810.1	328			DAVYAETLTKAKG	2.105	Ts-1	2
AT1G04810.1	328			DAVYAETLTKAKG	2.105	Tsu-1	2
AT1G04810.1	328			DAVYAETLTKAKG	2.105	Van-0	2
AT1G05040.1	158			IEIHLPTPDPYSD	1.92	Cvi-0	2
AT1G05577.1	190			RDGSTETGSGNDV	1.998	Sha	2
AT1G06150.1	430			AIRRTNYMSHSHL	1.044	Ts-1	2
AT1G06820.1	463			EDWEGLSPKEYEA	1.595	Bur-0	2
AT1G06820.1	463			EDWEGLSPKEYEA	1.595	Cvi-0	2
AT1G06820.1	463			EDWEGLSPKEYEA	1.595	Got-7	2
AT1G06870.1	66			TWGPSSSPRARPA	1.713	Rrs-7	2
AT1G06870.1	66			TWGPSSSPRARPA	1.713	Sha	2
AT1G06910.1	159			MDESDETESSEES	1.199	Cvi-0	2
AT1G07250.1	328			GDVETNSNDVLPE	1.062	Bur-0	2
AT1G07250.1	328			GDVETNSNDVLPE	1.062	Got-7	2
AT1G07250.1	328			GDVETNSNDVLPE	1.062	Lov-5	2
AT1G07250.1	328			GDVETNSNDVLPE	1.062	Tamm-2	2
AT1G07350.1	308			DRSYSPYYQGRDR	1.7	Cvi-0	2
AT1G07620.1	415			VLKVSGYLENKDN	1.008	C24	2
AT1G07990.1	423			DRDSNLSGDSQPT	1.063	Bay-0	2
AT1G08065.1	210			SKHYYRYIGSLTT	1.227	Tsu-1	2
AT1G08540.1	188			ASNKESSGDLESE	1.035	Bur-0	2
AT1G08540.1	188			ASNKESSGDLESE	1.035	Tsu-1	2
AT1G08580.1	78			MASAQATSEDSKK	1.239	Bur-0	2
AT1G09440.1	456			SDTDRSTPVSRSQ	1.844	Bay-0	2
AT1G09440.1	456			SDTDRSTPVSRSQ	1.844	Bor-4	2
AT1G09440.1	456			SDTDRSTPVSRSQ	1.844	Br-0	2
AT1G09440.1	456			SDTDRSTPVSRSQ	1.844	Bur-0	2
AT1G09440.1	456			SDTDRSTPVSRSQ	1.844	C24	2
AT1G09440.1	456			SDTDRSTPVSRSQ	1.844	Cvi-0	2
AT1G09440.1	456			SDTDRSTPVSRSQ	1.844	Est-1	2
AT1G09440.1	456			SDTDRSTPVSRSQ	1.844	Fei-0	2
AT1G09440.1	456			SDTDRSTPVSRSQ	1.844	Got-7	2
AT1G09440.1	456			SDTDRSTPVSRSQ	1.844	Ler-1	2
AT1G09440.1	456			SDTDRSTPVSRSQ	1.844	Lov-5	2
AT1G09440.1	456			SDTDRSTPVSRSQ	1.844	Nfa-8	2
AT1G09440.1	456			SDTDRSTPVSRSQ	1.844	Rrs-10	2
AT1G09440.1	456			SDTDRSTPVSRSQ	1.844	Rrs-7	2
AT1G09440.1	456			SDTDRSTPVSRSQ	1.844	Sha	2
AT1G09440.1	456			SDTDRSTPVSRSQ	1.844	Tamm-2	2
AT1G09440.1	456			SDTDRSTPVSRSQ	1.844	Ts-1	2
AT1G09440.1	456			SDTDRSTPVSRSQ	1.844	Tsu-1	2
AT1G09440.1	456			SDTDRSTPVSRSQ	1.844	Van-0	2
AT1G09720.1	865			RSLSKRTPSSAGK	1.775	Bay-0	2
AT1G09720.1	865			RSLSKRTPSSAGK	1.775	Bor-4	2
AT1G09720.1	865			RSLSKRTPSSAGK	1.775	Br-0	2
AT1G09720.1	865			RSLSKRTPSSAGK	1.775	Bur-0	2
AT1G09720.1	865			RSLSKRTPSSAGK	1.775	C24	2
AT1G09720.1	865			RSLSKRTPSSAGK	1.775	Cvi-0	2
AT1G09720.1	865			RSLSKRTPSSAGK	1.775	Est-1	2
AT1G09720.1	865			RSLSKRTPSSAGK	1.775	Fei-0	2
AT1G09720.1	865			RSLSKRTPSSAGK	1.775	Got-7	2
AT1G09720.1	865			RSLSKRTPSSAGK	1.775	Ler-1	2
AT1G09720.1	865			RSLSKRTPSSAGK	1.775	Lov-5	2
AT1G09720.1	865			RSLSKRTPSSAGK	1.775	Nfa-8	2
AT1G09720.1	865			RSLSKRTPSSAGK	1.775	Rrs-10	2
AT1G09720.1	865			RSLSKRTPSSAGK	1.775	Rrs-7	2
AT1G09720.1	865			RSLSKRTPSSAGK	1.775	Sha	2
AT1G09720.1	865			RSLSKRTPSSAGK	1.775	Tamm-2	2
AT1G09720.1	865			RSLSKRTPSSAGK	1.775	Ts-1	2
AT1G09720.1	865			RSLSKRTPSSAGK	1.775	Tsu-1	2
AT1G09720.1	865			RSLSKRTPSSAGK	1.775	Van-0	2
AT1G10140.1	59			RSSSSATFSSSAS	1.221	Bur-0	2
AT1G10290.1	840			TESSPRTSGGSSG	1.143	Bay-0	2
AT1G10290.1	840			TESSPRTSGGSSG	1.143	Br-0	2
AT1G10290.1	840			TESSPRTSGGSSG	1.143	Bur-0	2
AT1G10290.1	840			TESSPRTSGGSSG	1.143	C24	2
AT1G10290.1	840			TESSPRTSGGSSG	1.143	Cvi-0	2
AT1G10290.1	840			TESSPRTSGGSSG	1.143	Est-1	2
AT1G10290.1	840			TESSPRTSGGSSG	1.143	Fei-0	2
AT1G10290.1	840			TESSPRTSGGSSG	1.143	Got-7	2
AT1G10290.1	840			TESSPRTSGGSSG	1.143	Lov-5	2
AT1G10290.1	840			TESSPRTSGGSSG	1.143	Nfa-8	2
AT1G10290.1	840			TESSPRTSGGSSG	1.143	Rrs-10	2
AT1G10290.1	840			TESSPRTSGGSSG	1.143	Sha	2
AT1G10290.1	840			TESSPRTSGGSSG	1.143	Tamm-2	2
AT1G10290.1	840			TESSPRTSGGSSG	1.143	Ts-1	2
AT1G10290.1	840			TESSPRTSGGSSG	1.143	Tsu-1	2
AT1G10290.1	840			TESSPRTSGGSSG	1.143	Van-0	2
AT1G10320.1	740			QNSDDQTPKESEE	2.031	Bay-0	2
AT1G10320.1	740			QNSDDQTPKESEE	2.031	Br-0	2
AT1G10320.1	740			QNSDDQTPKESEE	2.031	Bur-0	2
AT1G10320.1	740			QNSDDQTPKESEE	2.031	C24	2
AT1G10320.1	740			QNSDDQTPKESEE	2.031	Cvi-0	2
AT1G10320.1	740			QNSDDQTPKESEE	2.031	Est-1	2
AT1G10320.1	740			QNSDDQTPKESEE	2.031	Fei-0	2
AT1G10320.1	740			QNSDDQTPKESEE	2.031	Got-7	2
AT1G10320.1	740			QNSDDQTPKESEE	2.031	Lov-5	2
AT1G10320.1	740			QNSDDQTPKESEE	2.031	Nfa-8	2
AT1G10320.1	740			QNSDDQTPKESEE	2.031	Rrs-10	2
AT1G10320.1	740			QNSDDQTPKESEE	2.031	Sha	2
AT1G10320.1	740			QNSDDQTPKESEE	2.031	Tamm-2	2
AT1G10320.1	740			QNSDDQTPKESEE	2.031	Ts-1	2
AT1G10320.1	740			QNSDDQTPKESEE	2.031	Tsu-1	2
AT1G10320.1	740			QNSDDQTPKESEE	2.031	Van-0	2
AT1G11570.1	8			AETNKGTEEEVAS	1.121	Tsu-1	2
AT1G11910.1	56			VESKRETPLRAYR	1.501	Bur-0	2
AT1G12040.1	707			TPSYEPTPEYSYT	1.863	Bur-0	2
AT1G12530.1	180			NKGEAYSDDEEDP	1.445	Bur-0	2
AT1G12760.1	169			RTTTTTTPRSRSS	1.902	Bor-4	2
AT1G12760.1	169			RTTTTTTPRSRSS	1.902	Bur-0	2
AT1G12760.1	169			RTTTTTTPRSRSS	1.902	Lov-5	2
AT1G12760.1	169			RTTTTTTPRSRSS	1.902	Nfa-8	2
AT1G12760.1	169			RTTTTTTPRSRSS	1.902	Rrs-10	2
AT1G12760.1	169			RTTTTTTPRSRSS	1.902	Rrs-7	2
AT1G12760.2	98			RTTTTTTPRSRSS	1.902	Bor-4	2
AT1G12760.2	98			RTTTTTTPRSRSS	1.902	Bur-0	2
AT1G12760.2	98			RTTTTTTPRSRSS	1.902	Lov-5	2
AT1G12760.2	98			RTTTTTTPRSRSS	1.902	Nfa-8	2
AT1G12760.2	98			RTTTTTTPRSRSS	1.902	Rrs-10	2
AT1G12760.2	98			RTTTTTTPRSRSS	1.902	Rrs-7	2
AT1G12800.1	402			VSVELKSPPTRSS	1.084	Cvi-0	2
AT1G12800.1	402			VSVELKSPPTRSS	1.084	Ts-1	2
AT1G13510.1	24			RQPPPESPNSGIL	1.138	Fei-0	2
AT1G13510.1	24			RQPPPESPNSGIL	1.138	Tsu-1	2
AT1G13510.1	24			RQPPPESPNSGIL	1.138	Van-0	2
AT1G14260.1	31			MRTESPTDNAIDI	1.391	Bay-0	2
AT1G14260.2	31			MRTESPTDNAIDI	1.391	Bay-0	2
AT1G14650.1	339			RRSKASTMEEDEI	1.319	Tsu-1	2
AT1G14680.1	273			RKSIKLTSSPIEK	1.637	Bur-0	2
AT1G14680.1	273			RKSIKLTSSPIEK	1.637	Tsu-1	2
AT1G15415.1	25			QAHVKETDCNNSS	1.003	Got-7	2
AT1G15415.1	25			QAHVKETDCNNSS	1.003	Lov-5	2
AT1G15415.1	25			QAHVKETDCNNSS	1.003	Tamm-2	2
AT1G15460.1	70			SRDTEGTLSTVET	1.195	Sha	2
AT1G15750.1	1115			NGSASGTPTAPSV	1.494	Ts-1	2
AT1G15750.2	1115			NGSASGTPTAPSV	1.494	Ts-1	2
AT1G15750.3	1115			NGSASGTPTAPSV	1.494	Ts-1	2
AT1G15750.4	1115			NGSASGTPTAPSV	1.494	Ts-1	2
AT1G15810.1	218			AMTEFLTFYNEEE	1.142	Bur-0	2
AT1G15810.1	218			AMTEFLTFYNEEE	1.142	Tsu-1	2
AT1G15825.1	7			MPPPVQYFPPILT	1.036	Bur-0	2
AT1G15825.1	7			MPPPVQYFPPILT	1.036	Tsu-1	2
AT1G15830.1	472			GGRGRGSGKVAGG	1.17	Bur-0	2
AT1G16310.1	23			RNTFFGTRTHSDR	1.097	Rrs-7	2
AT1G16310.1	23			RNTFFGTRTHSDR	1.097	Ts-1	2
AT1G16380.1	419			EKSFAHTKTSLEL	1.151	Rrs-7	2
AT1G16380.1	419			EKSFAHTKTSLEL	1.151	Ts-1	2
AT1G16460.1	46			DASWYMTPEQRNP	2.082	Bor-4	2
AT1G16460.1	46			DASWYMTPEQRNP	2.082	Br-0	2
AT1G16460.1	46			DASWYMTPEQRNP	2.082	Cvi-0	2
AT1G16460.1	46			DASWYMTPEQRNP	2.082	Lov-5	2
AT1G16460.1	46			DASWYMTPEQRNP	2.082	Rrs-10	2
AT1G16460.1	46			DASWYMTPEQRNP	2.082	Tamm-2	2
AT1G16460.2	70			DASWYMTPEQRNP	2.082	Bor-4	2
AT1G16460.2	70			DASWYMTPEQRNP	2.082	Br-0	2
AT1G16460.2	70			DASWYMTPEQRNP	2.082	Cvi-0	2
AT1G16460.2	70			DASWYMTPEQRNP	2.082	Lov-5	2
AT1G16460.2	70			DASWYMTPEQRNP	2.082	Rrs-10	2
AT1G16460.2	70			DASWYMTPEQRNP	2.082	Tamm-2	2
AT1G16460.3	46			DASWYMTPEQRNP	2.082	Bor-4	2
AT1G16460.3	46			DASWYMTPEQRNP	2.082	Br-0	2
AT1G16460.3	46			DASWYMTPEQRNP	2.082	Cvi-0	2
AT1G16460.3	46			DASWYMTPEQRNP	2.082	Lov-5	2
AT1G16460.3	46			DASWYMTPEQRNP	2.082	Rrs-10	2
AT1G16460.3	46			DASWYMTPEQRNP	2.082	Tamm-2	2
AT1G16860.1	283			TAKNGQYVKVTGV	1.043	Got-7	2
AT1G16860.1	283			TAKNGQYVKVTGV	1.043	Ts-1	2
AT1G17450.1	755			VRYLSPTIGGTDS	1.454	Br-0	2
AT1G17910.1	752			ETTKLFTGYSGST	1.34	C24	2
AT1G17910.1	752			ETTKLFTGYSGST	1.34	Ts-1	2
AT1G18510.1	94			TFGIAKSPAEEKR	1.567	Bay-0	2
AT1G18510.1	94			TFGIAKSPAEEKR	1.567	C24	2
AT1G18510.1	94			TFGIAKSPAEEKR	1.567	Got-7	2
AT1G18510.1	94			TFGIAKSPAEEKR	1.567	Ts-1	2
AT1G18750.1	149			RIENTEYLDLLEE	1.25	Bor-4	2
AT1G18750.1	149			RIENTEYLDLLEE	1.25	Fei-0	2
AT1G18750.1	149			RIENTEYLDLLEE	1.25	Tsu-1	2
AT1G18750.2	103			RIENTEYLDLLEE	1.25	Bor-4	2
AT1G18750.2	103			RIENTEYLDLLEE	1.25	Fei-0	2
AT1G18750.2	103			RIENTEYLDLLEE	1.25	Tsu-1	2
AT1G18850.1	219			KEAISTTAKVREE	1.008	Bor-4	2
AT1G18850.1	219			KEAISTTAKVREE	1.008	Br-0	2
AT1G18850.1	219			KEAISTTAKVREE	1.008	Bur-0	2
AT1G18850.1	219			KEAISTTAKVREE	1.008	Est-1	2
AT1G18850.1	219			KEAISTTAKVREE	1.008	Fei-0	2
AT1G18850.1	219			KEAISTTAKVREE	1.008	Nfa-8	2
AT1G18850.1	219			KEAISTTAKVREE	1.008	Rrs-10	2
AT1G18850.1	219			KEAISTTAKVREE	1.008	Rrs-7	2
AT1G18850.1	219			KEAISTTAKVREE	1.008	Tsu-1	2
AT1G18850.1	219			KEAISTTAKVREE	1.008	Van-0	2
AT1G19250.1	145			WEVAVQTGDSGDI	1.654	Bor-4	2
AT1G19250.1	145			WEVAVQTGDSGDI	1.654	Br-0	2
AT1G19250.1	145			WEVAVQTGDSGDI	1.654	Bur-0	2
AT1G19250.1	145			WEVAVQTGDSGDI	1.654	C24	2
AT1G19250.1	145			WEVAVQTGDSGDI	1.654	Cvi-0	2
AT1G19250.1	145			WEVAVQTGDSGDI	1.654	Est-1	2
AT1G19250.1	145			WEVAVQTGDSGDI	1.654	Got-7	2
AT1G19250.1	145			WEVAVQTGDSGDI	1.654	Ler-1	2
AT1G19250.1	145			WEVAVQTGDSGDI	1.654	Lov-5	2
AT1G19250.1	145			WEVAVQTGDSGDI	1.654	Tamm-2	2
AT1G19250.1	145			WEVAVQTGDSGDI	1.654	Ts-1	2
AT1G19250.1	145			WEVAVQTGDSGDI	1.654	Tsu-1	2
AT1G19550.1	142			TKTEEKYVISGWA	1.143	Bur-0	2
AT1G19790.1	185			NSRGGGYDDDDDK	1.438	Bur-0	2
AT1G19790.2	185			NSRGGGYDDDDDK	1.438	Bur-0	2
AT1G20060.1	32			RARATPYTTTTKP	1.505	Bur-0	2
AT1G20750.1	572			LKTDLFTEPRGGS	1.577	Tsu-1	2
AT1G20760.1	954			GAEKFSTFDSINS	1.352	Nfa-8	2
AT1G21250.1	633			TATKENTLDEIID	1.561	Bur-0	2
AT1G21250.1	633			TATKENTLDEIIG	1.561	Bor-4	2
AT1G21250.1	633			TATKENTLDEIIG	1.561	Cvi-0	2
AT1G21250.1	633			TATKENTLDEIIG	1.561	Ler-1	2
AT1G21250.1	633			TATKENTLDEIIG	1.561	Rrs-10	2
AT1G21580.1	1528			LERQSKSPSDSST	1.598	Rrs-10	2
AT1G22000.1	138			TLLWSATPTSFPK	1.307	Bay-0	2
AT1G22000.1	138			TLLWSATPTSFPK	1.307	Bor-4	2
AT1G22000.1	138			TLLWSATPTSFPK	1.307	Cvi-0	2
AT1G22000.1	138			TLLWSATPTSFPK	1.307	Lov-5	2
AT1G22060.1	1131			ELRLERYLRQELE	1.419	Br-0	2
AT1G22060.1	1131			ELRLERYLRQELE	1.419	C24	2
AT1G22060.1	1131			ELRLERYLRQELE	1.419	Fei-0	2
AT1G22060.1	1131			ELRLERYLRQELE	1.419	Ler-1	2
AT1G22060.1	1131			ELRLERYLRQELE	1.419	Nfa-8	2
AT1G22110.1	205			QEVEDDSDDLADK	1.267	Cvi-0	2
AT1G22360.1	119			DVPPVSYIVSDGC	1.306	Lov-5	2
AT1G22360.1	119			DVPPVSYIVSDGC	1.306	Rrs-10	2
AT1G22360.2	119			DVPPVSYIVSDGC	1.306	Lov-5	2
AT1G22360.2	119			DVPPVSYIVSDGC	1.306	Rrs-10	2
AT1G22670.1	359			SSSQRSYLSMKSS	1.004	Bur-0	2
AT1G22670.1	359			SSSQRSYLSMKSS	1.004	Lov-5	2
AT1G22670.1	359			SSSQRSYLSMKSS	1.004	Tamm-2	2
AT1G22670.1	359			SSSQRSYLSMKSS	1.004	Tsu-1	2
AT1G22882.1	591			EKEKENTRESLEE	1.042	Bur-0	2
AT1G23020.1	343			CETVELTFSKNPM	1.118	Cvi-0	2
AT1G23020.1	343			CETVELTFSKNPM	1.118	Got-7	2
AT1G23060.1	300			KAKAKATDDHSST	1.064	Bor-4	2
AT1G23060.2	239			KAKAKATDDHSST	1.064	Bor-4	2
AT1G23550.1	25			GEIFDSTSDDADS	1.013	Bay-0	2
AT1G23550.1	25			GEIFDSTSDDADS	1.013	Bur-0	2
AT1G23550.1	25			GEIFDSTSDDADS	1.013	Ler-1	2
AT1G23550.1	25			GEIFDSTSDDADS	1.013	Van-0	2
AT1G23780.1	131			EDPEGESSGMDGP	1.626	Bur-0	2
AT1G23780.1	131			EDPEGESSGMDGP	1.626	Tsu-1	2
AT1G23935.1	615			EEKDSESEEEEDY	1.65	Fei-0	2
AT1G23935.1	615			EEKDSESEEEEDY	1.65	Tsu-1	2
AT1G24130.1	102			REPPFSTEYSTGD	1.171	Mr-0	2
AT1G24230.1	235			VFKRTTSPSGSKS	1.763	Est-1	2
AT1G24230.1	235			VFKRTTSPSGSKS	1.763	Fei-0	2
AT1G24230.1	235			VFKRTTSPSGSKS	1.763	Nfa-8	2
AT1G24280.1	213			DEKLKEYEGGRLS	1.472	Bur-0	2
AT1G24490.1	55			GDTDFVTTGSTSK	1.101	Cvi-0	2
AT1G24490.1	55			GDTDFVTTGSTSK	1.101	Fei-0	2
AT1G25300.1	170			TAEENRSQDEAAS	1.069	Bay-0	2
AT1G25300.1	170			TAEENRSQDEAAS	1.069	Rrs-7	2
AT1G25300.1	183			TTSSSMSPQENTS	1.418	Tamm-2	2
AT1G26240.1	45			VYKPPTYIYSSPP	1.067	Bur-0	2
AT1G26240.1	45			VYKPPTYIYSSPP	1.067	Tsu-1	2
AT1G26460.1	30			SASPIRTISGTPF	1.118	Br-0	2
AT1G26460.1	30			SASPIRTISGTPF	1.118	Bur-0	2
AT1G26460.1	30			SASPIRTISGTPF	1.118	Fei-0	2
AT1G26460.1	30			SASPIRTISGTPF	1.118	Got-7	2
AT1G26460.1	30			SASPIRTISGTPF	1.118	Lov-5	2
AT1G26460.1	30			SASPIRTISGTPF	1.118	Nfa-8	2
AT1G26460.1	30			SASPIRTISGTPF	1.118	Rrs-10	2
AT1G26460.1	30			SASPIRTISGTPF	1.118	Rrs-7	2
AT1G26680.1	830			ESSHDKTPLECPE	1.412	Bur-0	2
AT1G27240.1	98			LKDKATSPPEAAY	1.28	Bur-0	2
AT1G27240.1	98			LKDKATSPPEAAY	1.28	Tsu-1	2
AT1G27850.1	846			KETNVMTADFVES	1.61	Tsu-1	2
AT1G27950.1	55			ATGKATTPSKKCC	1.331	Bay-0	2
AT1G27950.1	55			ATGKATTPSKKCC	1.331	Bor-4	2
AT1G27950.1	55			ATGKATTPSKKCC	1.331	Br-0	2
AT1G27950.1	55			ATGKATTPSKKCC	1.331	Bur-0	2
AT1G27950.1	55			ATGKATTPSKKCC	1.331	C24	2
AT1G27950.1	55			ATGKATTPSKKCC	1.331	Cvi-0	2
AT1G27950.1	55			ATGKATTPSKKCC	1.331	Fei-0	2
AT1G27950.1	55			ATGKATTPSKKCC	1.331	Got-7	2
AT1G27950.1	55			ATGKATTPSKKCC	1.331	Nfa-8	2
AT1G27950.1	55			ATGKATTPSKKCC	1.331	Rrs-10	2
AT1G27950.1	55			ATGKATTPSKKCC	1.331	Rrs-7	2
AT1G27950.1	55			ATGKATTPSKKCC	1.331	Sha	2
AT1G27950.1	55			ATGKATTPSKKCC	1.331	Tamm-2	2
AT1G27950.1	55			ATGKATTPSKKCC	1.331	Tsu-1	2
AT1G27950.1	55			ATGKATTPSKKCC	1.331	Van-0	2
AT1G28050.1	163			FKKRGSSGSSCGR	1.07	Est-1	2
AT1G28050.1	163			FKKRGSSGSSCGR	1.07	Fei-0	2
AT1G28050.1	163			FKKRGSSGSSCGR	1.07	Got-7	2
AT1G28050.1	163			FKKRGSSGSSCGR	1.07	Lov-5	2
AT1G28050.1	163			FKKRGSSGSSCGR	1.07	Nfa-8	2
AT1G28050.1	163			FKKRGSSGSSCGR	1.07	Rrs-10	2
AT1G28050.1	163			FKKRGSSGSSCGR	1.07	Rrs-7	2
AT1G28390.1	281			WAVPLITRGDYDA	1.787	Bor-4	2
AT1G28390.1	281			WAVPLITRGDYDA	1.787	C24	2
AT1G28500.1	57			QSGRRYSDPLLVK	1.127	Van-0	2
AT1G29740.1	989			PLRRQEYHDDTAR	1.607	Bur-0	2
AT1G31240.1	202			ENSDSVTPREILP	1.577	Bur-0	2
AT1G31410.1	229			NNAGEKTPDGETW	1.109	Bur-0	2
AT1G31410.1	229			NNAGEKTPDGETW	1.109	Tamm-2	2
AT1G31660.1	80			AFAVAGTATAGEE	1.301	Bur-0	2
AT1G31870.1	95			RRAHNATAEDGSG	1.128	Est-1	2
AT1G31870.2	95			RRAHNATAEDGSG	1.128	Est-1	2
AT1G31920.1	397			LETIQSTPIEKND	1.428	Bor-4	2
AT1G31920.1	397			LETIQSTPIEKND	1.428	Br-0	2
AT1G31920.1	397			LETIQSTPIEKND	1.428	C24	2
AT1G31920.1	397			LETIQSTPIEKND	1.428	Got-7	2
AT1G31920.1	397			LETIQSTPIEKND	1.428	Lov-5	2
AT1G31920.1	397			LETIQSTPIEKND	1.428	Tamm-2	2
AT1G32010.1	402			KTKKGTSGAERRD	1.295	Tsu-1	2
AT1G32040.1	158			RSTDPETKSKKKK	1.613	Tsu-1	2
AT1G32260.1	113			RLTELSSPKSHTN	1.276	Fei-0	2
AT1G32260.1	117			LSRPKSYTNTTQT	1.117	Ler-1	2
AT1G32260.1	117			LSRPKSYTNTTQT	1.117	Lov-5	2
AT1G32260.1	117			LSRPKSYTNTTQT	1.117	Rrs-7	2
AT1G32440.1	65			ISEDSRTPKAYAE	1.113	Cvi-0	2
AT1G32560.1	97			APVPAPTPVMGHG	1.245	Cvi-0	2
AT1G32870.1	391			RFGEAPSTGDASE	1.153	Bay-0	2
AT1G32870.1	391			RFGEAPSTGDASE	1.153	C24	2
AT1G32870.1	391			RFGEAPSTGDASE	1.153	Rrs-7	2
AT1G32870.1	391			RFGEAPSTGDSSE	1	Bor-4	2
AT1G33010.1	32			SVGRLRYLSKLWR	1.218	Got-7	2
AT1G33220.1	95			RDQDLATLSASEE	1.936	Bur-0	2
AT1G33350.1	36			VISKSRYLNHLKQ	1.214	Bor-4	2
AT1G33350.1	36			VISKSRYLNHLKQ	1.214	Tsu-1	2
AT1G33940.1	58			NSSANETPTSGEA	2.077	Br-0	2
AT1G33940.1	58			NSSANETPTSGEA	2.077	Bur-0	2
AT1G33940.1	58			NSSANETPTSGEA	2.077	C24	2
AT1G33940.1	58			NSSANETPTSGEA	2.077	Col-0	2
AT1G33940.1	58			NSSANETPTSGEA	2.077	Cvi-0	2
AT1G33940.1	58			NSSANETPTSGEA	2.077	Est-1	2
AT1G33940.1	58			NSSANETPTSGEA	2.077	Got-7	2
AT1G33940.1	58			NSSANETPTSGEA	2.077	Lov-5	2
AT1G33940.1	58			NSSANETPTSGEA	2.077	Rrs-10	2
AT1G33940.1	58			NSSANETPTSGEA	2.077	Tamm-2	2
AT1G33940.1	58			NSSANETPTSGEA	2.077	Ts-1	2
AT1G33940.1	58			NSSANETPTSGEA	2.077	Van-0	2
AT1G33980.1	62			AYVSFKSPEDVYE	1.092	Bay-0	2
AT1G33980.1	62			AYVSFKSPEDVYE	1.092	Tsu-1	2
AT1G34220.1	441			SENPFHTPSMGNL	1.962	Sha	2
AT1G34220.1	441			SENPFHTPSMGNL	1.962	Ts-1	2
AT1G34220.2	411			SENPFHTPSMGNL	1.962	Sha	2
AT1G34220.2	411			SENPFHTPSMGNL	1.962	Ts-1	2
AT1G34315.1	118			QVKADEYVNRAMG	1.646	C24	2
AT1G34315.1	118			QVKADEYVNRAMG	1.646	Fei-0	2
AT1G34315.1	118			QVKADEYVNRAMG	1.646	Ts-1	2
AT1G35230.1	60			ANPPPSSPTSAPP	1.633	Tsu-1	2
AT1G35510.1	103			VYRRGSSGSVYRS	1.16	Tamm-2	2
AT1G35520.1	566			RNQWKITFTGSDE	1.566	Bay-0	2
AT1G35520.1	566			RNQWKITFTGSDE	1.566	Bor-4	2
AT1G35520.1	566			RNQWKITFTGSDE	1.566	Br-0	2
AT1G35520.1	566			RNQWKITFTGSDE	1.566	Bur-0	2
AT1G35520.1	566			RNQWKITFTGSDE	1.566	C24	2
AT1G35520.1	566			RNQWKITFTGSDE	1.566	Est-1	2
AT1G35520.1	566			RNQWKITFTGSDE	1.566	Fei-0	2
AT1G35520.1	566			RNQWKITFTGSDE	1.566	Nfa-8	2
AT1G35520.1	566			RNQWKITFTGSDE	1.566	Tamm-2	2
AT1G35520.1	566			RNQWKITFTGSDE	1.566	Ts-1	2
AT1G35520.1	566			RNQWKITFTGSDE	1.566	Tsu-1	2
AT1G35530.1	1257			VRSNACTLEYNDD	1.358	Bur-0	2
AT1G35660.1	110			AAVKSRTTGDISK	1.148	Bur-0	2
AT1G35680.1	62			RTAFTVTPKFAES	1.654	Br-0	2
AT1G35680.1	62			RTAFTVTPKFAES	1.654	Ler-1	2
AT1G35680.1	62			RTAFTVTPKFAES	1.654	Rrs-7	2
AT1G35680.1	62			RTAFTVTPKFAES	1.654	Tamm-2	2
AT1G35710.1	666			NLSRNKYDGRIPR	1.515	Tsu-1	2
AT1G35860.1	374			DLGSSKYMKGNPT	1.55	Tsu-1	2
AT1G37050.1	39			DSRARLSPPAAPP	1.785	Bor-4	2
AT1G37050.1	39			DSRARLSPPAAPP	1.785	Br-0	2
AT1G37050.1	39			DSRARLSPPAAPP	1.785	Fei-0	2
AT1G37050.1	39			DSRARLSPPAAPP	1.785	Lov-5	2
AT1G37050.1	39			DSRARLSPPAAPP	1.785	Sha	2
AT1G37050.1	39			DSRARLSPPAAPP	1.785	Tamm-2	2
AT1G41750.1	91			AEDVLVTPDVPMT	1.333	Tsu-1	2
AT1G41810.1	67			AREDATTDIARET	1.102	Bur-0	2
AT1G41810.1	67			AREDATTDIARET	1.102	C24	2
AT1G42440.1	552			EEDRDDYVPIGSY	1.281	Tsu-1	2
AT1G42580.1	120			DFEKKETLSKTNL	1.037	Tsu-1	2
AT1G42700.1	28			KLAEKITQNAGDT	1.268	Bur-0	2
AT1G43160.1	53			KECESSTSLERPK	1.235	Cvi-0	2
AT1G43160.1	53			KECESSTSLERPK	1.235	Tamm-2	2
AT1G43777.1	232			AGVLPTSPSALPD	1.277	Ler-1	2
AT1G43777.1	232			AGVLPTSPSALPD	1.277	Nfa-8	2
AT1G44191.1	277			KKSPPPTTTPSPS	1.066	Bur-0	2
AT1G44780.1	287			KAKHTETDSENDS	2.565	Bur-0	2
AT1G44780.2	287			KAKHTETDSENDS	2.565	Bur-0	2
AT1G44960.1	231			SAGITETSSDTSA	1.368	Tamm-2	2
AT1G44960.1	231			SAGITETSSDTSA	1.368	Tsu-1	2
AT1G45130.1	633			YKAYFDTPRGNEP	1.699	Sha	2
AT1G47350.1	257			DHHKVLTLGSGEM	1.151	Br-0	2
AT1G47350.1	257			DHHKVLTLGSGEM	1.151	Cvi-0	2
AT1G47350.1	257			DHHKVLTLGSGEM	1.151	Est-1	2
AT1G47350.1	257			DHHKVLTLGSGEM	1.151	Lov-5	2
AT1G47350.1	257			DHHKVLTLGSGEM	1.151	Tamm-2	2
AT1G47350.1	257			DHHKVLTLGSGEM	1.151	Ts-1	2
AT1G47350.1	257			DHHKVLTLGSGEM	1.151	Tsu-1	2
AT1G47470.1	56			VEAPGETPFEEAD	1.441	Bor-4	2
AT1G47660.1	156			NRDNRPYIDTRTC	1.669	Lov-5	2
AT1G47750.1	180			SVSRGLSCDDDDE	1.121	Kz-1	2
AT1G47750.1	180			SVSRGLSCDDDDE	1.121	Spr1-2	2
AT1G47870.1	355			NESDQKTPVGVDT	2.441	Lov-5	2
AT1G47870.1	355			NESDQKTPVGVDT	2.441	Nfa-8	2
AT1G47870.1	355			NESDQKTPVGVDT	2.441	Rrs-10	2
AT1G47890.1	870			RNAFTGYIPSSLA	1.178	Bur-0	2
AT1G47900.1	619			ACMDQETPSEVHV	1.125	Lov-5	2
AT1G47900.1	619			ACMDQETPSEVHV	1.125	Nfa-8	2
AT1G47940.1	223			AARRKETFDDSHI	1.265	Est-1	2
AT1G48090.1	1250			YIENDKYANTLVP	1.204	Tsu-1	2
AT1G48090.2	1250			YIENDKYANTLVP	1.204	Tsu-1	2
AT1G48220.1	15			SEDFRNTADTGPS	1.972	Tsu-1	2
AT1G49270.1	67			ESPPPPSPENSSD	1.255	C24	2
AT1G49270.1	67			ESPPPPSPENSSD	1.255	Ler-1	2
AT1G49270.1	67			ESPPPPSPENSSD	1.255	Sha	2
AT1G49270.1	67			ESPPPPSPENSSD	1.255	Tamm-2	2
AT1G49270.1	67			ESPPPPSPENSSD	1.255	Ts-1	2
AT1G49930.1	125			ALTVLGYVTGVTD	1.193	Bur-0	2
AT1G49930.1	125			ALTVLGYVTGVTD	1.193	C24	2
AT1G49930.1	125			ALTVLGYVTGVTD	1.193	Est-1	2
AT1G49930.1	125			ALTVLGYVTGVTD	1.193	Fei-0	2
AT1G49930.1	125			ALTVLGYVTGVTD	1.193	Lov-5	2
AT1G49930.1	125			ALTVLGYVTGVTD	1.193	Rrs-7	2
AT1G49930.1	125			ALTVLGYVTGVTD	1.193	Sha	2
AT1G49930.1	125			ALTVLGYVTGVTD	1.193	Tamm-2	2
AT1G49930.1	125			ALTVLGYVTGVTD	1.193	Ts-1	2
AT1G49930.1	125			ALTVLGYVTGVTD	1.193	Tsu-1	2
AT1G50410.1	798			ASSSQQSNDDDDD	1.068	Tamm-2	2
AT1G51710.1	387			DAEASASGSGESS	1.017	Bor-4	2
AT1G51710.2	348			DAEASASGSGESS	1.017	Bor-4	2
AT1G51790.1	723			GFGLSRTFDAAEG	1.036	Got-7	2
AT1G51880.1	856			NARRQGSEEMHTS	1.027	Bur-0	2
AT1G51880.1	856			NARRQGSEEMHTS	1.027	Tsu-1	2
AT1G52050.1	185			YWDDGPYFDGVRK	1.139	Est-1	2
AT1G52100.1	52			KAGKKVTGPIHGA	1.441	Est-1	2
AT1G52100.1	52			KAGKKVTGPIHGA	1.441	Nfa-8	2
AT1G52130.1	462			GAYFFPTPPSHDG	2.068	Br-0	2
AT1G52260.1	44			ESNEPGSDSDLDQ	1.199	Bay-0	2
AT1G52260.1	44			ESNEPGSDSDLDQ	1.199	Bor-4	2
AT1G52260.1	44			ESNEPGSDSDLDQ	1.199	C24	2
AT1G52260.1	44			ESNEPGSDSDLDQ	1.199	Cvi-0	2
AT1G52260.1	44			ESNEPGSDSDLDQ	1.199	Fei-0	2
AT1G52260.1	44			ESNEPGSDSDLDQ	1.199	Got-7	2
AT1G52260.1	44			ESNEPGSDSDLDQ	1.199	Ler-1	2
AT1G52260.1	44			ESNEPGSDSDLDQ	1.199	Nfa-8	2
AT1G52260.1	44			ESNEPGSDSDLDQ	1.199	Sha	2
AT1G52260.1	44			ESNEPGSDSDLEQ	1.143	Br-0	2
AT1G52260.1	44			ESNEPGSDSDLEQ	1.143	Rrs-10	2
AT1G52400.1	22			VLTLVGTPTKAQG	1.742	Pro-0	2
AT1G52400.2	22			VLTLVGTPTKAQG	1.742	Pro-0	2
AT1G52615.1	70			KLYSSSYFVSSSK	1.286	Bur-0	2
AT1G52615.1	70			KLYSSSYFVSSSK	1.286	Tsu-1	2
AT1G53100.1	396			EDVARITPSSGAV	1.917	Lov-5	2
AT1G53100.1	396			EDVARITPSSGAV	1.917	Tamm-2	2
AT1G53200.1	221			QPEDADYNGSVSN	1.064	Lov-5	2
AT1G53200.1	221			QPEDADYNGSVSN	1.064	Sha	2
AT1G53200.1	221			QPEDADYNGSVSN	1.064	Tamm-2	2
AT1G53200.2	82			QPEDADYNGSVSN	1.064	Lov-5	2
AT1G53200.2	82			QPEDADYNGSVSN	1.064	Sha	2
AT1G53200.2	82			QPEDADYNGSVSN	1.064	Tamm-2	2
AT1G53420.1	555			SVDPSVYPPPRNG	1.743	Bur-0	2
AT1G54050.1	106			RLERRLSQNLVKK	1.301	Lov-5	2
AT1G55040.1	550			DESKERYVPVEGA	1.465	C24	2
AT1G55370.1	257			EKEEEKTGFGGEE	1.254	Bur-0	2
AT1G55370.1	257			EKEEEKTGFGGEE	1.254	Tsu-1	2
AT1G55370.2	257			EKEEEKTGFGGEE	1.254	Bur-0	2
AT1G55370.2	257			EKEEEKTGFGGEE	1.254	Tsu-1	2
AT1G55600.1	272			DDPRPPSPKRRRY	1.474	Bur-0	2
AT1G55600.1	272			DDPRPPSPKRRRY	1.474	Tsu-1	2
AT1G55650.1	57			SDKKFKTPIVGGK	1.227	Bay-0	2
AT1G55650.1	57			SDKKFKTPIVGGK	1.227	Bor-4	2
AT1G55650.1	57			SDKKFKTPIVGGK	1.227	C24	2
AT1G55650.1	57			SDKKFKTPIVGGK	1.227	Est-1	2
AT1G55650.1	57			SDKKFKTPIVGGK	1.227	Tamm-2	2
AT1G56210.1	28			QIKQDLSPPTIPP	1.477	Rrs-10	2
AT1G56290.1	18			EVHDDSSEGEREK	1.104	Bur-0	2
AT1G56290.1	18			EVHDDSSEGEREK	1.104	Tsu-1	2
AT1G56710.1	223			DSVIIKTPASSPN	1.208	Cvi-0	2
AT1G57800.1	21			CMRCKSTPPPEES	1.165	Tamm-2	2
AT1G58400.1	326			LFQRIATPRVDES	1.137	Rrs-10	2
AT1G58480.1	66			KDYPGGYATGRFS	1.711	Bay-0	2
AT1G58480.1	66			KDYPGGYATGRFS	1.711	Bor-4	2
AT1G58480.1	66			KDYPGGYATGRFS	1.711	Br-0	2
AT1G58480.1	66			KDYPGGYATGRFS	1.711	Bur-0	2
AT1G58480.1	66			KDYPGGYATGRFS	1.711	C24	2
AT1G58480.1	66			KDYPGGYATGRFS	1.711	Cvi-0	2
AT1G58480.1	66			KDYPGGYATGRFS	1.711	Est-1	2
AT1G58480.1	66			KDYPGGYATGRFS	1.711	Lov-5	2
AT1G58480.1	66			KDYPGGYATGRFS	1.711	Rrs-10	2
AT1G58480.1	66			KDYPGGYATGRFS	1.711	Rrs-7	2
AT1G58480.1	66			KDYPGGYATGRFS	1.711	Sha	2
AT1G58480.1	66			KDYPGGYATGRFS	1.711	Tamm-2	2
AT1G58480.1	66			KDYPGGYATGRFS	1.711	Van-0	2
AT1G58480.1	66			KDYPGGYATRRFS	1.466	Ler-1	2
AT1G58480.1	66			KDYSGGYATGRFS	1.481	Tsu-1	2
AT1G58602.1	468			RHYDGESIRDVGD	1.041	Bur-0	2
AT1G58602.2	468			RHYDGESIRDVGD	1.041	Bur-0	2
AT1G59535.1	8			CSTHAGTYDDDSR	1.147	Ler-1	2
AT1G59600.1	297			FRNSRKTLDNRDG	1.462	Bur-0	2
AT1G59760.1	16			EESSDSTPPQKVQ	1.522	Ler-1	2
AT1G59980.1	381			KKSSLLTEPREEG	1.647	Sha	2
AT1G60450.1	125			DIQVFGYIDDLFD	1.255	Bur-0	2
AT1G60620.1	233			FAENPITPTLKDI	1.101	Bay-0	2
AT1G60620.1	233			FAENPITPTLKDI	1.101	Cvi-0	2
AT1G60620.1	233			FAENPITPTLKDI	1.101	Lov-5	2
AT1G60620.1	233			FAENPITPTLKDI	1.101	Tsu-1	2
AT1G61140.1	634			ESETGEYAPLKPS	1.51	Van-0	2
AT1G61260.1	229			RALRVTTPKKNET	2.509	Nfa-8	2
AT1G61260.1	229			RALRVTTPKKNET	2.509	Rrs-10	2
AT1G61680.1	289			ELGLEKYVEKARS	1.465	Bur-0	2
AT1G61680.1	289			ELGLEKYVEKARS	1.465	Tsu-1	2
AT1G61920.1	28			ADDNGNSSGGDGG	1.333	Br-0	2
AT1G61920.1	28			ADDNGNSSGGDGG	1.333	Bur-0	2
AT1G61920.1	28			ADDNGNSSGGDGG	1.333	C24	2
AT1G61920.1	28			ADDNGNSSGGDGG	1.333	Fei-0	2
AT1G61920.1	28			ADDNGNSSGGDGG	1.333	Lov-5	2
AT1G61920.1	28			ADDNGNSSGGDGG	1.333	Nfa-8	2
AT1G61920.1	28			ADDNGNSSGGDGG	1.333	Rrs-10	2
AT1G61920.1	28			ADDNGNSSGGDGG	1.333	Sha	2
AT1G61920.1	28			ADDNGNSSGGDGG	1.333	Tamm-2	2
AT1G61920.1	28			ADDNGNSSGGDGG	1.333	Ts-1	2
AT1G61920.1	28			ADDNGNSSGGDGG	1.333	Tsu-1	2
AT1G61920.1	28			ADDNGNSSGSDGG	1.23	Bor-4	2
AT1G61920.1	28			ADDNGNSSGSDGG	1.23	Est-1	2
AT1G61920.1	28			ADDNGNSSGSDGG	1.23	Rrs-7	2
AT1G62130.1	27			GSSGKRTPPSSPS	2.146	Bay-0	2
AT1G62130.1	27			GSSGKRTPPSSPS	2.146	Bor-4	2
AT1G62130.1	27			GSSGKRTPPSSPS	2.146	Br-0	2
AT1G62130.1	27			GSSGKRTPPSSPS	2.146	C24	2
AT1G62130.1	27			GSSGKRTPPSSPS	2.146	Cvi-0	2
AT1G62130.1	27			GSSGKRTPPSSPS	2.146	Est-1	2
AT1G62130.1	27			GSSGKRTPPSSPS	2.146	Got-7	2
AT1G62130.1	27			GSSGKRTPPSSPS	2.146	Ler-1	2
AT1G62130.1	27			GSSGKRTPPSSPS	2.146	Lov-5	2
AT1G62130.1	27			GSSGKRTPPSSPS	2.146	Nfa-8	2
AT1G62130.1	27			GSSGKRTPPSSPS	2.146	Rrs-10	2
AT1G62130.1	27			GSSGKRTPPSSPS	2.146	Tamm-2	2
AT1G62130.1	27			GSSGKRTPPSSPS	2.146	Tsu-1	2
AT1G62130.1	27			GSSGKRTPPSSPS	2.146	Van-0	2
AT1G62390.1	358			AESAADYILTKEP	1.378	RRS-7	2
AT1G62440.1	579			PTTQSPSPPKYEQ	1.119	Bur-0	2
AT1G62850.2	91			EERASSTGNESTP	1.074	Lov-5	2
AT1G62850.3	91			EERASSTGNESTP	1.074	Lov-5	2
AT1G63055.1	38			HHSPSPSPSSDFD	1.123	Bur-0	2
AT1G63055.1	38			HHSPSPSPSSDFD	1.123	Tsu-1	2
AT1G63210.1	228			MKSLKATETEREV	1.008	Bur-0	2
AT1G63300.1	98			STTGSASGGLVGE	1.02	Fei-0	2
AT1G63300.1	98			STTGSASGGLVGE	1.02	Rrs-7	2
AT1G63300.1	98			STTGSASGGLVGE	1.02	Tsu-1	2
AT1G64180.1	458			TEKPELTKVGVSE	1.261	C24	2
AT1G64180.1	458			TEKPELTKVGVSE	1.261	Fei-0	2
AT1G64180.1	458			TEKPELTKVGVSE	1.261	Ler-1	2
AT1G64180.1	458			TEKPELTKVGVSE	1.261	Sha	2
AT1G64570.1	837			ADRDNNSPPSEKV	1.91	Ts-1	2
AT1G64880.1	267			DNVQGGSEEREER	1.037	Bur-0	2
AT1G64930.1	375			EALRRHSPGNTVL	1.602	Tamm-2	2
AT1G64950.1	331			MANLVKTPDIQKR	1.179	Bur-0	2
AT1G64950.1	331			MANLVKTPDIQKR	1.179	Tsu-1	2
AT1G64960.1	90			SPPTKRYRGTTGT	1.266	Est-1	2
AT1G64960.1	90			SPPTKRYRGTTGT	1.266	Sha	2
AT1G65350.1	208			EDGRTLTDYNIQK	1.074	Tsu-1	2
AT1G65580.1	170			LEVEDTTPYKESL	1.496	Ts-1	2
AT1G65800.1	57			FELGFFTPDSSSR	1.77	Est-1	2
AT1G65920.1	860			LASKLQTNKEKPS	1.013	Tsu-1	2
AT1G66250.1	157			ANLDKLTKVSTPL	1.193	Est-1	2
AT1G66330.1	403			FMMNFETPNDDDD	1.673	Tsu-1	2
AT1G66330.2	403			FMMNFETPNDDDD	1.673	Tsu-1	2
AT1G66600.1	70			HESSSRYMAGLVP	1.117	Bay-0	2
AT1G66600.1	70			HESSSRYMAGLVP	1.117	Tamm-2	2
AT1G66920.1	336			KDLKGNSGEDFIN	1.084	Tsu-1	2
AT1G66950.1	269			EMTVRETLDFSGR	1.313	Bay-0	2
AT1G66950.1	269			EMTVRETLDFSGR	1.313	C24	2
AT1G66950.1	269			EMTVRETLDFSGR	1.313	Rrs-10	2
AT1G66950.1	269			EMTVRETLDFSGR	1.313	Ts-1	2
AT1G66950.1	822			DKQKGETLGTEGS	1.489	Tsu-1	2
AT1G66960.1	701			QAKRDLTPLHSAA	1.048	Bay-0	2
AT1G67130.1	380			QVSKPDYFSWSSA	1.044	Nfa-8	2
AT1G67140.1	492			RRNVTVTSSEKEA	1.484	Tsu-1	2
AT1G67140.1	1825			SVSKDSTLAKPKS	1.056	Bur-0	2
AT1G67140.1	1825			SVSKDSTLAKPKS	1.056	Lov-5	2
AT1G67460.1	67			FLAPVLTLDEKPN	1.02	Cvi-0	2
AT1G67460.1	67			FLAPVLTLDEKPN	1.02	Lov-5	2
AT1G67580.1	387			HETPEPTSTPLRS	1.236	Lov-5	2
AT1G67710.1	268			SGGVKNTDSSPKD	1.271	Bur-0	2
AT1G67710.1	268			SGGVKNTDSSPKD	1.271	Tamm-2	2
AT1G67710.1	268			SGGVKNTDSSPKD	1.271	Ts-1	2
AT1G67820.1	32			SPSPCSTPLSVTK	1.21	Bur-0	2
AT1G68050.1	458			EIPTSWTPPSRLG	1.488	Van-0	2
AT1G68725.1	46			PPTTAASPTTAAP	1.043	Bur-0	2
AT1G68750.1	395			ESDWEKTDNGSQS	1.232	Bur-0	2
AT1G69200.1	88			KKKVVVTDEPLEE	1.05	Bor-4	2
AT1G69200.1	88			KKKVVVTDEPLEE	1.05	Bur-0	2
AT1G69200.1	88			KKKVVVTDEPLEE	1.05	C24	2
AT1G69200.1	88			KKKVVVTDEPLEE	1.05	Cvi-0	2
AT1G69200.1	88			KKKVVVTDEPLEE	1.05	Fei-0	2
AT1G69200.1	88			KKKVVVTDEPLEE	1.05	Rrs-7	2
AT1G69200.1	88			KKKVVVTDEPLEE	1.05	Tamm-2	2
AT1G69230.1	42			TESSAHTPPTQAA	2.04	Sha	2
AT1G69230.2	42			TESSAHTPPTQAA	2.04	Sha	2
AT1G69280.1	161			QPQRNSSPTLEKN	1.859	Bay-0	2
AT1G69280.1	161			QPQRNSSPTLEKN	1.859	Br-0	2
AT1G69280.1	161			QPQRNSSPTLEKN	1.859	C24	2
AT1G69280.1	161			QPQRNSSPTLEKN	1.859	Cvi-0	2
AT1G69280.1	161			QPQRNSSPTLEKN	1.859	Got-7	2
AT1G69280.1	161			QPQRNSSPTLEKN	1.859	Ler-1	2
AT1G69280.1	161			QPQRNSSPTLEKN	1.859	Lov-5	2
AT1G69280.1	161			QPQRNSSPTLEKN	1.859	Nfa-8	2
AT1G69280.1	161			QPQRNSSPTLEKN	1.859	Rrs-10	2
AT1G69280.1	161			QPQRNSSPTLEKN	1.859	Sha	2
AT1G69280.1	161			QPQRNSSPTLEKN	1.859	Ts-1	2
AT1G69870.1	296			RKLKLPTEDDGTV	1.671	Bur-0	2
AT1G70320.1	2828			RPEMETSPSELAL	1.065	Bur-0	2
AT1G70380.1	193			VRSDHETPSFWRP	1.522	Tsu-1	2
AT1G70460.1	19			SADSAPSPDTSSD	1.311	Bay-0	2
AT1G70940.1	438			EEEAERTKDAENG	1.292	Bur-0	2
AT1G70940.1	438			EEEAERTKDAENG	1.292	Rrs-7	2
AT1G70940.1	438			EEEAERTKDAENG	1.292	Tamm-2	2
AT1G71170.1	260			MAAEAATAMPGTA	1.004	Bur-0	2
AT1G71170.1	260			MAAEAATAMPGTA	1.004	Ler-1	2
AT1G71170.1	260			MAAEAATAMPGTA	1.004	Tamm-2	2
AT1G71170.1	260			MAAEAATAMPGTA	1.004	Ts-1	2
AT1G71260.1	43			TPGRGFSGKDAAK	1.707	C24	2
AT1G71260.1	43			TPGRGFSGKDAAK	1.707	Got-7	2
AT1G71260.1	43			TPGRGFSGKDAAK	1.707	Ler-1	2
AT1G71260.1	43			TPGRGFSGKDAAK	1.707	Nfa-8	2
AT1G71260.1	43			TPGRGFSGKDAAK	1.707	Sha	2
AT1G71400.1	780			RDTGALTPTSQLP	1.606	Cvi-0	2
AT1G72220.1	234			TTPRYSSPVEVTP	1.756	Bor-4	2
AT1G72220.1	234			TTPRYSSPVEVTP	1.756	Bur-0	2
AT1G72220.1	234			TTPRYSSPVEVTP	1.756	C24	2
AT1G72220.1	234			TTPRYSSPVEVTP	1.756	Ts-1	2
AT1G72220.1	234			TTPRYSSPVEVTP	1.756	Tsu-1	2
AT1G72350.1	120			VMLRSHSGGNVAN	1.204	Cvi-0	2
AT1G73560.1	27			ATAQGGSPQLTAC	1.174	Bay-0	2
AT1G73560.1	27			ATAQGGSPQLTAC	1.174	Bor-4	2
AT1G73560.1	27			ATAQGGSPQLTAC	1.174	Br-0	2
AT1G73560.1	27			ATAQGGSPQLTAC	1.174	Bur-0	2
AT1G73560.1	27			ATAQGGSPQLTAC	1.174	Cvi-0	2
AT1G73560.1	27			ATAQGGSPQLTAC	1.174	Fei-0	2
AT1G73560.1	27			ATAQGGSPQLTAC	1.174	Ler-1	2
AT1G73560.1	27			ATAQGGSPQLTAC	1.174	Lov-5	2
AT1G73560.1	27			ATAQGGSPQLTAC	1.174	Rrs-10	2
AT1G73560.1	27			ATAQGGSPQLTAC	1.174	Sha	2
AT1G73560.1	27			ATAQGGSPQLTAC	1.174	Tsu-1	2
AT1G73560.1	27			ATAQGGSPQLTAC	1.174	Van-0	2
AT1G73560.1	115			IATPSPTASPGST	1.321	Cvi-0	2
AT1G73680.1	483			YRDRERSVPRYNE	1.51	Bur-0	2
AT1G73680.1	483			YRDRERSVPRYNE	1.51	Tsu-1	2
AT1G73730.1	312			NNADRRTPVVNSD	1.17	Rrs-10	2
AT1G73730.1	312			NNADRRTPVVNSD	1.17	Yo-0	2
AT1G73870.1	70			RLQSSSSPETADK	2.109	Bur-0	2
AT1G73870.1	70			RLQSSSSPETADK	2.109	Tsu-1	2
AT1G73890.1	111			STCSSSSPGEAPS	2.043	Tsu-1	2
AT1G75100.1	403			ASSSEATEVGKDG	1.087	Bur-0	2
AT1G75100.1	403			ASSSEATEVGKDG	1.087	Tsu-1	2
AT1G75940.1	362			ALHDEETDPSQPS	1.406	Tamm-2	2
AT1G75940.1	362			ALHDEETDPSQPS	1.406	Tsu-1	2
AT1G76060.1	74			TSTRRETLSLYRD	1.502	Bur-0	2
AT1G76060.1	74			TSTRRETLSLYRD	1.502	C24	2
AT1G76060.1	74			TSTRRETLSLYRD	1.502	Est-1	2
AT1G76060.1	74			TSTRRETLSLYRD	1.502	Fei-0	2
AT1G76060.1	74			TSTRRETLSLYRD	1.502	Lov-5	2
AT1G76060.1	74			TSTRRETLSLYRD	1.502	Nfa-8	2
AT1G76060.1	74			TSTRRETLSLYRD	1.502	Rrs-7	2
AT1G76060.1	74			TSTRRETLSLYRD	1.502	Tamm-2	2
AT1G76060.1	74			TSTRRETLSLYRD	1.502	Tsu-1	2
AT1G76180.1	146			AAPVVVSPPVEEA	1.246	Rrs-10	2
AT1G76460.1	108			GRPRPPSPYAVIP	1.053	Ts-1	2
AT1G77093.1	62			RRGYCATDEEYPQ	1.284	Van-0	2
AT1G77160.1	224			ENCRRDTGCKKGS	1.675	Fei-0	2
AT1G77280.1	651			KPISSGSPKGQES	1.729	Bor-4	2
AT1G77280.1	651			KPISSGSPKGQES	1.729	Est-1	2
AT1G77620.1	594			RARKVKTTGNQDL	1.2	Tsu-1	2
AT1G78260.1	273			GEATTTSPEITTS	1.296	Bay-0	2
AT1G78460.1	191			EKSKGKSPAYLLA	1.044	Bay-0	2
AT1G78460.1	191			EKSKGKSPAYLLA	1.044	Lov-5	2
AT1G78460.1	191			EKSKGKSPAYLLA	1.044	Sha	2
AT1G78460.1	191			EKSKGKSPAYLLA	1.044	Tamm-2	2
AT1G78970.1	698			QAERDLTPLHRAA	1.07	Ler-1	2
AT1G78970.2	698			QAERDLTPLHRAA	1.07	Ler-1	2
AT1G79360.1	503			PETRGSYLCDTMD	1.022	Bor-4	2
AT1G79360.1	503			PETRGSYLCDTMD	1.022	Est-1	2
AT1G79550.1	166			TEGVAKYLKPSVA	1.004	Cvi-0	2
AT1G79550.1	166			TEGVAKYLKPSVA	1.004	Fei-0	2
AT1G79550.1	166			TEGVAKYLKPSVA	1.004	Sha	2
AT1G79550.1	166			TEGVAKYLKPSVA	1.004	Ts-1	2
AT1G79550.2	166			TEGVAKYLKPSVA	1.004	Cvi-0	2
AT1G79550.2	166			TEGVAKYLKPSVA	1.004	Fei-0	2
AT1G79550.2	166			TEGVAKYLKPSVA	1.004	Sha	2
AT1G79550.2	166			TEGVAKYLKPSVA	1.004	Ts-1	2
AT1G79830.1	540			KEAQALTEERTNN	1.371	C24	2
AT1G79990.1	895			EAVVVDTDSTDGA	1.287	Tamm-2	2
AT1G80010.1	639			RLYVAEYGSGRVD	1.478	Cvi-0	2
AT1G80440.1	196			EDKWTFSPDMARE	1.725	Bay-0	2
AT1G80440.1	196			EDKWTFSPDMARE	1.725	Bor-4	2
AT1G80440.1	196			EDKWTFSPDMARE	1.725	Fei-0	2
AT1G80440.1	196			EDKWTFSPDMARE	1.725	Ler-1	2
AT1G80440.1	196			EDKWTFSPDMARE	1.725	Nfa-8	2
AT1G80440.1	196			EDKWTFSPDMARE	1.725	Sha	2
AT1G80440.1	196			EDKWTFSPDMARE	1.725	Ts-1	2
AT1G80440.1	196			EDKWTFSPDMARE	1.725	Van-0	2
AT2G01310.1	15			RVTRAATKRKAST	1.024	Tsu-1	2
AT2G01390.1	347			EVDDTKSSDDSRV	1.335	Bur-0	2
AT2G01390.1	347			EVHDTKSSDDSRV	1.072	Bor-4	2
AT2G01390.1	347			EVNDTKSSDDSRV	1.144	Bay-0	2
AT2G01430.1	135			SHDDGSTPPRKKL	1.092	Bay-0	2
AT2G01430.1	135			SHDDGSTPPRKKL	1.092	Bor-4	2
AT2G01430.1	135			SHDDGSTPPRKKL	1.092	Bur-0	2
AT2G01430.1	135			SHDDGSTPPRKKL	1.092	C24	2
AT2G01430.1	135			SHDDGSTPPRKKL	1.092	Est-1	2
AT2G01430.1	135			SHDDGSTPPRKKL	1.092	Fei-0	2
AT2G01430.1	135			SHDDGSTPPRKKL	1.092	Got-7	2
AT2G01430.1	135			SHDDGSTPPRKKL	1.092	Ler-1	2
AT2G01430.1	135			SHDDGSTPPRKKL	1.092	Lov-5	2
AT2G01430.1	135			SHDDGSTPPRKKL	1.092	Nfa-8	2
AT2G01430.1	135			SHDDGSTPPRKKL	1.092	Rrs-10	2
AT2G01430.1	135			SHDDGSTPPRKKL	1.092	Rrs-7	2
AT2G01430.1	135			SHDDGSTPPRKKL	1.092	Sha	2
AT2G01430.1	135			SHDDGSTPPRKKL	1.092	Tamm-2	2
AT2G01430.1	135			SHDDGSTPPRKKL	1.092	Ts-1	2
AT2G01430.1	135			SHDDGSTPPRKKL	1.092	Tsu-1	2
AT2G01820.1	456			PSKTSDSPGASPG	1.537	Bay-0	2
AT2G01820.1	456			PSKTSDSPGASPG	1.537	Bor-4	2
AT2G01820.1	456			PSKTSDSPGASPG	1.537	Br-0	2
AT2G01820.1	456			PSKTSDSPGASPG	1.537	Bur-0	2
AT2G01820.1	456			PSKTSDSPGASPG	1.537	C24	2
AT2G01820.1	456			PSKTSDSPGASPG	1.537	Cvi-0	2
AT2G01820.1	456			PSKTSDSPGASPG	1.537	Est-1	2
AT2G01820.1	456			PSKTSDSPGASPG	1.537	Fei-0	2
AT2G01820.1	456			PSKTSDSPGASPG	1.537	Got-7	2
AT2G01820.1	456			PSKTSDSPGASPG	1.537	Ler-1	2
AT2G01820.1	456			PSKTSDSPGASPG	1.537	Lov-5	2
AT2G01820.1	456			PSKTSDSPGASPG	1.537	Rrs-10	2
AT2G01820.1	456			PSKTSDSPGASPG	1.537	Rrs-7	2
AT2G01820.1	456			PSKTSDSPGASPG	1.537	Sha	2
AT2G01820.1	456			PSKTSDSPGASPG	1.537	Tamm-2	2
AT2G01820.1	456			PSKTSDSPGASPG	1.537	Tsu-1	2
AT2G01820.1	456			PSKTTDSPGASPG	1.455	Nfa-8	2
AT2G02170.1	470			QAEQIRTTGKVPS	1.312	Est-1	2
AT2G02170.2	470			QAEQIRTTGKVPS	1.312	Est-1	2
AT2G02550.1	112			ASAQLMTPDDPKR	2.195	Tsu-1	2
AT2G02680.1	354			EDEEVESPFKRIS	1.059	Tamm-2	2
AT2G02710.1	184			VCQDRVSPVECDD	1.068	Bur-0	2
AT2G02710.2	184			VCQDRVSPVECDD	1.068	Bur-0	2
AT2G02710.3	184			VCQDRVSPVECDD	1.068	Bur-0	2
AT2G02870.1	104			QEQQSDSNDNGGD	1.118	Bur-0	2
AT2G02870.2	104			QEQQSDSNDNGGD	1.118	Bur-0	2
AT2G02870.3	104			QEQQSDSNDNGGD	1.118	Bur-0	2
AT2G02955.1	10			TECENDTFDEEDD	1.765	Bay-0	2
AT2G02955.1	10			TECENDTFDEEDD	1.765	Br-0	2
AT2G02955.1	10			TECENDTFDEEDD	1.765	Ler-1	2
AT2G02955.1	10			TECENDTFDEEDD	1.765	Rrs-7	2
AT2G02955.1	10			TECENDTFDEEDD	1.765	Sha	2
AT2G02955.1	10			TECENDTFDEEDD	1.765	Tamm-2	2
AT2G02955.1	10			TECENDTFDEEDD	1.765	Ts-1	2
AT2G03530.1	182			ETAKQETSGPSTE	1	Cvi-0	2
AT2G03530.2	182			ETAKQETSGPSTE	1	Cvi-0	2
AT2G03570.1	82			VAKEEVTLEVTEE	1.723	Tsu-1	2
AT2G04060.1	38			RTPGGQYITTTYD	1.313	Bur-0	2
AT2G04060.1	38			RTPGGQYITTTYD	1.313	Tsu-1	2
AT2G05360.1	220			DRGYLATQGSKRS	1.645	Ler-1	2
AT2G05720.1	16			RIEIAKYSIKRAA	1.236	Bur-0	2
AT2G05720.1	16			RIEITKYSIKRAA	1.154	Tsu-1	2
AT2G05915.1	96			RGLRGRSGDKDLP	1.326	Rrs-10	2
AT2G06040.1	342			EENTTPYVGTGVS	1.279	Bur-0	2
AT2G06040.1	342			EENTTPYVGTGVS	1.279	Nfa-8	2
AT2G06040.1	342			EENTTPYVGTGVS	1.279	Ts-1	2
AT2G06040.1	342			EENTTPYVGTGVS	1.279	Tsu-1	2
AT2G07240.1	624			AGKDGGSPDGDVN	2.313	Tsu-1	2
AT2G07760.1	267			IASGLGTPMATYK	1.405	Rrs-7	2
AT2G07760.1	267			IASGLGTPMATYK	1.405	Ts-1	2
AT2G07760.1	267			IASGLGTPMATYK	1.405	Tsu-1	2
AT2G07760.1	267			IASGLGTPMATYK	1.405	Van-0	2
AT2G07760.1	451			RLGSSFSDGDSLH	1.013	Bur-0	2
AT2G07760.1	451			RLGSSFSDGDSLH	1.013	Tsu-1	2
AT2G11005.1	21			GGGSGGSGGSGDG	1.061	Bur-0	2
AT2G11005.1	37			GDGGGSSDGGGSR	1.397	Bur-0	2
AT2G11010.1	263			EANHKLTMSPPGQ	1.196	Got-7	2
AT2G11520.1	44			SVCKSDYLTYTKP	1.165	C24	2
AT2G11520.1	44			SVCKSDYLTYTKP	1.165	Cvi-0	2
AT2G11520.1	44			SVCKSDYLTYTKP	1.165	Got-7	2
AT2G12475.1	48			DLADCQTPKVDDA	1.076	Bur-0	2
AT2G12875.1	260			RETRDASGAQLTT	1.165	Tsu-1	2
AT2G12935.1	33			RDSREVSGEQTSL	1.273	Bay-0	2
AT2G12935.1	33			RDSREVSGEQTSL	1.273	Bor-4	2
AT2G12935.1	33			RDSREVSGEQTSL	1.273	Br-0	2
AT2G12935.1	33			RDSREVSGEQTSL	1.273	C24	2
AT2G12935.1	33			RDSREVSGEQTSL	1.273	Cvi-0	2
AT2G12935.1	33			RDSREVSGEQTSL	1.273	Est-1	2
AT2G12935.1	33			RDSREVSGEQTSL	1.273	Fei-0	2
AT2G12935.1	33			RDSREVSGEQTSL	1.273	Got-7	2
AT2G12935.1	33			RDSREVSGEQTSL	1.273	Ler-1	2
AT2G12935.1	33			RDSREVSGEQTSL	1.273	Nfa-8	2
AT2G12935.1	33			RDSREVSGEQTSL	1.273	Rrs-10	2
AT2G12935.1	33			RDSREVSGEQTSL	1.273	Rrs-7	2
AT2G12935.1	33			RDSREVSGEQTSL	1.273	Sha	2
AT2G12935.1	33			RDSREVSGEQTSL	1.273	Tamm-2	2
AT2G12935.1	33			RDSREVSGEQTSL	1.273	Ts-1	2
AT2G12935.1	33			RDSREVSGEQTSL	1.273	Tsu-1	2
AT2G12935.1	33			RDSREVSGEQTSL	1.273	Van-0	2
AT2G13510.1	182			ERLRVPTPPLNPE	1.965	Bur-0	2
AT2G13550.1	175			IKQRRTTPESVLR	1.021	Br-0	2
AT2G13550.1	175			IKQRRTTPESVLR	1.021	Rrs-10	2
AT2G13690.1	127			LRSESFTAPKIEV	1.172	Bay-0	2
AT2G13690.1	127			LRSESFTAPKIEV	1.172	Bor-4	2
AT2G13690.1	127			LRSESFTAPKIEV	1.172	Br-0	2
AT2G13690.1	127			LRSESFTAPKIEV	1.172	Bur-0	2
AT2G13690.1	127			LRSESFTAPKIEV	1.172	Cvi-0	2
AT2G13690.1	127			LRSESFTAPKIEV	1.172	Est-1	2
AT2G13690.1	127			LRSESFTAPKIEV	1.172	Fei-0	2
AT2G13690.1	127			LRSESFTAPKIEV	1.172	Got-7	2
AT2G13690.1	127			LRSESFTAPKIEV	1.172	Ler-1	2
AT2G13690.1	127			LRSESFTAPKIEV	1.172	Nfa-8	2
AT2G13690.1	127			LRSESFTAPKIEV	1.172	Ts-1	2
AT2G13690.1	127			LRSESFTAPKIEV	1.172	Tsu-1	2
AT2G14635.1	51			MFDGSDYMSSTRT	1.638	Bur-0	2
AT2G14635.1	51			MFDGSDYMSSTRT	1.638	Tsu-1	2
AT2G14710.1	79			RELPLGTPGLESL	2.074	Bur-0	2
AT2G14710.1	79			RELPLGTPGLESL	2.074	Tsu-1	2
AT2G14830.1	405			YNVFTMSPDQKES	1.209	Bor-4	2
AT2G14830.1	405			YNVFTMSPDQKES	1.209	Br-0	2
AT2G14830.1	405			YNVFTMSPDQKES	1.209	Rrs-10	2
AT2G14830.1	405			YNVFTMSPDQKES	1.209	Sha	2
AT2G14830.1	405			YNVFTMSPDQKES	1.209	Tamm-2	2
AT2G14830.1	405			YNVFTMSPDQKES	1.209	Ts-1	2
AT2G15290.1	94			SPSSVSSDNEVDK	1.139	Bur-0	2
AT2G15420.1	207			TSRERPSGDVLEP	1.001	Bor-4	2
AT2G15420.1	207			TSRERPSGDVLEP	1.001	Bur-0	2
AT2G15420.1	207			TSRERPSGDVLEP	1.001	C24	2
AT2G15420.1	207			TSRERPSGDVLEP	1.001	Cvi-0	2
AT2G15420.1	207			TSRERPSGDVLEP	1.001	Est-1	2
AT2G15420.1	207			TSRERPSGDVLEP	1.001	Fei-0	2
AT2G15420.1	207			TSRERPSGDVLEP	1.001	Lov-5	2
AT2G15420.1	207			TSRERPSGDVLEP	1.001	Nfa-8	2
AT2G15420.1	207			TSRERPSGDVLEP	1.001	Rrs-10	2
AT2G15420.1	207			TSRERPSGDVLEP	1.001	Rrs-7	2
AT2G15420.1	207			TSRERPSGDVLEP	1.001	Sha	2
AT2G15420.1	207			TSRERPSGDVLEP	1.001	Tamm-2	2
AT2G15420.1	207			TSRERPSGDVLEP	1.001	Ts-1	2
AT2G15420.1	207			TSRERPSGDVLEP	1.001	Van-0	2
AT2G15420.1	227			ERDKCGTNGQGEL	1.375	Tamm-2	2
AT2G16040.1	63			SVILDSTPDVSRK	1.09	C24	2
AT2G16140.1	197			RKCDKATQPSTSQ	1.23	Bay-0	2
AT2G16140.1	197			RKCDKATQPSTSQ	1.23	Rrs-10	2
AT2G16270.1	461			EVKPSTYIESNDG	1.778	Tsu-1	2
AT2G16290.1	289			LLVQRFTPAGRRY	1.148	Bor-4	2
AT2G16290.1	289			LLVQRFTPAGRRY	1.148	Tamm-2	2
AT2G16880.1	482			SAHKRGYIVDEVT	1.534	Bur-0	2
AT2G16880.1	482			SAHKRGYIVDEVT	1.534	Tsu-1	2
AT2G16920.1	371			ADRQQKSGRDLED	1.331	Bay-0	2
AT2G16920.1	371			ADRQQKSGRDLED	1.331	Est-1	2
AT2G16920.1	371			ADRQQKSGRDLED	1.331	Tamm-2	2
AT2G17040.1	227			EEEQRETETKEPS	1.804	Bur-0	2
AT2G17040.1	227			EEEQRETETKEPS	1.804	Tsu-1	2
AT2G17110.1	289			KIVEDSSGDEVRK	1.287	Bur-0	2
AT2G17260.1	649			NDEFRGSPRRQII	1.084	Bor-4	2
AT2G17260.1	649			NDEFRGSPRRQII	1.084	C24	2
AT2G17260.1	649			NDEFRGSPRRQII	1.084	Est-1	2
AT2G17260.1	649			NDEFRGSPRRQII	1.084	Got-7	2
AT2G18120.1	14			GTGSSRSNEEDNQ	1.024	Bur-0	2
AT2G18470.1	127			GDTGGSSSDNPPS	1.001	Bur-0	2
AT2G18470.1	127			GDTGGSSSDNPPS	1.001	Tsu-1	2
AT2G18760.1	952			DQTDVETTDKTGE	2.119	Bur-0	2
AT2G18760.1	952			EQTDVETTDKTGE	2.194	Bay-0	2
AT2G18760.1	952			EQTDVETTDKTGE	2.194	Br-0	2
AT2G18760.1	952			EQTDVETTDKTGE	2.194	C24	2
AT2G18760.1	952			EQTDVETTDKTGE	2.194	Cvi-0	2
AT2G18760.1	952			EQTDVETTDKTGE	2.194	Est-1	2
AT2G18760.1	952			EQTDVETTDKTGE	2.194	Fei-0	2
AT2G18760.1	952			EQTDVETTDKTGE	2.194	Got-7	2
AT2G18760.1	952			EQTDVETTDKTGE	2.194	Nfa-8	2
AT2G18760.1	952			EQTDVETTDKTGE	2.194	Rrs-10	2
AT2G18760.1	952			EQTDVETTDKTGE	2.194	Rrs-7	2
AT2G18760.1	952			EQTDVETTDKTGE	2.194	Sha	2
AT2G18760.1	952			EQTDVETTDKTGE	2.194	Tamm-2	2
AT2G18760.1	952			EQTDVETTDKTGE	2.194	Ts-1	2
AT2G18760.1	952			EQTDVETTDKTGE	2.194	Tsu-1	2
AT2G18760.1	952			EQTDVETTDKTGE	2.194	Van-0	2
AT2G19030.1	34			YGAINKYAGPNPP	1.055	Tsu-1	2
AT2G19045.1	54			AEQKNPTPVNEYS	1.611	Bur-0	2
AT2G19240.1	742			KASDATTTNDVEI	1.235	Tsu-1	2
AT2G19910.1	604			ALKAGRYPIDESY	1.225	Sha	2
AT2G20660.1	49			NMRLGLYVSSRRI	1.45	Bur-0	2
AT2G22170.1	160			SAVRNNSPVSLRE	1.386	Nfa-8	2
AT2G22560.1	380			VLDKSSYLQTHFD	1.178	Rrs-10	2
AT2G22560.1	380			VLDKSSYLQTHFD	1.178	Tsu-1	2
AT2G22990.3	416			VDTRQSTDQTRPL	1.061	Bur-0	2
AT2G22990.3	416			VDTRQSTDQTRPL	1.061	Got-7	2
AT2G23170.1	76			TKVPVVTYDDLKP	1.096	Bay-0	2
AT2G23170.1	76			TKVPVVTYDDLKP	1.096	Bor-4	2
AT2G23170.1	76			TKVPVVTYDDLKP	1.096	Br-0	2
AT2G23170.1	76			TKVPVVTYDDLKP	1.096	Bur-0	2
AT2G23170.1	76			TKVPVVTYDDLKP	1.096	C24	2
AT2G23170.1	76			TKVPVVTYDDLKP	1.096	Cvi-0	2
AT2G23170.1	76			TKVPVVTYDDLKP	1.096	Est-1	2
AT2G23170.1	76			TKVPVVTYDDLKP	1.096	Fei-0	2
AT2G23170.1	76			TKVPVVTYDDLKP	1.096	Got-7	2
AT2G23170.1	76			TKVPVVTYDDLKP	1.096	Ler-1	2
AT2G23170.1	76			TKVPVVTYDDLKP	1.096	Lov-5	2
AT2G23170.1	76			TKVPVVTYDDLKP	1.096	Nfa-8	2
AT2G23170.1	76			TKVPVVTYDDLKP	1.096	Rrs-10	2
AT2G23170.1	76			TKVPVVTYDDLKP	1.096	Rrs-7	2
AT2G23170.1	76			TKVPVVTYDDLKP	1.096	Sha	2
AT2G23170.1	76			TKVPVVTYDDLKP	1.096	Tamm-2	2
AT2G23170.1	76			TKVPVVTYDDLKP	1.096	Ts-1	2
AT2G23170.1	76			TKVPVVTYDDLKP	1.096	Tsu-1	2
AT2G23170.1	76			TKVPVVTYDDLKP	1.096	Van-0	2
AT2G23240.2	36			RLMMSETSGGDQE	1.088	Bay-0	2
AT2G23240.2	36			RLMMSETSGGDQE	1.088	Bor-4	2
AT2G23240.2	36			RLMMSETSGGDQE	1.088	Br-0	2
AT2G23240.2	36			RLMMSETSGGDQE	1.088	Bur-0	2
AT2G23240.2	36			RLMMSETSGGDQE	1.088	C24	2
AT2G23240.2	36			RLMMSETSGGDQE	1.088	Cvi-0	2
AT2G23240.2	36			RLMMSETSGGDQE	1.088	Est-1	2
AT2G23240.2	36			RLMMSETSGGDQE	1.088	Fei-0	2
AT2G23240.2	36			RLMMSETSGGDQE	1.088	Got-7	2
AT2G23240.2	36			RLMMSETSGGDQE	1.088	Nfa-8	2
AT2G23240.2	36			RLMMSETSGGDQE	1.088	Rrs-10	2
AT2G23240.2	36			RLMMSETSGGDQE	1.088	Rrs-7	2
AT2G23240.2	36			RLMMSETSGGDQE	1.088	Tamm-2	2
AT2G23240.2	36			RLMMSETSGGDQE	1.088	Ts-1	2
AT2G23240.2	36			RLMMSETSGGDQE	1.088	Tsu-1	2
AT2G23240.2	36			RLMMSETSGGDQE	1.088	Van-0	2
AT2G23290.1	148			EKPLKRTASGGGG	1.949	Bur-0	2
AT2G23290.1	148			EKPLKRTASGGGG	1.949	Tsu-1	2
AT2G23290.1	204			VIESSSSEEEEKD	1.26	Bor-4	2
AT2G23290.1	204			VIESSSSEEEEKD	1.26	Bur-0	2
AT2G23290.1	204			VIESSSSEEEEKD	1.26	Fei-0	2
AT2G23290.1	204			VIESSSSEEEEKD	1.26	Ler-1	2
AT2G23290.1	204			VIESSSSEEEEKD	1.26	Nfa-8	2
AT2G23290.1	204			VIESSSSEEEEKD	1.26	Rrs-10	2
AT2G23290.1	204			VIESSSSEEEEKD	1.26	Tamm-2	2
AT2G23290.1	204			VIESSSSEEEEKD	1.26	Tsu-1	2
AT2G24170.1	161			HVGLKGTFAGKKE	1.006	C24	2
AT2G24450.1	254			AADEAETPSSASN	2.6	HR-10	2
AT2G24450.1	254			AADEAETPSSASN	2.6	NFA-8	2
AT2G24450.1	254			AADEAETPSSASN	2.6	Ren-1	2
AT2G24450.1	254			AADEAETPSSASN	2.6	Sq-1	2
AT2G24720.1	505			DVSYEFTPFEKPN	1.551	Bur-0	2
AT2G24720.1	546			LANRSSYVDFTLP	1.08	Bur-0	2
AT2G24740.1	42			AHATSVSPHAPPQ	1.043	Bur-0	2
AT2G24740.1	207			NDASAGTSSGLGK	1.085	Bur-0	2
AT2G25270.1	34			SPTQPPTASSEKT	1.1	Bay-0	2
AT2G25270.1	34			SPTQPPTASSEKT	1.1	Bor-4	2
AT2G25270.1	34			SPTQPPTASSEKT	1.1	Br-0	2
AT2G25270.1	34			SPTQPPTASSEKT	1.1	Bur-0	2
AT2G25270.1	34			SPTQPPTASSEKT	1.1	C24	2
AT2G25270.1	34			SPTQPPTASSEKT	1.1	Cvi-0	2
AT2G25270.1	34			SPTQPPTASSEKT	1.1	Fei-0	2
AT2G25270.1	34			SPTQPPTASSEKT	1.1	Got-7	2
AT2G25270.1	34			SPTQPPTASSEKT	1.1	Ler-1	2
AT2G25270.1	34			SPTQPPTASSEKT	1.1	Lov-5	2
AT2G25270.1	34			SPTQPPTASSEKT	1.1	Nfa-8	2
AT2G25270.1	34			SPTQPPTASSEKT	1.1	Sha	2
AT2G25270.1	34			SPTQPPTASSEKT	1.1	Tamm-2	2
AT2G25330.1	577			LESGQSTGNDVDN	1.011	Got-7	2
AT2G25330.1	577			LESGQSTGNDVDN	1.011	Rrs-7	2
AT2G25330.1	577			LESGQSTGNDVDN	1.011	Ts-1	2
AT2G25370.1	134			SIITGDSPNPKGE	1.231	Bor-4	2
AT2G25370.1	134			SIITGDSPNPKGE	1.231	Bur-0	2
AT2G25370.1	134			SIITGDSPNPKGE	1.231	Est-1	2
AT2G25370.1	134			SIITGDSPNPKGE	1.231	Tsu-1	2
AT2G25460.1	183			SAIPKKTSTSRRG	1.19	Est-1	2
AT2G25590.1	62			RKIIRPSPPQVDV	1.006	C24	2
AT2G26120.1	87			RVSSSDSGGRGSG	1.287	Tsu-1	2
AT2G26610.1	143			PDSYVLTAITGPS	1.03	Tsu-1	2
AT2G27010.1	337			DLPNLPYLQATVK	1.097	Tsu-1	2
AT2G27150.1	416			FESYRASPRSIGN	1.48	Got-7	2
AT2G27150.2	416			FESYRASPRSIGN	1.48	Got-7	2
AT2G27190.1	151			RRFWFFTPPKSGP	1.973	Bur-0	2
AT2G27190.1	151			RRFWFFTPPKSGP	1.973	Tsu-1	2
AT2G27290.1	52			EEIDKNTSPPSPS	1.321	Tsu-1	2
AT2G27290.1	52			EEIDKNTSPPSSS	1.15	Ler-1	2
AT2G27290.1	52			EEIDKNTSPPSSS	1.15	Tamm-2	2
AT2G28960.1	167			VKTGSTTPMISTL	1.01	Bur-0	2
AT2G28960.1	167			VKTGSTTPMISTL	1.01	Tsu-1	2
AT2G28970.1	443			MPSDAQSPPSLPV	1.614	Tamm-2	2
AT2G29700.1	66			DQAAAGTRGSTPR	1.38	Bay-0	2
AT2G30690.1	711			AEHDMDTLERAND	1.376	Cvi-0	2
AT2G30690.1	711			AEHDMDTLERAND	1.376	Sha	2
AT2G30690.1	711			AEHDMDTLERAND	1.376	Tamm-2	2
AT2G30820.1	325			SSPLSITPGDRPI	1.291	Bor-4	2
AT2G30820.1	325			SSPLSITPGDRPI	1.291	Bur-0	2
AT2G30820.1	325			SSPLSITPGDRPI	1.291	C24	2
AT2G30820.1	325			SSPLSITPGDRPI	1.291	Cvi-0	2
AT2G30820.1	325			SSPLSITPGDRPI	1.291	Est-1	2
AT2G30820.1	325			SSPLSITPGDRPI	1.291	Fei-0	2
AT2G30820.1	325			SSPLSITPGDRPI	1.291	Got-7	2
AT2G30820.1	325			SSPLSITPGDRPI	1.291	Lov-5	2
AT2G30820.1	325			SSPLSITPGDRPI	1.291	Nfa-8	2
AT2G30820.1	325			SSPLSITPGDRPI	1.291	Rrs-10	2
AT2G30820.1	325			SSPLSITPGDRPI	1.291	Rrs-7	2
AT2G30820.1	325			SSPLSITPGDRPI	1.291	Sha	2
AT2G30820.1	325			SSPLSITPGDRPI	1.291	Tamm-2	2
AT2G30820.1	325			SSPLSITPGDRPI	1.291	Ts-1	2
AT2G30820.1	325			SSPLSITPGDRPI	1.291	Tsu-1	2
AT2G30820.1	325			SSPLSITPGDRPI	1.291	Van-0	2
AT2G30820.2	325			SSPLSITPGDRPI	1.291	Bor-4	2
AT2G30820.2	325			SSPLSITPGDRPI	1.291	Bur-0	2
AT2G30820.2	325			SSPLSITPGDRPI	1.291	C24	2
AT2G30820.2	325			SSPLSITPGDRPI	1.291	Cvi-0	2
AT2G30820.2	325			SSPLSITPGDRPI	1.291	Est-1	2
AT2G30820.2	325			SSPLSITPGDRPI	1.291	Fei-0	2
AT2G30820.2	325			SSPLSITPGDRPI	1.291	Got-7	2
AT2G30820.2	325			SSPLSITPGDRPI	1.291	Lov-5	2
AT2G30820.2	325			SSPLSITPGDRPI	1.291	Nfa-8	2
AT2G30820.2	325			SSPLSITPGDRPI	1.291	Rrs-10	2
AT2G30820.2	325			SSPLSITPGDRPI	1.291	Rrs-7	2
AT2G30820.2	325			SSPLSITPGDRPI	1.291	Sha	2
AT2G30820.2	325			SSPLSITPGDRPI	1.291	Tamm-2	2
AT2G30820.2	325			SSPLSITPGDRPI	1.291	Ts-1	2
AT2G30820.2	325			SSPLSITPGDRPI	1.291	Tsu-1	2
AT2G30820.2	325			SSPLSITPGDRPI	1.291	Van-0	2
AT2G31780.1	378			QSSRLKTMSDLEK	1.199	Rrs-7	2
AT2G32275.1	73			DETESDYQNSRVS	1.516	Bur-0	2
AT2G32370.1	62			GEGLGKYQAPRHK	1.127	Tsu-1	2
AT2G32540.1	181			RNSPEATEGSEFS	1.157	Bur-0	2
AT2G32540.1	181			RNSPEATEGSEFS	1.157	Got-7	2
AT2G32840.1	24			VAVSTPTVTASES	1.189	Nfa-8	2
AT2G32840.1	24			VAVSTPTVTASES	1.189	Rrs-10	2
AT2G32840.1	24			VAVSTPTVTASES	1.189	Rrs-7	2
AT2G32840.1	24			VAVSTPTVTASES	1.189	Tsu-1	2
AT2G32840.2	24			VAVSTPTVTASES	1.189	Nfa-8	2
AT2G32840.2	24			VAVSTPTVTASES	1.189	Rrs-10	2
AT2G32840.2	24			VAVSTPTVTASES	1.189	Rrs-7	2
AT2G32840.2	24			VAVSTPTVTASES	1.189	Tsu-1	2
AT2G33540.1	586			QKSDTDSPKAAGT	1.765	Br-0	2
AT2G33540.1	586			QKSDTDSPKAAGT	1.765	C24	2
AT2G33540.1	586			QKSDTDSPKAAGT	1.765	Est-1	2
AT2G33540.1	586			QKSDTDSPKAAGT	1.765	Fei-0	2
AT2G33540.1	586			QKSDTDSPKAAGT	1.765	Rrs-10	2
AT2G33540.1	586			QKSDTDSPKAAGT	1.765	Rrs-7	2
AT2G33540.1	586			QKSDTDSPKAAGT	1.765	Ts-1	2
AT2G33780.1	155			SDSKPSSDDDKER	1.381	Tsu-1	2
AT2G33780.1	155			SDSKPSSDDDKKR	1.185	Bur-0	2
AT2G33780.1	155			SDSKPSSDDDQAR	1.492	Bor-4	2
AT2G33780.1	155			SDSKPSSDDDQAR	1.492	Br-0	2
AT2G33780.1	155			SDSKPSSDDDQAR	1.492	Fei-0	2
AT2G33780.1	155			SDSKPSSDDDQAR	1.492	Ler-1	2
AT2G33780.1	155			SDSKPSSDDDQAR	1.492	Lov-5	2
AT2G33780.1	155			SDSKPSSDDDQAR	1.492	Nfa-8	2
AT2G33780.1	155			SDSKPSSDDDQAR	1.492	Rrs-7	2
AT2G33780.1	155			SDSKPSSDDDQAR	1.492	Sha	2
AT2G33780.1	155			SDSKPSSDDDQER	1.475	Bay-0	2
AT2G33780.1	155			SDSKPSSDDDQER	1.475	Est-1	2
AT2G33780.1	155			SDSKPSSDDDQER	1.475	Got-7	2
AT2G33780.1	155			SDSKPSSDDDQER	1.475	Tamm-2	2
AT2G34185.1	32			ENKRDLSGDSASG	1.446	Ler-1	2
AT2G34185.1	32			ENKRDLSGDSASG	1.446	Lov-5	2
AT2G34185.1	32			ENKRDLSGDSASG	1.446	Sha	2
AT2G34185.1	32			ENKRDLSGDSASG	1.446	Tamm-2	2
AT2G34350.1	76			ASRKSGSGGFFSG	1.306	Bay-0	2
AT2G34350.1	76			ASRKSGSGGFFSG	1.306	Bor-4	2
AT2G34350.1	76			ASRKSGSGGFFSG	1.306	Br-0	2
AT2G34350.1	76			ASRKSGSGGFFSG	1.306	Bur-0	2
AT2G34350.1	76			ASRKSGSGGFFSG	1.306	C24	2
AT2G34350.1	76			ASRKSGSGGFFSG	1.306	Cvi-0	2
AT2G34350.1	76			ASRKSGSGGFFSG	1.306	Est-1	2
AT2G34350.1	76			ASRKSGSGGFFSG	1.306	Fei-0	2
AT2G34350.1	76			ASRKSGSGGFFSG	1.306	Got-7	2
AT2G34350.1	76			ASRKSGSGGFFSG	1.306	Ler-1	2
AT2G34350.1	76			ASRKSGSGGFFSG	1.306	Lov-5	2
AT2G34350.1	76			ASRKSGSGGFFSG	1.306	Rrs-7	2
AT2G34350.1	76			ASRKSGSGGFFSG	1.306	Sha	2
AT2G34350.1	76			ASRKSGSGGFFSG	1.306	Tamm-2	2
AT2G34350.1	76			ASRKSGSGGFFSG	1.306	Ts-1	2
AT2G34350.1	76			ASRKSGSGGFFSG	1.306	Tsu-1	2
AT2G35130.1	470			EMENGPYTADIST	1.03	Fei-0	2
AT2G35140.1	195			DVDREFSFRVTPS	1.214	Tamm-2	2
AT2G35140.2	195			DVDREFSFRVTPS	1.214	Tamm-2	2
AT2G36360.1	199			FGGRGGSGPIMGD	1.872	Ts-1	2
AT2G36360.2	199			FGGRGGSGPIMGD	1.872	Ts-1	2
AT2G36470.1	48			TTTYKSYLPSSDK	1.251	Bur-0	2
AT2G36470.1	48			TTTYKSYLPSSDK	1.251	Tsu-1	2
AT2G36540.1	12			IKKSLLTADDSDD	1.588	Bur-0	2
AT2G36920.1	122			TVSGEEYGTNNSD	1.013	Tamm-2	2
AT2G37390.1	231			DITPLETLDSISK	1.859	Bur-0	2
AT2G37390.1	231			DITPLETLDSISK	1.859	C24	2
AT2G37390.1	231			DITPLETLDSISK	1.859	Got-7	2
AT2G37390.1	231			DITPLETLDSISK	1.859	Nfa-8	2
AT2G37980.1	74			CSSPSSTGSSSSG	1.051	Nfa-8	2
AT2G37980.1	74			CSSPSSTGSSSSG	1.051	Rrs-7	2
AT2G39750.1	441			KEGYVATWQKPFN	1.226	Rrs-10	2
AT2G39870.1	218			EEGLFESPRYVRR	1.329	Br-0	2
AT2G39870.1	218			EEGLFESPRYVRR	1.329	Est-1	2
AT2G39870.1	218			EEGLFESPRYVRR	1.329	Van-0	2
AT2G40310.1	40			QRHGSKSDGKTDN	1.009	Fei-0	2
AT2G40310.1	40			QRHGSKSDGKTDN	1.009	Rrs-10	2
AT2G40310.1	40			QRHGSKSDGKTDN	1.009	Tsu-1	2
AT2G40420.1	209			VQGKTKTPRLFPE	1.882	Bor-4	2
AT2G40420.1	209			VQGKTKTPRLFPE	1.882	Br-0	2
AT2G40420.1	209			VQGKTKTPRLFPE	1.882	C24	2
AT2G40420.1	209			VQGKTKTPRLFPE	1.882	Est-1	2
AT2G40420.1	209			VQGKTKTPRLFPE	1.882	Got-7	2
AT2G40420.1	209			VQGKTKTPRLFPE	1.882	Nfa-8	2
AT2G40420.1	209			VQGKTKTPRLFPE	1.882	Rrs-10	2
AT2G40420.1	209			VQGKTKTPRLFPE	1.882	Ts-1	2
AT2G40440.1	57			SEVFKKTLESDEI	1.308	Fei-0	2
AT2G40440.1	57			SEVFKKTLESDEI	1.308	Rrs-7	2
AT2G40850.1	511			VRSKSPTISPNHD	1.092	Est-1	2
AT2G40940.1	590			RLGICNSPSSSSG	1.021	Bay-0	2
AT2G41020.1	97			ANHRAETAAKRGG	1.4	Cvi-0	2
AT2G41020.1	97			ANHRAETAAKRGG	1.4	Fei-0	2
AT2G41020.1	97			ANHRAETAAKRGG	1.4	Nfa-8	2
AT2G41020.1	97			ANHRAETAAKRGG	1.4	Rrs-10	2
AT2G41020.2	97			ANHRAETAAKRGG	1.4	Cvi-0	2
AT2G41020.2	97			ANHRAETAAKRGG	1.4	Fei-0	2
AT2G41020.2	97			ANHRAETAAKRGG	1.4	Nfa-8	2
AT2G41020.2	97			ANHRAETAAKRGG	1.4	Rrs-10	2
AT2G41440.1	168			ELEDAETPHKQKK	2.231	Est-1	2
AT2G41460.1	207			KEQKSLTRTGKQK	1.51	Cvi-0	2
AT2G41460.1	207			KEQKSLTRTGKQQ	1.224	Bay-0	2
AT2G41460.1	207			KEQKSLTRTGKQQ	1.224	Bor-4	2
AT2G41460.1	207			KEQKSLTRTGKQQ	1.224	Br-0	2
AT2G41460.1	207			KEQKSLTRTGKQQ	1.224	Bur-0	2
AT2G41460.1	207			KEQKSLTRTGKQQ	1.224	C24	2
AT2G41460.1	207			KEQKSLTRTGKQQ	1.224	Est-1	2
AT2G41460.1	207			KEQKSLTRTGKQQ	1.224	Fei-0	2
AT2G41460.1	207			KEQKSLTRTGKQQ	1.224	Got-7	2
AT2G41460.1	207			KEQKSLTRTGKQQ	1.224	Lov-5	2
AT2G41460.1	207			KEQKSLTRTGKQQ	1.224	Nfa-8	2
AT2G41460.1	207			KEQKSLTRTGKQQ	1.224	Rrs-10	2
AT2G41460.1	207			KEQKSLTRTGKQQ	1.224	Rrs-7	2
AT2G41460.1	207			KEQKSLTRTGKQQ	1.224	Sha	2
AT2G41460.1	207			KEQKSLTRTGKQQ	1.224	Tamm-2	2
AT2G41460.1	207			KEQKSLTRTGKQQ	1.224	Ts-1	2
AT2G41460.1	207			KEQKSLTRTGKQQ	1.224	Tsu-1	2
AT2G41460.1	207			KEQKSLTRTGKQQ	1.224	Van-0	2
AT2G41590.1	254			QMTDSSSPIPQTP	1.159	Fei-0	2
AT2G41590.1	254			QMTDSSSPIPQTP	1.159	Sha	2
AT2G42170.1	282			DANMRITIVAPPE	1.076	Bur-0	2
AT2G42170.1	282			DANMRITIVAPPE	1.076	Ts-1	2
AT2G42170.1	282			DANMRITIVAPPE	1.076	Tsu-1	2
AT2G42280.1	224			SSLKRETEDDGKL	1.202	C24	2
AT2G42280.2	224			SSLKRETEDDGKL	1.202	C24	2
AT2G42370.1	76			EEDEIDTLDSKAM	1.158	Bay-0	2
AT2G42370.1	76			EEDEIDTLDSKAM	1.158	Bor-4	2
AT2G42370.1	76			EEDEIDTLDSKAM	1.158	Br-0	2
AT2G42370.1	76			EEDEIDTLDSKAM	1.158	Bur-0	2
AT2G42370.1	76			EEDEIDTLDSKAM	1.158	C24	2
AT2G42370.1	76			EEDEIDTLDSKAM	1.158	Est-1	2
AT2G42370.1	76			EEDEIDTLDSKAM	1.158	Fei-0	2
AT2G42370.1	76			EEDEIDTLDSKAM	1.158	Got-7	2
AT2G42370.1	76			EEDEIDTLDSKAM	1.158	Ler-1	2
AT2G42370.1	76			EEDEIDTLDSKAM	1.158	Lov-5	2
AT2G42370.1	76			EEDEIDTLDSKAM	1.158	Nfa-8	2
AT2G42370.1	76			EEDEIDTLDSKAM	1.158	Rrs-10	2
AT2G42370.1	76			EEDEIDTLDSKAM	1.158	Tamm-2	2
AT2G42370.1	76			EEDEIDTLDSKAM	1.158	Ts-1	2
AT2G42370.1	76			EEDEIDTLDSKAM	1.158	Tsu-1	2
AT2G42550.1	55			LEREIQTLSKLEG	1.231	Bor-4	2
AT2G42550.1	55			LEREIQTLSKLEG	1.231	Got-7	2
AT2G42550.1	55			LEREIQTLSKLEG	1.231	Sha	2
AT2G43160.1	522			ASQNVLSPSNSPG	1.335	Ren-11	2
AT2G43160.2	522			ASQNVLSPSNSPG	1.335	Ren-11	2
AT2G43160.3	522			ASQNVLSPSNSPG	1.335	Ren-11	2
AT2G43160.4	522			ASQNVLSPSNSPG	1.335	Ren-11	2
AT2G43220.1	244			EEVVDVTPFEVIE	1.293	C24	2
AT2G43230.1	85			TPAPVKSPVLKEP	1.168	Sha	2
AT2G43740.1	277			RTLEYQSPEFLDL	1.089	Tamm-2	2
AT2G43740.1	277			RTLEYQSPEFLDV	1.239	Bur-0	2
AT2G43740.1	277			RTLEYQSPEFLDV	1.239	Sha	2
AT2G43740.2	258			RTLEYQSPEFLDL	1.089	Tamm-2	2
AT2G43740.2	258			RTLEYQSPEFLDV	1.239	Bur-0	2
AT2G43740.2	258			RTLEYQSPEFLDV	1.239	Sha	2
AT2G43760.1	117			GLDACKYLIDELK	1.247	Bor-4	2
AT2G43760.2	117			GLDACKYLIDELK	1.247	Bor-4	2
AT2G43970.1	12			TLDSSTTPPTQSD	1.045	Bur-0	2
AT2G43970.2	12			TLDSSTTPPTQSD	1.045	Bur-0	2
AT2G43990.1	104			VRSVAKTPKSAPV	1.57	Bur-0	2
AT2G44000.1	74			VEVRNLTYNNNTS	1.323	Lov-5	2
AT2G44000.1	74			VEVRNLTYNNNTS	1.323	Nfa-8	2
AT2G44000.1	74			VEVRNLTYNNNTS	1.323	Sha	2
AT2G44000.1	74			VEVRNLTYNNNTS	1.323	Tamm-2	2
AT2G44230.1	210			GVCVGTYFSNSPN	1.146	Bay-0	2
AT2G44230.1	210			GVCVGTYFSNSPN	1.146	Bor-4	2
AT2G44230.1	210			GVCVGTYFSNSPN	1.146	Br-0	2
AT2G44230.1	210			GVCVGTYFSNSPN	1.146	C24	2
AT2G44230.1	210			GVCVGTYFSNSPN	1.146	Est-1	2
AT2G44230.1	210			GVCVGTYFSNSPN	1.146	Ler-1	2
AT2G44230.1	210			GVCVGTYFSNSPN	1.146	Nfa-8	2
AT2G44230.1	210			GVCVGTYFSNSPN	1.146	Rrs-7	2
AT2G44230.1	210			GVCVGTYFSNSPN	1.146	Sha	2
AT2G44430.1	297			RKRRKQSGAGEIR	1.313	Bay-0	2
AT2G44430.1	297			RKRRKQSGAGEIR	1.313	Bor-4	2
AT2G44430.1	297			RKRRKQSGAGEIR	1.313	Br-0	2
AT2G44430.1	297			RKRRKQSGAGEIR	1.313	Cvi-0	2
AT2G44430.1	297			RKRRKQSGAGEIR	1.313	Est-1	2
AT2G44430.1	297			RKRRKQSGAGEIR	1.313	Got-7	2
AT2G44430.1	297			RKRRKQSGAGEIR	1.313	Ler-1	2
AT2G44430.1	297			RKRRKQSGAGEIR	1.313	Nfa-8	2
AT2G44430.1	297			RKRRKQSGAGEIR	1.313	Rrs-10	2
AT2G44430.1	297			RKRRKQSGAGEIR	1.313	Sha	2
AT2G44430.1	297			RKRRKQSGAGEIR	1.313	Ts-1	2
AT2G44760.1	356			EQSDNDTPLELKP	1.223	Bay-0	2
AT2G44760.1	356			EQSDNDTPLELKP	1.223	Bor-4	2
AT2G44760.1	356			EQSDNDTPLELKP	1.223	Bur-0	2
AT2G44760.1	356			EQSDNDTPLELKP	1.223	C24	2
AT2G44760.1	356			EQSDNDTPLELKP	1.223	Fei-0	2
AT2G44760.1	356			EQSDNDTPLELKP	1.223	Got-7	2
AT2G44760.1	356			EQSDNDTPLELKP	1.223	Ler-1	2
AT2G44760.1	356			EQSDNDTPLELKP	1.223	Lov-5	2
AT2G44760.1	356			EQSDNDTPLELKP	1.223	Nfa-8	2
AT2G44760.1	356			EQSDNDTPLELKP	1.223	Sha	2
AT2G44760.1	356			EQSDNDTPLELKP	1.223	Tamm-2	2
AT2G44760.1	356			EQSDNDTPLELKP	1.223	Tsu-1	2
AT2G45570.1	359			EESDISTLPYLQA	1.041	Bay-0	2
AT2G45570.1	359			EESDISTLPYLQA	1.041	Bor-4	2
AT2G45570.1	359			EESDISTLPYLQA	1.041	Bur-0	2
AT2G45570.1	359			EESDISTLPYLQA	1.041	Fei-0	2
AT2G45570.1	359			EESDISTLPYLQA	1.041	Got-7	2
AT2G45570.1	359			EESDISTLPYLQA	1.041	Ler-1	2
AT2G45570.1	359			EESDISTLPYLQA	1.041	Nfa-8	2
AT2G45570.1	359			EESDISTLPYLQA	1.041	Rrs-10	2
AT2G45570.1	359			EESDISTLPYLQA	1.041	Rrs-7	2
AT2G45570.1	359			EESDISTLPYLQA	1.041	Ts-1	2
AT2G45570.1	359			EESDISTLPYLQA	1.041	Tsu-1	2
AT2G45570.1	359			EESDISTLPYLQA	1.041	Van-0	2
AT2G45800.1	203			DDTASITEAKEDD	1.233	Tamm-2	2
AT2G45800.2	172			DDTASITEAKEDD	1.233	Tamm-2	2
AT2G45970.1	365			ELDRLVYLKAALS	1.211	Cvi-0	2
AT2G45970.1	365			ELDRLVYLKAALS	1.211	Est-1	2
AT2G45970.1	365			ELDRLVYLKAALS	1.211	Fei-0	2
AT2G45970.1	365			ELDRLVYLKAALS	1.211	Ler-1	2
AT2G45970.1	365			ELDRLVYLKAALS	1.211	Lov-5	2
AT2G45970.1	365			ELDRLVYLKAALS	1.211	Rrs-10	2
AT2G45970.1	365			ELDRLVYLKAALS	1.211	Sha	2
AT2G45970.1	365			ELDRLVYLKAALS	1.211	Tamm-2	2
AT2G45970.1	365			ELDRLVYLKAALS	1.211	Ts-1	2
AT2G46670.1	42			EKLRKVTSDQGSS	1.393	Bur-0	2
AT2G46900.1	60			EIDDETTAEKKNE	1.031	Lov-5	2
AT3G01120.1	273			LVPAGGYIVTTTD	1.113	Fei-0	2
AT3G01160.1	343			KHPPRDTASEAPA	1.146	Bor-4	2
AT3G01160.1	343			KHPPRDTASEAPA	1.146	Lov-5	2
AT3G01160.1	343			KHPPRDTASEAPA	1.146	Ts-1	2
AT3G01320.1	796			KLKSAASGDENSS	1.027	Bay-0	2
AT3G01320.1	796			KLKSAASGDENSS	1.027	Est-1	2
AT3G01320.1	796			KLKSAASGDENSS	1.027	Rrs-7	2
AT3G01320.1	796			KLKSAASGDENSS	1.027	Tsu-1	2
AT3G01620.1	214			KEDDLLTMSDVDE	2.175	Cvi-0	2
AT3G01810.1	373			KSVRSSSDINRSN	1.029	Bay-0	2
AT3G01810.1	373			KSVRSSSDINRSN	1.029	Br-0	2
AT3G01810.1	373			KSVRSSSDINRSN	1.029	Cvi-0	2
AT3G01810.1	373			KSVRSSSDINRSN	1.029	Fei-0	2
AT3G01810.1	373			KSVRSSSDINRSN	1.029	Got-7	2
AT3G01810.1	373			KSVRSSSDINRSN	1.029	Ler-1	2
AT3G01810.1	373			KSVRSSSDINRSN	1.029	Lov-5	2
AT3G01810.1	373			KSVRSSSDINRSN	1.029	Nfa-8	2
AT3G01810.1	373			KSVRSSSDINRSN	1.029	Rrs-10	2
AT3G01810.1	373			KSVRSSSDINRSN	1.029	Rrs-7	2
AT3G01810.1	373			KSVRSSSDINRSN	1.029	Tamm-2	2
AT3G01810.1	373			KSVRSSSDINRSN	1.029	Ts-1	2
AT3G01810.2	373			KSVRSSSDINRSN	1.029	Bay-0	2
AT3G01810.2	373			KSVRSSSDINRSN	1.029	Br-0	2
AT3G01810.2	373			KSVRSSSDINRSN	1.029	Cvi-0	2
AT3G01810.2	373			KSVRSSSDINRSN	1.029	Fei-0	2
AT3G01810.2	373			KSVRSSSDINRSN	1.029	Got-7	2
AT3G01810.2	373			KSVRSSSDINRSN	1.029	Ler-1	2
AT3G01810.2	373			KSVRSSSDINRSN	1.029	Lov-5	2
AT3G01810.2	373			KSVRSSSDINRSN	1.029	Nfa-8	2
AT3G01810.2	373			KSVRSSSDINRSN	1.029	Rrs-10	2
AT3G01810.2	373			KSVRSSSDINRSN	1.029	Rrs-7	2
AT3G01810.2	373			KSVRSSSDINRSN	1.029	Tamm-2	2
AT3G01810.2	373			KSVRSSSDINRSN	1.029	Ts-1	2
AT3G02065.2	23			KSIDQRSPLSGEP	1.003	Tsu-1	2
AT3G02065.3	23			KSIDQRSPLSGEP	1.003	Tsu-1	2
AT3G02280.1	443			SWLASLSPEQEVN	1.137	Nfa-8	2
AT3G02500.1	182			VVSAPGYVSAAKT	1.368	Cvi-0	2
AT3G02555.1	11			SLQQNAYLSREES	1.319	Nfa-8	2
AT3G02840.1	140			PLNRSESFNKMGS	1.41	Ler-1	2
AT3G02860.1	75			KASAAGTQRGSKP	1.595	Bur-0	2
AT3G02860.1	75			KASAAGTQRGSKP	1.595	Tsu-1	2
AT3G02860.2	75			KASAAGTQRGSKP	1.595	Bur-0	2
AT3G02860.2	75			KASAAGTQRGSKP	1.595	Tsu-1	2
AT3G02970.1	30			LCLSRESPSQIPN	1.172	Bur-0	2
AT3G02970.1	30			LCLSRESPSQIPN	1.172	Tamm-2	2
AT3G03305.1	591			FSGEVFTDSGDRA	1.152	Bay-0	2
AT3G03305.1	591			FSGEVFTDSGDRA	1.152	Bor-4	2
AT3G03305.1	591			FSGEVFTDSGDRA	1.152	Bur-0	2
AT3G03305.1	591			FSGEVFTDSGDRA	1.152	Cvi-0	2
AT3G03305.1	591			FSGEVFTDSGDRA	1.152	Est-1	2
AT3G03305.1	591			FSGEVFTDSGDRA	1.152	Ler-1	2
AT3G03305.1	591			FSGEVFTDSGDRA	1.152	Sha	2
AT3G03305.1	591			FSGEVFTDSGDRA	1.152	Tamm-2	2
AT3G03305.1	591			FSGEVFTDSGDRA	1.152	Ts-1	2
AT3G03460.1	60			ADAHLRSPGLIPN	1.653	Bur-0	2
AT3G03790.1	945			QSGDDSSGKTEGK	1.072	Bur-0	2
AT3G03790.2	948			QSGDDSSGKTEGK	1.072	Bur-0	2
AT3G04170.1	79			NKRLGSYVNPANI	1.394	Ts-1	2
AT3G04170.1	79			NNRLGSYVNPANI	1.055	Nfa-8	2
AT3G04260.1	18			SNSIHPTPRRAAG	1.021	Bor-4	2
AT3G04260.1	18			SNSIHPTPRRAAG	1.021	Bur-0	2
AT3G04260.1	18			SNSIHPTPRRAAG	1.021	Fei-0	2
AT3G04260.1	18			SNSIHPTPRRAAG	1.021	Nfa-8	2
AT3G04260.1	18			SNSIHPTPRRAAG	1.021	Tamm-2	2
AT3G04260.1	18			SNSIHPTPRRAAG	1.021	Ts-1	2
AT3G04260.1	18			SNSIHPTPRRAAG	1.021	Tsu-1	2
AT3G04710.1	217			AKANVFTGGATPL	1.258	Got-7	2
AT3G04710.2	217			AKANVFTGGATPL	1.258	Got-7	2
AT3G04740.1	1660			EVNGSATGDLTQG	1.006	Cvi-0	2
AT3G05320.1	55			RFSDVKYRAQVFD	1.076	Bor-4	2
AT3G05320.1	55			RFSDVKYRAQVFD	1.076	Bur-0	2
AT3G05380.1	325			KVEEAEYNDSDDN	1.209	Bur-0	2
AT3G05380.2	326			KVEEAEYNDSDDN	1.209	Bur-0	2
AT3G05480.1	193			FRSYVDTTKDGDS	1.153	Est-1	2
AT3G05480.2	193			FRSYVDTTKDGDS	1.153	Est-1	2
AT3G05920.1	90			EPEKPKTPPAPEP	1.625	Tsu-1	2
AT3G06290.1	84			SIQRAPTLSASQN	1.254	Bur-0	2
AT3G07120.1	324			KIKGASYTPCGHT	1.038	Bor-4	2
AT3G07120.1	324			KIKGASYTPCGHT	1.038	Est-1	2
AT3G07120.1	324			KIKGASYTPCGHT	1.038	Ler-1	2
AT3G07120.1	324			KIKGASYTPCGHT	1.038	Lov-5	2
AT3G07120.1	324			KIKGASYTPCGHT	1.038	Rrs-7	2
AT3G07120.1	324			KIKGASYTPCGHT	1.038	Ts-1	2
AT3G07120.1	324			KIKGASYTPCGHT	1.038	Tsu-1	2
AT3G07120.1	324			KINGASYTPCGHT	1.103	Rrs-10	2
AT3G07560.1	290			LEGPKTTAPGGGG	1.507	Bay-0	2
AT3G07560.1	290			LEGPKTTAPGGGG	1.507	Got-7	2
AT3G07560.1	290			LEGPKTTAPGGGG	1.507	Rrs-10	2
AT3G07560.1	290			LEGPKTTAPGGGG	1.507	Rrs-7	2
AT3G07560.1	290			LEGPKTTAPGGGG	1.507	Tamm-2	2
AT3G08800.1	675			HFNYSRYISTCSS	1.317	Bur-0	2
AT3G09120.1	128			SCKYSNYYKSRCS	1.188	Ler-1	2
AT3G09120.1	128			SCKYSNYYKSRCS	1.188	Tsu-1	2
AT3G09230.1	23			EVEESSSGRGDCD	1.105	Nfa-8	2
AT3G09230.1	23			EVEESSSGRGDCD	1.105	Ts-1	2
AT3G09400.1	398			EESFDLTVNENPE	1.695	Bur-0	2
AT3G09400.1	398			EESFDLTVNENPE	1.695	Got-7	2
AT3G09400.1	398			EESFDLTVNENPE	1.695	Lov-5	2
AT3G09400.1	398			EESFDLTVNENPE	1.695	Sha	2
AT3G09400.1	398			EESFDLTVNENPE	1.695	Tamm-2	2
AT3G09450.1	362			RTTEEETHPANEG	1.77	Bor-4	2
AT3G09450.1	362			RTTEEETHPANEG	1.77	Cvi-0	2
AT3G09450.1	362			RTTEEETHPANEG	1.77	Est-1	2
AT3G09960.1	168			FESYGVTHGSSDL	1.214	Bur-0	2
AT3G10195.1	64			ICSAKRTPASTTR	1.03	Tsu-1	2
AT3G10195.1	72			ASTTRKSPSPSTS	1.052	Bay-0	2
AT3G10195.1	72			ASTTRKSPSPSTS	1.052	Bor-4	2
AT3G10195.1	72			ASTTRKSPSPSTS	1.052	Br-0	2
AT3G10195.1	72			ASTTRKSPSPSTS	1.052	C24	2
AT3G10195.1	72			ASTTRKSPSPSTS	1.052	Cvi-0	2
AT3G10195.1	72			ASTTRKSPSPSTS	1.052	Est-1	2
AT3G10195.1	72			ASTTRKSPSPSTS	1.052	Fei-0	2
AT3G10195.1	72			ASTTRKSPSPSTS	1.052	Got-7	2
AT3G10195.1	72			ASTTRKSPSPSTS	1.052	Ler-1	2
AT3G10195.1	72			ASTTRKSPSPSTS	1.052	Rrs-7	2
AT3G10195.1	72			ASTTRKSPSPSTS	1.052	Sha	2
AT3G10195.1	72			ASTTRKSPSPSTS	1.052	Tamm-2	2
AT3G10195.1	72			ASTTRKSPSPSTS	1.052	Ts-1	2
AT3G10195.1	72			ASTTRKSPSPSTS	1.052	Tsu-1	2
AT3G10195.1	72			ASTTRKSPSPSTS	1.052	Van-0	2
AT3G10200.1	67			RRLPLVTPETGMN	1.399	C24	2
AT3G10200.1	67			RRLPLVTPETGMN	1.399	Est-1	2
AT3G10200.1	67			RRLPLVTPETGMN	1.399	Fei-0	2
AT3G10200.1	67			RRLPLVTPETGMN	1.399	Ler-1	2
AT3G10200.1	67			RRLPLVTPETGMN	1.399	Sha	2
AT3G10200.1	67			RRLPLVTPETGMN	1.399	Ts-1	2
AT3G10200.1	67			RRLPLVTPETGMN	1.399	Van-0	2
AT3G10380.1	556			KKDKRDTPEDGLT	2.197	Ts-1	2
AT3G10800.1	10			STSVVATPPEIPN	2.007	Bur-0	2
AT3G10800.1	10			STSVVATPPEIPN	2.007	Cvi-0	2
AT3G10800.1	10			STSVVATPPEIPN	2.007	Lov-5	2
AT3G10800.1	10			STSVVATPPEIPN	2.007	Nfa-8	2
AT3G10800.1	10			STSVVATPPEIPN	2.007	Sha	2
AT3G10800.1	10			STSVVATPPEIPN	2.007	Tamm-2	2
AT3G10910.1	167			LEQPSPTAVSRRD	1.303	Tamm-2	2
AT3G10910.1	167			LEQPSPTAVSRRD	1.303	Van-0	2
AT3G11000.1	115			KFSPVITENYNDD	1.032	Tsu-1	2
AT3G11270.1	304			DSKPVDTPLITES	1.568	Lov-5	2
AT3G11385.1	114			KEKLPSSPPSARR	1.273	Tsu-1	2
AT3G11385.1	114			KEKVPSSPPSARR	1.271	Ts-1	2
AT3G11930.1	27			TTTEAESPSLTTK	1.295	Bor-4	2
AT3G11930.2	27			TTTEAESPSLTTK	1.295	Bor-4	2
AT3G11930.3	27			TTTEAESPSLTTK	1.295	Bor-4	2
AT3G11930.4	27			TTTEAESPSLTTK	1.295	Bor-4	2
AT3G11990.1	56			EAPDEASFEEADS	1.107	Tsu-1	2
AT3G12170.1	222			KEKFDSTFSSLVS	1.043	Cvi-0	2
AT3G12190.1	43			WRDLESYFDSIES	1.056	C24	2
AT3G12520.1	635			CVHYVNTPTDIEE	1.291	Bur-0	2
AT3G12520.1	635			CVHYVNTPTDVEE	1.351	Lov-5	2
AT3G12520.1	635			CVHYVNTPTDVEE	1.351	Tamm-2	2
AT3G13170.1	12			AISETTYLLQRIK	1.233	Bur-0	2
AT3G13225.1	336			LHSDESTDGSGDG	1.813	Ts-1	2
AT3G13290.1	715			KDTNVTTDDDVSG	1.534	Bur-0	2
AT3G13480.1	84			VREEDCTLEGKKE	1.219	Bur-0	2
AT3G13540.1	175			DDTTVNSGDGDSK	1.167	Bur-0	2
AT3G13540.1	175			DDTTVNSGDGDSK	1.167	Cvi-0	2
AT3G13540.1	175			DDTTVNSGDGDSK	1.167	Tamm-2	2
AT3G13845.1	61			KQDQKQYASKAPP	1.248	Bur-0	2
AT3G14075.1	582			EDEDGSTLERPET	1.018	Bor-4	2
AT3G14075.1	582			EDEDGSTLERPET	1.018	Sha	2
AT3G14075.1	582			EDEDGSTLERPET	1.018	Tamm-2	2
AT3G14250.1	88			KAENEPTEPSRRL	1.129	Bur-0	2
AT3G14250.1	88			KAENEPTEPSRRL	1.129	Fei-0	2
AT3G14250.1	88			KAENEPTEPSRRL	1.129	Nfa-8	2
AT3G14250.1	88			KAENEPTEPSRRL	1.129	Sha	2
AT3G14250.1	88			KAENEPTEPSRRL	1.129	Ts-1	2
AT3G14250.1	88			KAENEPTEPSRRL	1.129	Tsu-1	2
AT3G14480.1	117			SVSRTKYRELIDT	1.076	C24	2
AT3G14620.1	495			SPSYTHTPHTVLT	1.246	Ler-1	2
AT3G14620.1	495			SPSYTHTPHTVLT	1.246	Nfa-8	2
AT3G15220.1	320			DERSQGTPGYSFQ	1.235	Bay-0	2
AT3G15220.1	320			DERSQGTPGYSFQ	1.235	Est-1	2
AT3G15220.1	320			DERSQGTPGYSFQ	1.235	Fei-0	2
AT3G15220.1	320			DERSQGTPGYSFQ	1.235	Nfa-8	2
AT3G15220.1	320			DERSQGTPGYSFQ	1.235	Rrs-7	2
AT3G15220.1	320			DERSQGTPGYSFQ	1.235	Tsu-1	2
AT3G15220.1	320			DERSQGTPGYSFQ	1.235	Van-0	2
AT3G15660.1	58			KPTQKVSPDSTDS	1.241	Tsu-1	2
AT3G15660.2	58			KPTQKVSPDSTDS	1.241	Tsu-1	2
AT3G15670.1	119			REAKDKTGSYLSE	1.031	Bur-0	2
AT3G15670.1	119			REAKDKTGSYLSE	1.031	Cvi-0	2
AT3G15670.1	119			REAKDKTGSYLSE	1.031	Got-7	2
AT3G15670.1	119			REAKDKTGSYLSE	1.031	Sha	2
AT3G15670.1	119			REAKDKTGSYLSE	1.031	Tamm-2	2
AT3G15830.1	16			APLRRKSNPINGK	1.06	Bur-0	2
AT3G15830.1	16			APLRRKSNPINGK	1.06	Sha	2
AT3G15830.1	16			APLRRKSNPINGK	1.06	Tamm-2	2
AT3G15830.1	16			APLRRKSNPINGK	1.06	Ts-1	2
AT3G15920.1	612			REETAKTADKKLL	1.003	Fei-0	2
AT3G15920.1	612			REETAKTADKKLL	1.003	Rrs-10	2
AT3G15920.1	612			REETAKTADKKLL	1.003	Ts-1	2
AT3G15950.1	175			LKTDDSTQGLDDE	1.141	Bay-0	2
AT3G15950.1	175			LKTDDSTQGLDDE	1.141	Bor-4	2
AT3G15950.1	175			LKTDDSTQGLDDE	1.141	Br-0	2
AT3G15950.1	175			LKTDDSTQGLDDE	1.141	Bur-0	2
AT3G15950.1	175			LKTDDSTQGLDDE	1.141	C24	2
AT3G15950.1	175			LKTDDSTQGLDDE	1.141	Cvi-0	2
AT3G15950.1	175			LKTDDSTQGLDDE	1.141	Est-1	2
AT3G15950.1	175			LKTDDSTQGLDDE	1.141	Fei-0	2
AT3G15950.1	175			LKTDDSTQGLDDE	1.141	Got-7	2
AT3G15950.1	175			LKTDDSTQGLDDE	1.141	Ler-1	2
AT3G15950.1	175			LKTDDSTQGLDDE	1.141	Lov-5	2
AT3G15950.1	175			LKTDDSTQGLDDE	1.141	Rrs-10	2
AT3G15950.1	175			LKTDDSTQGLDDE	1.141	Sha	2
AT3G15950.1	175			LKTDDSTQGLDDE	1.141	Tamm-2	2
AT3G15950.1	175			LKTDDSTQGLDDE	1.141	Ts-1	2
AT3G15950.1	175			LKTDDSTQGLDDE	1.141	Tsu-1	2
AT3G15950.1	175			LKTDDSTQGLDDE	1.141	Van-0	2
AT3G15950.2	175			LKTDDSTQGLDDE	1.141	Bay-0	2
AT3G15950.2	175			LKTDDSTQGLDDE	1.141	Bor-4	2
AT3G15950.2	175			LKTDDSTQGLDDE	1.141	Br-0	2
AT3G15950.2	175			LKTDDSTQGLDDE	1.141	Bur-0	2
AT3G15950.2	175			LKTDDSTQGLDDE	1.141	C24	2
AT3G15950.2	175			LKTDDSTQGLDDE	1.141	Cvi-0	2
AT3G15950.2	175			LKTDDSTQGLDDE	1.141	Est-1	2
AT3G15950.2	175			LKTDDSTQGLDDE	1.141	Fei-0	2
AT3G15950.2	175			LKTDDSTQGLDDE	1.141	Got-7	2
AT3G15950.2	175			LKTDDSTQGLDDE	1.141	Ler-1	2
AT3G15950.2	175			LKTDDSTQGLDDE	1.141	Lov-5	2
AT3G15950.2	175			LKTDDSTQGLDDE	1.141	Rrs-10	2
AT3G15950.2	175			LKTDDSTQGLDDE	1.141	Sha	2
AT3G15950.2	175			LKTDDSTQGLDDE	1.141	Tamm-2	2
AT3G15950.2	175			LKTDDSTQGLDDE	1.141	Ts-1	2
AT3G15950.2	175			LKTDDSTQGLDDE	1.141	Tsu-1	2
AT3G15950.2	175			LKTDDSTQGLDDE	1.141	Van-0	2
AT3G15970.1	107			GKQETLTDGRSDA	1.329	Nfa-8	2
AT3G16230.1	303			DVLKSISPSVMDA	1.118	C24	2
AT3G16230.1	303			DVLKSISPSVMDA	1.118	Cvi-0	2
AT3G16230.1	303			DVLKSISPSVMDA	1.118	Ts-1	2
AT3G16230.1	303			DVLKSISPSVMDA	1.118	Tsu-1	2
AT3G16260.1	43			FASSSPSPSRRPP	1.454	Bur-0	2
AT3G16260.1	43			FASSSPSPSRRPP	1.454	Lov-5	2
AT3G16260.1	43			FASSSPSPSRRPP	1.454	Tsu-1	2
AT3G16320.1	366			GQSVSDTGSSVDD	2.225	C24	2
AT3G16450.1	258			TNKQTSTPFGLEA	1.332	Bay-0	2
AT3G16450.1	258			TNKQTSTPFGLEA	1.332	Bor-4	2
AT3G16450.1	258			TNKQTSTPFGLEA	1.332	Br-0	2
AT3G16450.1	258			TNKQTSTPFGLEA	1.332	Bur-0	2
AT3G16450.1	258			TNKQTSTPFGLEA	1.332	C24	2
AT3G16450.1	258			TNKQTSTPFGLEA	1.332	Cvi-0	2
AT3G16450.1	258			TNKQTSTPFGLEA	1.332	Est-1	2
AT3G16450.1	258			TNKQTSTPFGLEA	1.332	Fei-0	2
AT3G16450.1	258			TNKQTSTPFGLEA	1.332	Got-7	2
AT3G16450.1	258			TNKQTSTPFGLEA	1.332	Ler-1	2
AT3G16450.1	258			TNKQTSTPFGLEA	1.332	Lov-5	2
AT3G16450.1	258			TNKQTSTPFGLEA	1.332	Nfa-8	2
AT3G16450.1	258			TNKQTSTPFGLEA	1.332	Rrs-10	2
AT3G16450.1	258			TNKQTSTPFGLEA	1.332	Rrs-7	2
AT3G16450.1	258			TNKQTSTPFGLEA	1.332	Ts-1	2
AT3G16450.1	258			TNKQTSTPFGLEA	1.332	Tsu-1	2
AT3G16450.1	258			TNKQTSTPFGLEA	1.332	Van-0	2
AT3G16450.2	258			TNKQTSTPFGLEA	1.332	Bay-0	2
AT3G16450.2	258			TNKQTSTPFGLEA	1.332	Bor-4	2
AT3G16450.2	258			TNKQTSTPFGLEA	1.332	Br-0	2
AT3G16450.2	258			TNKQTSTPFGLEA	1.332	Bur-0	2
AT3G16450.2	258			TNKQTSTPFGLEA	1.332	C24	2
AT3G16450.2	258			TNKQTSTPFGLEA	1.332	Cvi-0	2
AT3G16450.2	258			TNKQTSTPFGLEA	1.332	Est-1	2
AT3G16450.2	258			TNKQTSTPFGLEA	1.332	Fei-0	2
AT3G16450.2	258			TNKQTSTPFGLEA	1.332	Got-7	2
AT3G16450.2	258			TNKQTSTPFGLEA	1.332	Ler-1	2
AT3G16450.2	258			TNKQTSTPFGLEA	1.332	Lov-5	2
AT3G16450.2	258			TNKQTSTPFGLEA	1.332	Nfa-8	2
AT3G16450.2	258			TNKQTSTPFGLEA	1.332	Rrs-10	2
AT3G16450.2	258			TNKQTSTPFGLEA	1.332	Rrs-7	2
AT3G16450.2	258			TNKQTSTPFGLEA	1.332	Ts-1	2
AT3G16450.2	258			TNKQTSTPFGLEA	1.332	Tsu-1	2
AT3G16450.2	258			TNKQTSTPFGLEA	1.332	Van-0	2
AT3G16450.3	258			TNKQTSTPFGLEA	1.332	Bay-0	2
AT3G16450.3	258			TNKQTSTPFGLEA	1.332	Bor-4	2
AT3G16450.3	258			TNKQTSTPFGLEA	1.332	Br-0	2
AT3G16450.3	258			TNKQTSTPFGLEA	1.332	Bur-0	2
AT3G16450.3	258			TNKQTSTPFGLEA	1.332	C24	2
AT3G16450.3	258			TNKQTSTPFGLEA	1.332	Cvi-0	2
AT3G16450.3	258			TNKQTSTPFGLEA	1.332	Est-1	2
AT3G16450.3	258			TNKQTSTPFGLEA	1.332	Fei-0	2
AT3G16450.3	258			TNKQTSTPFGLEA	1.332	Got-7	2
AT3G16450.3	258			TNKQTSTPFGLEA	1.332	Ler-1	2
AT3G16450.3	258			TNKQTSTPFGLEA	1.332	Lov-5	2
AT3G16450.3	258			TNKQTSTPFGLEA	1.332	Nfa-8	2
AT3G16450.3	258			TNKQTSTPFGLEA	1.332	Rrs-10	2
AT3G16450.3	258			TNKQTSTPFGLEA	1.332	Rrs-7	2
AT3G16450.3	258			TNKQTSTPFGLEA	1.332	Ts-1	2
AT3G16450.3	258			TNKQTSTPFGLEA	1.332	Tsu-1	2
AT3G16450.3	258			TNKQTSTPFGLEA	1.332	Van-0	2
AT3G16880.1	244			RCGDIVTLSSVRE	1.056	Cvi-0	2
AT3G17060.1	50			RSIIVDTEGKGDY	1.029	Cvi-0	2
AT3G17160.1	29			DSEVKETKDGGGE	1.556	Nfa-8	2
AT3G17970.1	467			PKSSKKTITKEES	1.047	Bur-0	2
AT3G18110.1	59			HLNLRETYDSTPS	1.475	Cvi-0	2
AT3G18360.1	58			SHVIKKTPSPSSS	1.646	Bur-0	2
AT3G18360.1	261			DDPLFFTPNMRSS	1.225	Cvi-0	2
AT3G18360.1	261			DDPLFFTPNMRSS	1.225	Tsu-1	2
AT3G18524.1	200			KECIFPTESGKSN	1.42	Cvi-0	2
AT3G18610.1	231			PAKKEPTVVKKDS	1.252	Bay-0	2
AT3G18610.1	231			PAKKEPTVVKKDS	1.252	Bor-4	2
AT3G18610.1	231			PAKKEPTVVKKDS	1.252	Cvi-0	2
AT3G18610.1	231			PAKKEPTVVKKDS	1.252	Est-1	2
AT3G18610.1	231			PAKKEPTVVKKDS	1.252	Ler-1	2
AT3G18610.1	231			PAKKEPTVVKKDS	1.252	Rrs-10	2
AT3G18610.1	231			PAKKEPTVVKKDS	1.252	Sha	2
AT3G18610.1	231			PAKKEPTVVKKDS	1.252	Ts-1	2
AT3G18610.1	231			PAKKEPTVVKKDS	1.252	Tsu-1	2
AT3G18610.1	589			RAPRGGSFSDRAP	1.92	Ts-1	2
AT3G19030.1	34			EEAFRKSPPSLPA	1.695	Rrs-7	2
AT3G19030.1	34			EEAFRKSPPSLPA	1.695	Van-0	2
AT3G19085.1	27			DERHKATPSLRVR	2.009	Nfa-8	2
AT3G19190.1	1461			KGENFKYTKGRDT	1.083	Bur-0	2
AT3G19430.1	235			TPTPPTTPSVPTP	1.169	Nfa-8	2
AT3G19510.1	48			SEAGSHTPTDANG	1.96	C24	2
AT3G20150.1	923			RAEKAETQLKQEK	1.128	C24	2
AT3G20420.1	346			SVQGKRYVCSAKI	1.499	Cvi-0	2
AT3G20900.1	61			GDVSTASGDGEGT	1.55	Sha	2
AT3G21060.1	459			VESIKLTEGQISA	1.044	Bur-0	2
AT3G21060.1	459			VESIKLTEGQISA	1.044	Got-7	2
AT3G21060.1	459			VESIKLTEGQISA	1.044	Nfa-8	2
AT3G22050.1	199			YAAGEKTLGKRKL	1.068	Bor-4	2
AT3G22142.1	1052			ATPPVATPPVVKP	1.588	Bor-4	2
AT3G22142.1	1052			ATPPVATPPVVKP	1.588	Bur-0	2
AT3G22142.1	1052			ATPPVATPPVVKP	1.588	Cvi-0	2
AT3G22142.1	1052			ATPPVATPPVVKP	1.588	Tsu-1	2
AT3G22142.1	1062			VKPPVATPPITKP	1.497	Bay-0	2
AT3G22142.1	1062			VKPPVATPPITKP	1.497	Bor-4	2
AT3G22142.1	1062			VKPPVATPPITKP	1.497	Br-0	2
AT3G22142.1	1062			VKPPVATPPITKP	1.497	Bur-0	2
AT3G22142.1	1062			VKPPVATPPITKP	1.497	C24	2
AT3G22142.1	1062			VKPPVATPPITKP	1.497	Est-1	2
AT3G22142.1	1062			VKPPVATPPITKP	1.497	Fei-0	2
AT3G22142.1	1062			VKPPVATPPITKP	1.497	Got-7	2
AT3G22142.1	1062			VKPPVATPPITKP	1.497	Ler-1	2
AT3G22142.1	1062			VKPPVATPPITKP	1.497	Lov-5	2
AT3G22142.1	1062			VKPPVATPPITKP	1.497	Nfa-8	2
AT3G22142.1	1062			VKPPVATPPITKP	1.497	Rrs-10	2
AT3G22142.1	1062			VKPPVATPPITKP	1.497	Rrs-7	2
AT3G22142.1	1062			VKPPVATPPITKP	1.497	Sha	2
AT3G22142.1	1062			VKPPVATPPITKP	1.497	Tamm-2	2
AT3G22142.1	1062			VKPPVATPPITKP	1.497	Ts-1	2
AT3G22142.1	1062			VKPPVATPPITKP	1.497	Tsu-1	2
AT3G22142.1	1062			VKPPVATPPITKP	1.497	Van-0	2
AT3G22810.1	224			SSSAGKYENMAKT	1.289	Van-0	2
AT3G23540.1	545			VERSSSSPGKVLD	1.417	Ts-5	2
AT3G23540.2	402			VERSSSSPGKVLD	1.417	Ts-5	2
AT3G23670.1	41			KSSKENTPPPDLN	1.42	Bur-0	2
AT3G23670.1	1028			DPNQAPTLNTIPE	1.38	Bur-0	2
AT3G23670.1	1028			DPNQAPTLNTIPE	1.38	Tsu-1	2
AT3G23670.2	41			KSSKENTPPPDLN	1.42	Bur-0	2
AT3G23670.2	686			DPNQAPTLNTIPE	1.38	Bur-0	2
AT3G23670.2	686			DPNQAPTLNTIPE	1.38	Tsu-1	2
AT3G23890.1	287			NKSRTEYPLPRLT	1.255	Cvi-0	2
AT3G23920.1	99			EGGIGGTKEGGGG	1.356	Gy-0	2
AT3G23920.1	99			EGGIGGTKEGGGG	1.356	RRS-7	2
AT3G23920.1	99			EGGIGGTKEGGGG	1.356	Ren-11	2
AT3G23920.1	99			EGGIGGTKEGGGG	1.356	Sq-8	2
AT3G24508.1	44			AAGSSNYAGTARA	1.15	Bur-0	2
AT3G24508.1	44			AAGSSNYAGTARA	1.15	Cvi-0	2
AT3G24508.1	44			AAGSSNYAGTARA	1.15	Est-1	2
AT3G24508.1	44			AAGSSNYAGTARA	1.15	Lov-5	2
AT3G24508.1	44			AAGSSNYAGTARA	1.15	Rrs-10	2
AT3G24508.1	44			AAGSSNYAGTARA	1.15	Tamm-2	2
AT3G24508.1	44			AAGSSNYAGTARA	1.15	Ts-1	2
AT3G24508.1	44			AARRSNYAGTARA	1.527	Tsu-1	2
AT3G24508.1	44			AARSSNYAGTARA	1.495	Van-0	2
AT3G24715.1	288			RKAQQNTPDCQYA	1.433	Ler-1	2
AT3G24800.1	167			EPTDAKTLNVHEN	1.263	Ts-1	2
AT3G25060.1	516			NKILQLTPDSIGI	1.402	Bor-4	2
AT3G25060.1	516			NKILQLTPDSIGI	1.402	Est-1	2
AT3G25430.1	393			SLNRFFTPVDVEV	1.025	Bay-0	2
AT3G25430.1	393			SLNRFFTPVDVEV	1.025	Bor-4	2
AT3G25430.1	393			SLNRFFTPVDVEV	1.025	Est-1	2
AT3G25430.1	393			SLNRFFTPVDVEV	1.025	Lov-5	2
AT3G25430.1	393			SLNRFFTPVDVEV	1.025	Sha	2
AT3G25430.1	393			SLNRFFTPVDVEV	1.025	Tsu-1	2
AT3G26150.1	165			ESAVGRSPVDLSK	1.291	Bur-0	2
AT3G26150.1	165			ESAVGRSPVDLSK	1.291	Est-1	2
AT3G26150.1	165			ESAVGRSPVDLSK	1.291	Ler-1	2
AT3G26150.1	165			ESAVGRSPVDLSK	1.291	Rrs-7	2
AT3G26150.1	165			ESAVGRSPVDLSK	1.291	Sha	2
AT3G26320.1	155			DEVKKLTDSVSES	2.208	Fei-0	2
AT3G26320.1	155			DEVKKLTDSVSES	2.208	Rrs-10	2
AT3G26320.1	155			DEVKKLTDSVSES	2.208	Tamm-2	2
AT3G26744.1	178			SARSLLTPESNNN	2.315	Bor-4	2
AT3G26744.2	178			SARSLLTPESNNN	2.315	Bor-4	2
AT3G26744.4	178			SARSLLTPESNNN	2.315	Bor-4	2
AT3G26950.1	514			RDTRRLTAFGIEL	1.437	Kin-0	2
AT3G26950.1	514			RDTRRLTAFGIEL	1.437	Van-0	2
AT3G27040.1	292			TEILCKSPEELSS	1.124	Bay-0	2
AT3G27040.1	292			TEILCKSPEELSS	1.124	Bor-4	2
AT3G27040.1	292			TEILCKSPEELSS	1.124	Br-0	2
AT3G27040.1	292			TEILCKSPEELSS	1.124	Bur-0	2
AT3G27040.1	292			TEILCKSPEELSS	1.124	C24	2
AT3G27040.1	292			TEILCKSPEELSS	1.124	Cvi-0	2
AT3G27040.1	292			TEILCKSPEELSS	1.124	Est-1	2
AT3G27040.1	292			TEILCKSPEELSS	1.124	Fei-0	2
AT3G27040.1	292			TEILCKSPEELSS	1.124	Got-7	2
AT3G27040.1	292			TEILCKSPEELSS	1.124	Ler-1	2
AT3G27040.1	292			TEILCKSPEELSS	1.124	Lov-5	2
AT3G27040.1	292			TEILCKSPEELSS	1.124	Nfa-8	2
AT3G27040.1	292			TEILCKSPEELSS	1.124	Rrs-10	2
AT3G27040.1	292			TEILCKSPEELSS	1.124	Rrs-7	2
AT3G27040.1	292			TEILCKSPEELSS	1.124	Sha	2
AT3G27040.1	292			TEILCKSPEELSS	1.124	Tamm-2	2
AT3G27040.1	292			TEILCKSPEELSS	1.124	Ts-1	2
AT3G27040.1	292			TEILCKSPEELSS	1.124	Tsu-1	2
AT3G27040.1	292			TEILCKSPEELSS	1.124	Van-0	2
AT3G27500.1	643			RKQHDAYLGGEYY	1.164	Tamm-2	2
AT3G27500.1	643			RKQQDAYLGGEYY	1.211	Tsu-1	2
AT3G27510.1	357			KEGKHITYDNNSL	1.696	Bur-0	2
AT3G27730.1	897			PSHRKDSKDDMPS	1.077	Tsu-1	2
AT3G27860.1	42			SEQIEDYVMSEVS	1.058	Tsu-1	2
AT3G27900.1	145			LDRIVLTLGKRES	1.455	Cvi-0	2
AT3G27960.1	322			KENGAATTASIEE	1.097	Ts-1	2
AT3G27960.1	322			KENGAATTASIEE	1.097	Tsu-1	2
AT3G28020.1	19			RKTKFSTGGAYNP	1.401	Bur-0	2
AT3G28020.1	19			RKTKFSTGGAYNP	1.401	Tsu-1	2
AT3G28020.1	193			NQEILRYVPSAFV	1.347	Bur-0	2
AT3G28020.1	193			NQEILRYVPSAFV	1.347	Tsu-1	2
AT3G28030.1	383			KEVLASTREGRND	1.815	Br-0	2
AT3G28030.1	383			KEVLASTREGRND	1.815	Ts-1	2
AT3G28030.1	517			DDSMLQTPSSIEI	2.389	Bur-0	2
AT3G28030.1	517			DDSMLQTPSSIEI	2.389	Tsu-1	2
AT3G28030.1	1233			RNKKRVTPHETED	2.372	Bur-0	2
AT3G28030.1	1233			RNKKRVTPHETED	2.372	Tsu-1	2
AT3G28060.1	49			PRNRPITIGSSGE	1.011	Bur-0	2
AT3G28060.1	49			PRNRPITIGSSGE	1.011	Cvi-0	2
AT3G28060.1	49			PRNRPITIGSSGE	1.011	Fei-0	2
AT3G28060.1	49			PRNRPITIGSSGE	1.011	Ts-1	2
AT3G28060.1	49			PRNRPITIGSSGE	1.011	Tsu-1	2
AT3G28590.1	27			VNGDDNSGGAGGD	1.058	Bur-0	2
AT3G28590.1	27			VNGDDNSGGAGGD	1.058	Tsu-1	2
AT3G28780.1	534			EASGGATAGGSTE	1.413	Cvi-0	2
AT3G28925.1	9			EDDEPMTPNPKKI	1.522	C24	2
AT3G29390.1	11			NDEARVSPSNSST	1.346	Bur-0	2
AT3G29390.1	418			TATSLSTPSDNAS	2.197	Bur-0	2
AT3G29400.1	557			DGSGSGSGSGSGS	1.277	Bay-0	2
AT3G29400.1	557			DGSGSGSGSGSGS	1.277	Bor-4	2
AT3G29400.1	557			DGSGSGSGSGSGS	1.277	Bur-0	2
AT3G29400.1	557			DGSGSGSGSGSGS	1.277	C24	2
AT3G29400.1	557			DGSGSGSGSGSGS	1.277	Est-1	2
AT3G29400.1	557			DGSGSGSGSGSGS	1.277	Fei-0	2
AT3G29400.1	557			DGSGSGSGSGSGS	1.277	Got-7	2
AT3G29400.1	557			DGSGSGSGSGSGS	1.277	Ler-1	2
AT3G29400.1	557			DGSGSGSGSGSGS	1.277	Lov-5	2
AT3G29400.1	557			DGSGSGSGSGSGS	1.277	Nfa-8	2
AT3G29400.1	557			DGSGSGSGSGSGS	1.277	Rrs-10	2
AT3G29400.1	557			DGSGSGSGSGSGS	1.277	Rrs-7	2
AT3G29400.1	557			DGSGSGSGSGSGS	1.277	Sha	2
AT3G29400.1	557			DGSGSGSGSGSGS	1.277	Tamm-2	2
AT3G29400.1	557			DGSGSGSGSGSGS	1.277	Ts-1	2
AT3G29400.1	557			DGSGSGSGSGSGS	1.277	Tsu-1	2
AT3G29400.1	557			DGSGSGSGSGSGS	1.277	Van-0	2
AT3G29430.1	49			QGGSMISPEGKSN	1.066	Bur-0	2
AT3G29638.1	269			ARSDADTLATCET	1.369	Sha	2
AT3G29680.1	230			ARTLTLSPAKEID	1.022	An-1	2
AT3G29680.1	230			ARTLTLSPAKEID	1.022	CIBC-17	2
AT3G29680.1	230			ARTLTLSPAKEID	1.022	Pna-17	2
AT3G29680.1	230			ARTLTLSPAKEID	1.022	Wei-0	2
AT3G30810.1	320			AAAGRSYYAPSSP	1.094	Bur-0	2
AT3G30810.1	321			AAGRSYYAPSSPK	1.101	Bur-0	2
AT3G30820.1	355			REHRSKTTEDRHA	1.237	Bur-0	2
AT3G30820.1	355			REHRSKTTEDRHA	1.237	Cvi-0	2
AT3G30820.1	355			REHRSKTTEDRHA	1.237	Fei-0	2
AT3G30820.1	355			REHRSKTTEDRHA	1.237	Nfa-8	2
AT3G31320.1	86			QVVERITMCKADK	1.06	Est-1	2
AT3G31320.1	86			QVVERITMCKADK	1.06	Fei-0	2
AT3G31320.1	86			QVVERITMCKADK	1.06	Nfa-8	2
AT3G31320.1	86			QVVERITMCKADK	1.06	Sha	2
AT3G31406.1	151			RSSCPPTPGISSA	1.49	Tsu-1	2
AT3G32150.1	146			EEFFTESPPLSES	1.227	Tsu-1	2
AT3G32904.1	185			EFQRQSSQQMRPN	1.156	Sha	2
AT3G32940.1	459			PAGLVPTYPPTNT	1.107	Bay-0	2
AT3G32940.1	459			PAGLVPTYPPTNT	1.107	Bor-4	2
AT3G32940.1	459			PAGLVPTYPPTNT	1.107	Br-0	2
AT3G32940.1	459			PAGLVPTYPPTNT	1.107	C24	2
AT3G32940.1	459			PAGLVPTYPPTNT	1.107	Rrs-7	2
AT3G32940.1	459			PAGLVPTYPPTNT	1.107	Sha	2
AT3G32940.1	459			PAGLVPTYPPTNT	1.107	Tamm-2	2
AT3G32940.1	459			PAGLVPTYPPTNT	1.107	Ts-1	2
AT3G36659.1	75			ADSFSPTNPPSEI	1.067	Tsu-1	2
AT3G42155.1	111			NISSSSSGSEVSA	1.205	Rrs-10	2
AT3G42190.1	123			GGIRSKSQRPIPE	1.061	Van-0	2
AT3G42690.1	537			KNGLSDSPNRKDC	1.084	Fei-0	2
AT3G42690.1	537			KNGLSDSPNRKDC	1.084	Tsu-1	2
AT3G42690.1	631			EAEKDATEDDTFG	1.058	Cvi-0	2
AT3G42820.1	51			FIARTSSGRLLEF	1.072	Sha	2
AT3G42910.1	145			KGGRGRTASKKGR	1.237	Lov-5	2
AT3G42910.1	188			KEKHVPTPRNNPL	2.537	Nfa-8	2
AT3G43120.1	75			TCQSPESPPDVPK	1.987	Bay-0	2
AT3G43120.1	75			TCQSPESPPDVPK	1.987	Br-0	2
AT3G43120.1	75			TCQSPESPPDVPK	1.987	Bur-0	2
AT3G43120.1	75			TCQSPESPPDVPK	1.987	C24	2
AT3G43120.1	75			TCQSPESPPDVPK	1.987	Cvi-0	2
AT3G43120.1	75			TCQSPESPPDVPK	1.987	Fei-0	2
AT3G43120.1	75			TCQSPESPPDVPK	1.987	Got-7	2
AT3G43120.1	75			TCQSPESPPDVPK	1.987	Ler-1	2
AT3G43120.1	75			TCQSPESPPDVPK	1.987	Nfa-8	2
AT3G43120.1	75			TCQSPESPPDVPK	1.987	Rrs-7	2
AT3G43120.1	75			TCQSPESPPDVPK	1.987	Tamm-2	2
AT3G43120.1	75			TCQSPESPPDVPK	1.987	Tsu-1	2
AT3G43120.1	75			TCQSPESPPDVPK	1.987	Van-0	2
AT3G43140.1	11			SESPRATACEEGV	1.289	Tsu-1	2
AT3G43180.1	178			AIRFATYVVPNGS	1.026	Bur-0	2
AT3G43180.1	178			AIRFATYVVPNGS	1.026	C24	2
AT3G43180.1	178			AIRFATYVVPNGS	1.026	Got-7	2
AT3G43180.1	178			AIRFATYVVPNGS	1.026	Nfa-8	2
AT3G43180.1	178			AIRFATYVVPNGS	1.026	Tsu-1	2
AT3G43320.1	486			KTAHKVTPQGNTH	1.369	Bay-0	2
AT3G43320.1	486			KTAHKVTPQGNTH	1.369	Bur-0	2
AT3G43320.1	486			KTAHKVTPQGNTH	1.369	C24	2
AT3G43320.1	486			KTAHKVTPQGNTH	1.369	Rrs-10	2
AT3G43320.1	486			KTAHKVTPQGNTH	1.369	Sha	2
AT3G43320.1	486			KTAHKVTPQGNTH	1.369	Tamm-2	2
AT3G43470.1	243			DESVKDTIPIKEE	1.581	Bur-0	2
AT3G43470.1	243			DESVKDTIPIKEE	1.581	Nfa-8	2
AT3G43470.1	243			DESVKDTIPIKEE	1.581	Tsu-1	2
AT3G43950.1	14			KVDRTFSDLEEIP	1.416	Bur-0	2
AT3G44620.1	66			SSSMATTPPTQSS	1.723	Bur-0	2
AT3G44670.1	1122			ELVFEFTLDKGSN	1.302	Bor-4	2
AT3G44670.1	1122			ELVFEFTLDKGSN	1.302	C24	2
AT3G44670.1	1122			ELVFEFTLDKGSN	1.302	Lov-5	2
AT3G44670.1	1122			ELVFEFTLDKGSN	1.302	Nfa-8	2
AT3G44670.1	1122			ELVFEFTLDKGSN	1.302	Rrs-10	2
AT3G44670.2	1122			ELVFEFTLDKGSN	1.302	Bor-4	2
AT3G44670.2	1122			ELVFEFTLDKGSN	1.302	C24	2
AT3G44670.2	1122			ELVFEFTLDKGSN	1.302	Lov-5	2
AT3G44670.2	1122			ELVFEFTLDKGSN	1.302	Nfa-8	2
AT3G44670.2	1122			ELVFEFTLDKGSN	1.302	Rrs-10	2
AT3G44910.1	517			KWTVDGTFESEDE	1.337	Bay-0	2
AT3G44910.1	517			KWTVDGTFESEDE	1.337	Bor-4	2
AT3G44910.1	517			KWTVDGTFESEDE	1.337	Br-0	2
AT3G44910.1	517			KWTVDGTFESEDE	1.337	Bur-0	2
AT3G44910.1	517			KWTVDGTFESEDE	1.337	C24	2
AT3G44910.1	517			KWTVDGTFESEDE	1.337	Cvi-0	2
AT3G44910.1	517			KWTVDGTFESEDE	1.337	Est-1	2
AT3G44910.1	517			KWTVDGTFESEDE	1.337	Fei-0	2
AT3G44910.1	517			KWTVDGTFESEDE	1.337	Lov-5	2
AT3G44910.1	517			KWTVDGTFESEDE	1.337	Nfa-8	2
AT3G44910.1	517			KWTVDGTFESEDE	1.337	Rrs-10	2
AT3G44910.1	517			KWTVDGTFESEDE	1.337	Rrs-7	2
AT3G44910.1	517			KWTVDGTFESEDE	1.337	Sha	2
AT3G44910.1	517			KWTVDGTFESEDE	1.337	Tamm-2	2
AT3G44910.1	517			KWTVDGTFESEDE	1.337	Ts-1	2
AT3G44910.1	517			KWTVDGTFESEDE	1.337	Tsu-1	2
AT3G44950.1	48			PVGSSGSGGGGDD	1.4	Fei-0	2
AT3G44960.1	123			ETKRRHSRRRSPR	1.051	Bur-0	2
AT3G45670.1	274			GTTRYMTPELIGS	1.989	Bur-0	2
AT3G45800.1	291			IGTNLGTPTVPPG	1.531	Bay-0	2
AT3G45830.1	836			MAMTSLSPEDSLD	1.071	Tamm-2	2
AT3G46480.1	294			AIKCSTYLTQRYQ	1.081	Bur-0	2
AT3G46730.1	53			DVEARESEDEVSK	1.191	Tamm-2	2
AT3G46730.1	153			VRQLRRTPPVDQE	1.46	Br-0	2
AT3G46730.1	153			VRQLRRTPPVDQE	1.46	C24	2
AT3G46730.1	153			VRQLRRTPPVDQE	1.46	Cvi-0	2
AT3G46730.1	153			VRQLRRTPPVDQE	1.46	Fei-0	2
AT3G46730.1	153			VRQLRRTPPVDQE	1.46	Ler-1	2
AT3G46730.1	153			VRQLRRTPPVDQE	1.46	Nfa-8	2
AT3G46730.1	153			VRQLRRTPPVDQE	1.46	Rrs-10	2
AT3G46730.1	153			VRQLRRTPPVDQE	1.46	Rrs-7	2
AT3G46730.1	153			VRQLRRTPPVDQE	1.46	Ts-1	2
AT3G46750.1	187			QEQKDCTGSKTEH	1.219	Bay-0	2
AT3G46750.1	187			QEQKDCTGSKTEH	1.219	Bor-4	2
AT3G46750.1	187			QEQKDCTGSKTEH	1.219	Bur-0	2
AT3G46750.1	187			QEQKDCTGSKTEH	1.219	Est-1	2
AT3G46750.1	187			QEQKDCTGSKTEH	1.219	Got-7	2
AT3G46750.1	187			QEQKDCTGSKTEH	1.219	Ler-1	2
AT3G46750.1	187			QEQKDCTGSKTEH	1.219	Lov-5	2
AT3G46750.1	187			QEQKDCTGSKTEH	1.219	Sha	2
AT3G46750.1	187			QEQKDCTGSKTEH	1.219	Tamm-2	2
AT3G46750.1	187			QEQKDCTGSKTEH	1.219	Tsu-1	2
AT3G46920.1	318			TPSEHHSPAYVES	1.233	Bor-4	2
AT3G46920.1	318			TPSEHHSPAYVES	1.233	Br-0	2
AT3G46920.1	318			TPSEHHSPAYVES	1.233	Bur-0	2
AT3G46920.1	318			TPSEHHSPAYVES	1.233	C24	2
AT3G46920.1	318			TPSEHHSPAYVES	1.233	Cvi-0	2
AT3G46920.1	318			TPSEHHSPAYVES	1.233	Est-1	2
AT3G46920.1	318			TPSEHHSPAYVES	1.233	Fei-0	2
AT3G46920.1	318			TPSEHHSPAYVES	1.233	Ler-1	2
AT3G46920.1	318			TPSEHHSPAYVES	1.233	Lov-5	2
AT3G46920.1	318			TPSEHHSPAYVES	1.233	Nfa-8	2
AT3G46920.1	318			TPSEHHSPAYVES	1.233	Rrs-10	2
AT3G46920.1	318			TPSEHHSPAYVES	1.233	Rrs-7	2
AT3G46920.1	318			TPSEHHSPAYVES	1.233	Sha	2
AT3G46920.1	318			TPSEHHSPAYVES	1.233	Tamm-2	2
AT3G46920.1	318			TPSEHHSPAYVES	1.233	Ts-1	2
AT3G46920.1	318			TPSEHHSPAYVES	1.233	Tsu-1	2
AT3G46920.1	318			TPSEHHSPAYVES	1.233	Van-0	2
AT3G47060.1	231			SLLRTVTPTKRVV	1.325	Got-7	2
AT3G47430.1	156			SLKKLRYSTDESK	1.456	Tsu-1	2
AT3G47450.1	391			QSSSSPTGESLNG	1.354	C24	2
AT3G47450.2	391			QSSSSPTGESLNG	1.354	C24	2
AT3G47520.1	57			SDSSSLTKTLRGS	1.331	C24	2
AT3G47520.1	57			SDSSSLTKTLRGS	1.331	Est-1	2
AT3G47520.1	57			SDSSSLTKTLRGS	1.331	Fei-0	2
AT3G47520.1	57			SDSSSLTKTLRGS	1.331	Ler-1	2
AT3G47520.1	57			SDSSSLTKTLRGS	1.331	Nfa-8	2
AT3G47520.1	57			SDSSSLTKTLRGS	1.331	Rrs-7	2
AT3G47520.1	57			SDSSSLTKTLRGS	1.331	Ts-1	2
AT3G47520.1	57			SDSSSLTKTLRGS	1.331	Tsu-1	2
AT3G47520.1	57			SDSSSLTKTLRGS	1.331	Van-0	2
AT3G47550.1	57			REYYAVSDEEEPL	1.023	Got-7	2
AT3G47550.1	57			REYYAVSDEEEPL	1.023	Rrs-10	2
AT3G47550.1	57			REYYAVSDEEEPL	1.023	Sha	2
AT3G47550.2	57			REYYAVSDEEEPL	1.023	Got-7	2
AT3G47550.2	57			REYYAVSDEEEPL	1.023	Rrs-10	2
AT3G47550.2	57			REYYAVSDEEEPL	1.023	Sha	2
AT3G47550.3	57			REYYAVSDEEEPL	1.023	Got-7	2
AT3G47550.3	57			REYYAVSDEEEPL	1.023	Rrs-10	2
AT3G47550.3	57			REYYAVSDEEEPL	1.023	Sha	2
AT3G47550.6	57			REYYAVSDEEEPL	1.023	Got-7	2
AT3G47550.6	57			REYYAVSDEEEPL	1.023	Rrs-10	2
AT3G47550.6	57			REYYAVSDEEEPL	1.023	Sha	2
AT3G47660.1	603			DTEYRCTPTLVKA	1.499	Ler-1	2
AT3G48320.1	403			GPDAEKYRPERHL	1.051	Bur-0	2
AT3G49940.1	168			SRSRSTTSPPKRK	1.037	Fei-0	2
AT3G50060.1	214			SLPGADYTSSSHN	1.493	Tsu-1	2
AT3G50320.1	24			AATRTTTPIKDLA	1.779	Fei-0	2
AT3G50580.1	99			PVPKKSSPPPTPK	1.244	An-1	2
AT3G50580.1	99			PVPKKSSPPPTPK	1.244	Bay-0	2
AT3G50580.1	99			PVPKKSSPPPTPK	1.244	CIBC-17	2
AT3G50580.1	99			PVPKKSSPPPTPK	1.244	Ga-0	2
AT3G50580.1	99			PVPKKSSPPPTPK	1.244	Gu-0	2
AT3G50580.1	99			PVPKKSSPPPTPK	1.244	Gy-0	2
AT3G50580.1	99			PVPKKSSPPPTPK	1.244	Kz-1	2
AT3G50580.1	99			PVPKKSSPPPTPK	1.244	Kz-9	2
AT3G50580.1	99			PVPKKSSPPPTPK	1.244	LL-0	2
AT3G50580.1	99			PVPKKSSPPPTPK	1.244	Lz-0	2
AT3G50580.1	99			PVPKKSSPPPTPK	1.244	Mrk-0	2
AT3G50580.1	99			PVPKKSSPPPTPK	1.244	Nd-1	2
AT3G50580.1	99			PVPKKSSPPPTPK	1.244	Ra-0	2
AT3G50580.1	99			PVPKKSSPPPTPK	1.244	Spr1-6	2
AT3G50580.1	99			PVPKKSSPPPTPK	1.244	Sq-8	2
AT3G50580.1	99			PVPKKSSPPPTPK	1.244	Tsu-1	2
AT3G50580.1	99			PVPKKSSPPPTPK	1.244	Ull2-5	2
AT3G50580.1	99			PVPKKSSPPPTPK	1.244	Uod-7	2
AT3G50580.1	99			PVPKKSSPPPTPK	1.244	Wa-1	2
AT3G51740.1	513			AAGTASTGGEMGG	1.081	Tsu-1	2
AT3G51860.1	452			GLQPMNYLGEVFS	1.373	Bur-0	2
AT3G52830.1	37			CIDERTSPDELNC	1.298	Fei-0	2
AT3G53470.1	43			RKGNESSGGGGDK	1.043	Sha	2
AT3G54090.1	195			VQTRAVTFDENSK	1.746	Bay-0	2
AT3G54090.1	195			VQTRAVTFDENSK	1.746	Nfa-8	2
AT3G54090.1	195			VQTRAVTFDENSK	1.746	Tsu-1	2
AT3G54340.1	219			PNHGLHTPSASDI	1.279	Bay-0	2
AT3G54340.1	219			PNHGLHTPSASDI	1.279	Tsu-1	2
AT3G54560.1	29			KDKKKPTSRSARA	1.191	Fei-0	2
AT3G54820.1	70			QTDPALSPDQCAG	1.369	Est-1	2
AT3G54820.1	70			QTDPALSPDQCAG	1.369	Nfa-8	2
AT3G54820.1	70			QTDPALSPDQCAG	1.369	Sha	2
AT3G54950.1	460			RRNSRITPTVAFK	1.372	Bor-4	2
AT3G54950.1	460			RRNSRITPTVAFK	1.372	Br-0	2
AT3G54950.1	460			RRNSRITPTVAFK	1.372	Bur-0	2
AT3G54950.1	460			RRNSRITPTVAFK	1.372	Got-7	2
AT3G54950.1	460			RRNSRITPTVAFK	1.372	Lov-5	2
AT3G54950.1	460			RRNSRITPTVAFK	1.372	Rrs-7	2
AT3G54950.1	460			RRNSRITPTVAFK	1.372	Sha	2
AT3G54950.1	460			RRNSRITPTVAFK	1.372	Tamm-2	2
AT3G55430.1	358			GRPALPSPSTAGG	1.014	Ler-1	2
AT3G55677.1	35			SNVAAETPDGLLP	1.481	Got-7	2
AT3G55800.1	346			GFSSDGYKSVLDK	1.127	Bur-0	2
AT3G55800.1	346			GFSSDGYKSVLDK	1.127	Cvi-0	2
AT3G55800.1	346			GFSSDGYKSVLDK	1.127	Lov-5	2
AT3G55950.1	235			GQLNVITPDQPNL	1.306	Bay-0	2
AT3G55950.1	235			GQLNVITPDQPNL	1.306	Bur-0	2
AT3G55950.1	235			GQLNVITPDQPNL	1.306	C24	2
AT3G55950.1	235			GQLNVITPDQPNL	1.306	Cvi-0	2
AT3G55950.1	235			GQLNVITPDQPNL	1.306	Ler-1	2
AT3G55950.1	235			GQLNVITPDQPNL	1.306	Lov-5	2
[truncated: 2,185 more rows]
