# Supplementary material for: Proteome-wide survey of phosphorylation patterns affected by nuclear DNA polymorphisms in Arabidopsis thaliana
Source: BMC Genomics. 2010 Jul 1;11:411. doi: 10.1186/1471-2164-11-411 (PMC2996939; doi:10.1186/1471-2164-11-411)
Supplement: Additional file 13 — Over- and underrepresented plant GO Slim categories in sets of loss and gain of predicted phosphorylation sites. As reference sets we used either all A. thaliana proteins or a set that comprised all proteins containing at least one high-confidence predicted phosphorylation site (score ≥ 1). This file contains twelve worksheets, the first six represent analysis results gained with the reference set comprising all proteins containing at least one predicted phosphorylation site, the other six have as reference set all A. thaliana proteins. For each over- and underrepresented GO Slim category the following columns are given: GO ID; p-value; corrected p-value; x: number of genes in the query dataset annotated to a certain GO term; X: the total number of genes in the query dataset, genes without any annotation are discarded; n: number of genes in the reference dataset annotated to a certain GO term; N: total number of genes in the reference dataset, genes without any annotation are discarded. [file 1471-2164-11-411-S13.XLS]

## Sheet: Loss_Psite_over
GO-ID	p-value	corr p-value	x	n	X	N	Description
4871	0.00013449	0.0087355	29	297	899	19378	signal transducer activity
4872	0.0001899	0.0087355	19	162	899	19378	receptor activity
5488	0.00037371	0.0094887	297	5422	899	19378	binding
5515	0.00041255	0.0094887	103	1602	899	19378	protein binding

## Sheet: Loss_Psite_under
GO-ID	p-value	corr p-value	x	n	X	N	Description
6416	0.00040938	0.038294	4	336	899	19378	translation
5623	0.00075689	0.038294	356	8676	899	19378	cell
5478	0.0011263	0.038294	20	798	899	19378	transporter activity
5737	0.0018766	0.047853	127	3430	899	19378	cytoplasm

## Sheet: Gain_Psite_over
GO-ID	p-value	corr p-value	x	n	X	N	Description
4872	0.00011397	0.010713	18	162	791	19378	receptor activity
5488	0.00051782	0.024337	263	5422	791	19378	binding
6950	0.0010764	0.028118	61	998	791	19378	response to stress
4871	0.0011965	0.028118	24	297	791	19378	signal transducer activity
6259	0.0015364	0.028885	18	201	791	19378	DNA metabolic process

## Sheet: Gain_Psite_under
GO-ID	p-value	corr p-value	x	n	X	N	Description
5478	1.8469e-05	0.0018838	12	798	791	19378	transporter activity
5623	0.00068578	0.034975	310	8676	791	19378	cell

## Sheet: GainLoss_Psite_over
GO-ID	p-value	corr p-value	x	n	X	N	Description
4872	9.1156e-08	8.8422e-06	35	162	1590	19378	receptor activity
4871	3.4575e-07	1.6769e-05	51	297	1590	19378	signal transducer activity
5488	7.8406e-07	2.5351e-05	529	5422	1590	19378	binding
6950	1.9368e-05	0.00046968	119	998	1590	19378	response to stress
5515	5.8563e-05	0.0011361	174	1602	1590	19378	protein binding
166	0.00063383	0.010247	101	896	1590	19378	nucleotide binding

## Sheet: GainLoss_Psite_under
GO-ID	p-value	corr p-value	x	n	X	N	Description
5478	4.7238e-07	4.8183e-05	31	798	1590	19378	transporter activity
5623	2.7283e-05	0.0013914	635	8676	1590	19378	cell
3824	0.00023967	0.005788	400	5610	1590	19378	catalytic activity
8152	0.00025604	0.005788	335	4776	1590	19378	metabolic process
9058	0.00028373	0.005788	70	1234	1590	19378	biosynthetic process
5737	0.00039862	0.0065568	233	3430	1590	19378	cytoplasm
6810	0.00044997	0.0065568	54	988	1590	19378	transport
6416	0.0010622	0.013344	13	336	1590	19378	translation
6519	0.0011774	0.013344	12	317	1590	19378	amino acid and derivative metabolic process
5829	0.0042591	0.042943	7	206	1590	19378	cytosol
16020	0.0046311	0.042943	117	1773	1590	19378	membrane

## Sheet: Loss_Psite_all_proteins_over
GO-ID	p-value	corr p-value	x	n	X	N	Description
5515	7.4952e-06	0.00068956	103	1873	899	25179	protein binding
4871	1.8048e-05	0.00083022	29	343	899	25179	signal transducer activity
4872	2.7704e-05	0.00084959	19	181	899	25179	receptor activity
5488	8.2518e-05	0.0018979	297	6895	899	25179	binding
166	0.00022179	0.004081	57	980	899	25179	nucleotide binding
6950	0.0018166	0.027855	63	1210	899	25179	response to stress

## Sheet: Loss_Psite_all_proteins_under
GO-ID	p-value	corr p-value	x	n	X	N	Description
6416	9.474e-14	9.6635e-12	4	1129	899	25179	translation
9058	2.0015e-07	1.0208e-05	38	2149	899	25179	biosynthetic process
3723	1.0003e-05	0.00034009	13	983	899	25179	RNA binding
5840	0.00024013	0.0061232	2	354	899	25179	ribosome
5623	0.00049264	0.01005	356	11331	899	25179	cell
5478	0.0026227	0.043227	20	993	899	25179	transporter activity
8152	0.0033013	0.043227	189	6261	899	25179	metabolic process
5198	0.0036947	0.043227	6	444	899	25179	structural molecule activity
19538	0.0038142	0.043227	84	3065	899	25179	protein metabolic process
6810	0.0045811	0.046727	29	1273	899	25179	transport

## Sheet: Gain_Psite_all_proteins_over
GO-ID	p-value	corr p-value	x	n	X	N	Description
4872	2.5679e-05	0.0024395	19	181	894	25179	receptor activity
6950	7.5692e-05	0.0033719	69	1210	894	25179	response to stress
4871	0.00010648	0.0033719	27	343	894	25179	signal transducer activity
6259	0.00027286	0.0064804	19	216	894	25179	DNA metabolic process
5488	0.0022383	0.042527	283	6895	894	25179	binding

## Sheet: Gain_Psite_all_proteins_under
GO-ID	p-value	corr p-value	x	n	X	N	Description
6416	5.7893e-09	5.9051e-07	10	1129	894	25179	translation
9058	2.5524e-07	1.3017e-05	38	2149	894	25179	biosynthetic process
5478	0.00015274	0.0039229	16	993	894	25179	transporter activity
8152	0.00015384	0.0039229	177	6261	894	25179	metabolic process
5623	0.0003961	0.0080804	353	11331	894	25179	cell
19538	0.0023133	0.039326	82	3065	894	25179	protein metabolic process
6519	0.0027812	0.040527	4	371	894	25179	amino acid and derivative metabolic process
3723	0.0034416	0.043881	20	983	894	25179	RNA binding

[truncated: 2 more sheets: GainLoss_Psite_all_proteins_over, GainLoss_Psite_all_proteins_under]
