# Supplementary material for: Proteome-wide survey of phosphorylation patterns affected by nuclear DNA polymorphisms in Arabidopsis thaliana
Source: BMC Genomics. 2010 Jul 1;11:411. doi: 10.1186/1471-2164-11-411 (PMC2996939; doi:10.1186/1471-2164-11-411)
Supplement: Additional file 15 — This file contains the list of A. thaliana accessions with SNP data that were used in this study. [file 1471-2164-11-411-S15.XLS]

## Sheet: AccessionList SNPs
Accession name	Stock number	SNP dataset
Ag-0		Nordborg2005
An-1		Nordborg2005
Bay-0	CS22676	Nordborg2005 & Clark2007
Bil-5		Nordborg2005
Bil-7		Nordborg2005
Bor-1		Nordborg2005
Bor-4	CS22677	Nordborg2005 & Clark2007
Br-0	CS22678	Nordborg2005 & Clark2007
Bur-0	CS22679	Nordborg2005 & Clark2007 & Ossowski2008
C24	CS22680	Nordborg2005 & Clark2007
CIBC-17		Nordborg2005
CIBC-5		Nordborg2005
Col-0	CS22681	Nordborg2005 & Clark2007 & Ossowski2008
CS22491		Nordborg2005
Ct-1		Nordborg2005
Cvi-0	CS22682	Nordborg2005 & Clark2007
Eden-1		Nordborg2005
Eden-2		Nordborg2005
Edi-0		Nordborg2005
Ei-2		Nordborg2005
Est-1	CS22683	Nordborg2005 & Clark2007
Fab-2		Nordborg2005
Fab-4		Nordborg2005
Fei-0	CS22684	Nordborg2005 & Clark2007
Ga-0		Nordborg2005
Got-22		Nordborg2005
Got-7	CS22685	Nordborg2005 & Clark2007
Gu-0		Nordborg2005
Gy-0		Nordborg2005
HR-10		Nordborg2005
HR-5		Nordborg2005
Kas-2		Nordborg2005
Kin-0		Nordborg2005
Knox-10		Nordborg2005
Knox-18		Nordborg2005
Kondara		Nordborg2005
Kz-1		Nordborg2005
Kz-9		Nordborg2005
Ler-1	CS22686	Nordborg2005 & Clark2007
LL-0		Nordborg2005
Lov-1		Nordborg2005
Lov-5	CS22695	Nordborg2005 & Clark2007
Lp2-2		Nordborg2005
Lp2-6		Nordborg2005
Lz-0		Nordborg2005
Mr-0		Nordborg2005
Mrk-0		Nordborg2005
Ms-0		Nordborg2005
Mt-0		Nordborg2005
Mz-0		Nordborg2005
Nd-1		Nordborg2005
NFA-10		Nordborg2005
NFA-8	CS22687	Nordborg2005 & Clark2007
Nok-3		Nordborg2005
Omo2-1		Nordborg2005
Omo2-3		Nordborg2005
Oy-0		Nordborg2005
Pna-10		Nordborg2005
Pna-17		Nordborg2005
Pro-0		Nordborg2005
Pu2-23		Nordborg2005
Pu2-7		Nordborg2005
Ra-0		Nordborg2005
Ren-1		Nordborg2005
Ren-11		Nordborg2005
Rmx-A02		Nordborg2005
Rmx-A180		Nordborg2005
RRS-10	CS22689	Nordborg2005 & Clark2007
RRS-7	CS22688	Nordborg2005 & Clark2007
Se-0		Nordborg2005
Shahdara	CS22690	Nordborg2005 & Clark2007
Sorbo		Nordborg2005
Spr1-2		Nordborg2005
Spr1-6		Nordborg2005
Sq-1		Nordborg2005
Sq-8		Nordborg2005
Tamm-2	CS22691	Nordborg2005 & Clark2007
Tamm-27		Nordborg2005
Ts-1	CS22692	Nordborg2005 & Clark2007
Ts-5		Nordborg2005
Tsu-1	CS22693	Nordborg2005 & Clark2007 & Ossowski2008
Ull2-3		Nordborg2005
Ull2-5		Nordborg2005
Uod-1		Nordborg2005
Uod-7		Nordborg2005
Van-0	CS22694	Nordborg2005 & Clark2007
Var2-1		Nordborg2005
Var2-6		Nordborg2005
Wa-1		Nordborg2005
Wei-0		Nordborg2005
Ws-0		Nordborg2005
Ws-2		Nordborg2005
Wt-5		Nordborg2005
Yo-0		Nordborg2005
Zdr-1		Nordborg2005
Zdr-6		Nordborg2005
